# Supplementary material for: Dietary variations drive divergent phenotypic, transcriptomic, and metatranscriptomic profiles in Biomphalaria glabrata, a schistosomiasis vector snail
Source: Parasit Vectors. 2026 Apr 30;19:251. doi: 10.1186/s13071-026-07403-3 (PMC13276955; doi:10.1186/s13071-026-07403-3)
Supplement: Supplementary file 4 — Additional file 4. Dataset 1. Gene count matrix. Gene assembly and counts from StringTie. [file 13071_2026_7403_MOESM4_ESM.csv]

gene_id	Bg1	Bg2	Bg3	Bg4	Bg5	Bg6	Bg7	Bg8	Bg9	Bg10	Bg11	Bg12	Bg13	Bg14	Bg15	Bg16	Bg17
LOC106072130	186	125	127	90	195	204	180	169	205	134	164	126	82	44	47	35	28
LOC129924396	21	20	17	11	43	22	19	12	21	17	25	13	29	52	22	6	20
LOC106078158	753	532	314	560	689	561	539	254	1411	422	974	760	995	459	637	317	534
LOC106058778	1292	1070	314	1263	1493	1602	1494	831	1241	911	1316	819	3207	2609	1614	906	2137
LOC106056253	262	232	226	220	268	319	185	145	215	187	221	279	654	506	564	385	319
Trnav-aac_13	0	0	0	0	0	0	0	0	0	0	0	0	0	0	0	0	0
LOC106060284	1892	1274	1815	1519	2455	1599	1736	1549	2161	2468	2163	1492	2182	1503	1299	1276	1442
LOC106064006	509	414	388	348	557	396	425	471	452	525	428	350	295	254	220	252	64
LOC129922904	0	0	0	0	0	4	0	0	0	0	0	0	0	0	0	0	0
LOC129922835	275	250	258	253	304	180	279	215	363	260	293	179	268	159	206	174	93
LOC106075876	6	4	25	9	18	43	15	5	4	19	5	6	56	23	7	7	97
LOC129922804	495	443	378	416	514	548	388	437	487	518	479	512	714	717	434	585	363
LOC106065334	0	0	0	0	0	4	0	0	0	0	0	0	6	0	2	0	0
LOC106072805	2818	2545	2206	2315	3976	3394	2585	2413	3334	3701	2557	2522	3639	2189	2060	1877	1255
LOC106065253	163	254	191	86	260	243	312	185	369	378	166	50	300	47	68	7	28
LOC106073442	1477	1082	1210	957	1784	1597	1265	1294	1391	1359	1232	994	793	606	831	703	388
LOC106080214	0	0	0	0	0	0	0	0	0	0	0	0	0	0	0	0	0
LOC106054764	843	951	631	663	708	408	364	396	741	553	160	1082	0	187	214	83	49
LOC106069565	0	0	0	0	0	0	0	0	0	0	0	0	0	0	0	0	0
LOC106074193	1225	1008	1008	976	1205	1077	1168	987	1143	1156	1019	1059	634	593	446	388	389
LOC129925303	53	30	40	26	39	35	35	46	45	43	38	42	34	51	49	39	45
LOC106055341	3686	3367	3308	3049	4749	3938	2866	3140	3900	3561	3795	3195	4600	4188	2615	2854	1972
LOC106063354	114	71	43	21	91	55	45	70	51	53	31	48	183	160	70	73	55
LOC106069323	17	6	23	7	22	29	12	10	12	17	15	14	33	22	19	11	10
LOC106080145	139	49	63	107	53	62	32	120	48	38	79	82	228	456	95	144	370
LOC129922778	0	0	0	0	0	0	0	0	0	0	0	0	0	0	0	0	0
LOC106069666	1999	1792	1775	1583	1789	2359	1432	1409	2048	2374	1646	1813	2904	2453	2023	1126	2070
LOC106077943	110	84	75	93	198	127	102	44	122	82	87	78	88	51	60	52	36
LOC129923503	601	2034	539	524	1265	229	943	1224	1317	388	1771	981	0	651	72	118	17
LOC129921926	0	0	0	0	0	0	0	0	0	0	0	0	0	0	0	0	0
LOC106078653	243	183	179	209	283	268	245	223	301	230	228	155	120	95	75	75	44
LOC129927207	46	40	29	41	46	28	37	89	63	22	75	36	62	170	55	72	26
LOC106067529	243	128	344	414	767	150	179	253	226	305	423	270	84	372	133	230	28
LOC106076995	39	17	28	18	50	26	52	28	23	43	25	17	21	34	13	29	8
LOC106056152	759	1626	1536	1467	2051	1884	1445	1910	1864	1971	844	604	399	180	232	754	145
LOC106053773	3815	3143	2685	3414	5449	3821	3650	1829	3824	4008	3455	3166	3072	3170	2728	3280	2993
LOC106051404	506	63	82	88	236	183	1073	838	552	352	1261	271	10	19	0	0	0
LOC129922878	77190	13166	65070	48391	10817	27957	14575	36387	15573	89747	30594	11795	25321	8729	7625	1165	23654
LOC106066753	77	71	81	55	115	61	61	104	92	84	93	99	54	26	50	30	16
LOC106078230	168	137	147	96	240	173	179	118	176	169	144	125	302	88	96	266	83
LOC106067579	2103	1727	1808	1491	2273	1920	2278	2249	2935	2198	2732	1727	1450	969	741	786	557
LOC106070983	493	462	422	380	399	597	340	373	483	471	420	404	1179	417	566	438	403
LOC106067251	46	31	29	31	59	39	12	31	35	42	21	29	35	53	24	16	14
LOC106070968	524	445	457	368	657	413	488	510	661	558	306	373	320	221	219	241	185
LOC106070423	252	86	226	139	399	284	113	257	266	344	171	298	291	89	53	65	70
LOC106070731	137	151	35	53	347	78	96	26	93	99	66	78	190	123	89	162	231
LOC129923733	4	19	11	24	75	17	9	3	35	58	8	17	25	13	30	12	19
LOC106054850	2323	1522	1794	1779	433	1207	3586	3735	4014	2369	5445	1244	2053	296	681	949	2456
LOC106066559	351	729	413	243	1382	346	895	698	618	780	707	738	411	683	724	318	164
LOC106064899	58	30	24	55	14	0	37	33	22	29	61	102	24	17	26	2	19
LOC106057755	274	290	274	190	378	303	142	121	237	191	166	215	861	473	554	284	301
LOC129921588	280	262	262	658	75	125	145	748	722	633	528	335	596	244	337	78	788
LOC106074376	54	58	72	34	69	32	37	40	49	82	48	52	62	91	67	85	47
LOC106053558	263	288	249	252	195	305	187	197	239	262	201	257	300	269	135	137	133
LOC129925019	0	0	0	0	0	0	0	0	0	0	0	0	0	0	0	0	0
LOC106052294	787	695	816	696	1075	851	896	907	980	1004	1036	862	786	962	647	530	510
LOC106059749	84709	32454	22514	66849	19270	5311	94413	123478	64752	20465	139933	44905	0	269	11	21	0
LOC106059308	2862	2303	1855	1843	2089	2299	2232	1796	2590	2436	1989	2309	1460	834	1332	864	905
LOC106070977	466	448	263	422	224	1010	737	372	955	1246	1224	589	848	342	498	288	314
LOC106068821	309	216	142	200	282	177	156	153	192	195	164	109	149	71	80	92	124
LOC106054994	1118	1078	874	700	925	1232	819	956	976	965	1035	789	708	477	525	515	297
LOC106051516	515	541	398	324	462	428	378	377	595	395	276	367	212	137	219	152	128
LOC106065981	0	0	0	0	3	0	3	0	5	0	7	0	0	0	5	0	0
LOC106052696	234	344	269	272	582	149	215	181	276	240	150	255	94	226	144	96	84
LOC106051185	778	773	540	699	605	331	297	452	619	367	162	889	0	322	212	83	76
LOC106056707	1237	1196	1037	1101	1884	1194	881	938	1163	1014	899	1159	1432	1966	1312	1059	860
LOC129927530	0	0	0	0	0	0	0	0	0	0	0	0	0	0	0	0	0
LOC106068743	122	181	139	138	270	118	104	103	184	161	76	116	157	147	180	104	111
LOC106080019	1619	1334	1867	770	2471	2726	1460	1587	1172	1480	990	1783	2977	631	635	641	379
LOC106061932	75	19	6	22	45	56	10	67	37	27	48	33	0	8	0	0	3
LOC106067455	7	15	7	7	14	11	11	20	13	20	4	17	26	19	28	8	17
LOC106055362	651	275	211	343	683	628	414	290	554	917	350	681	969	670	529	660	460
LOC106059477	314	213	210	258	801	236	173	236	156	220	291	204	231	152	217	110	54
LOC106080216	0	0	0	0	0	0	0	0	0	0	0	0	0	0	0	0	0
LOC106053904	27	46	29	26	42	63	84	52	145	26	75	74	50	3	19	27	7
LOC129926599	6	6	2	3	0	5	0	3	0	0	0	0	0	0	8	0	0
LOC106072301	29	51	45	21	81	39	31	48	32	46	15	39	112	166	85	76	60
LOC106055582	3311	2254	2774	3200	2181	2407	3129	3032	2964	2398	4118	1952	1529	723	874	476	543
LOC106067435	152	247	90	110	115	82	96	71	132	129	87	206	40	66	56	57	25
LOC106063250	649	654	383	413	547	413	331	427	503	458	211	641	135	215	180	175	132
LOC106064939	262	255	188	249	422	263	246	149	258	323	281	277	427	366	194	226	193
LOC129924716	0	0	0	0	0	0	0	0	0	0	0	0	0	0	0	0	0
LOC106063897	3532	2940	2309	2797	4122	3085	2860	3130	2950	3099	3738	2671	2343	1724	1516	1443	1131
LOC106079888	405	587	339	462	555	563	454	428	459	609	220	572	442	657	511	298	211
LOC106077044	536	426	287	418	889	395	378	336	489	448	514	312	427	531	257	459	93
LOC129921942	0	0	0	0	0	0	0	0	0	0	0	0	0	0	0	0	0
LOC106066888	1155	775	798	471	784	769	925	933	993	928	904	675	793	452	432	405	262
LOC106058282	6211	5287	5404	4342	4626	7559	6198	4523	7061	8106	4909	5919	4408	2770	3177	2411	2380
LOC106079476	5	0	5	2	0	0	0	2	1	0	7	0	3	0	0	0	0
LOC106068301	2743	2673	2889	2239	2772	3215	2118	2354	2508	3338	2249	2935	3397	2481	2186	1577	2310
LOC129926451	259	210	114	176	229	203	145	111	222	235	214	283	199	217	250	99	162
LOC106077040	307	262	243	220	394	307	309	393	343	254	422	209	161	118	75	68	72
LOC106058039	19335	4935	13333	13489	9895	14798	24701	26784	31659	25051	23945	12185	13895	4830	3929	19745	13537
LOC106061607	8879	6875	7324	6871	10088	8691	6661	6582	8220	9582	7354	8873	9162	9502	6645	6809	5289
LOC129927752	66	13	34	28	27	55	36	33	94	46	79	59	20	18	33	11	16
LOC106061623	274	311	253	265	476	878	215	124	200	297	133	238	179	27	359	151	7
LOC129923316	28	12	7	6	39	4	26	6	52	8	4	31	1	14	4	0	3
LOC106057684	198	690	677	757	1559	896	711	585	1122	1261	354	1054	463	801	792	369	308
LOC106064971	1571	2058	2850	2248	1361	1731	2848	3133	3737	3070	4253	2523	1076	733	832	680	1582
LOC106067857	2696	2188	2188	2160	2729	2389	1951	1865	2467	2592	1793	2226	2995	3473	2658	1856	1686
LOC106077820	670	877	611	680	619	352	344	347	579	512	127	888	5	301	117	43	38
LOC106074568	5540	4243	4046	3998	4423	5359	6657	5294	8184	3974	7502	3237	2027	794	1215	1161	711
LOC106055213	5329	6008	4785	5080	4496	2145	2467	2483	4287	3553	1034	5776	8	2069	1393	501	403
LOC129926112	3	1	0	1	4	2	0	2	0	2	2	2	2	2	1	2	4
LOC106065803	147	134	135	266	140	478	256	468	490	804	1057	332	807	198	532	454	354
LOC106070301	644	527	530	386	442	615	466	446	461	215	427	463	656	278	384	227	245
LOC106052378	5508	4184	4310	3480	8313	5809	5013	3903	5775	5918	4708	4866	5286	10612	3357	5692	1820
LOC106058637	7023	5535	5029	3429	5301	4945	6589	6249	9958	8369	5667	8193	9543	13551	8859	9388	6945
LOC129928244	7	12	11	8	29	16	14	22	20	13	22	15	21	15	30	18	47
LOC106076324	1366	1279	1185	929	1559	1353	1033	1209	1595	1749	1271	1224	1164	1007	920	763	777
LOC106070677	14598	11762	13812	11403	16274	15864	11546	12472	14713	19717	12867	16255	17835	20600	12953	14840	12247
LOC106051073	92270	75642	67341	74888	118871	67762	69743	72904	82391	84494	75449	71376	85246	90101	69009	53916	47875
LOC129923563	5	0	0	1	3	1	1	1	0	2	0	1	0	2	2	0	1
LOC129924948	0	0	0	0	0	5	0	0	0	6	3	4	0	0	0	0	0
LOC129928141	58	8	13	14	114	101	33	9	95	110	20	103	132	136	167	157	156
LOC106060725	0	0	0	0	0	0	0	0	0	0	0	0	0	0	0	0	0
LOC106068928	609	598	511	408	598	594	519	455	682	588	472	512	567	532	427	374	461
LOC106061979	1169	950	913	828	1336	1043	948	936	994	909	1010	942	756	608	144	204	441
LOC106062823	1565	1072	1190	1171	1590	1813	1359	1444	1937	1572	1001	1455	1061	291	740	568	506
LOC106055465	620	896	285	181	1055	545	246	590	464	620	619	922	206	168	153	178	201
LOC106072198	97	191	232	102	287	244	298	384	376	226	165	437	295	154	159	196	109
LOC129925730	0	0	0	0	0	0	0	0	0	0	0	0	0	0	0	0	0
LOC129927180	2	2	0	11	0	1	0	1	3	1	3	2	12	10	0	4	0
LOC106052591	2960	2749	2332	2155	2502	2198	2066	3919	2789	2862	2822	2025	1798	1574	1570	965	1092
LOC106053958	223	17	207	134	53	157	600	429	1055	33	1165	52	65	3	8	68	97
LOC129925712	26	51	41	39	38	29	30	38	42	50	32	72	27	30	40	32	27
LOC129924414	120	153	111	159	139	97	106	64	153	116	292	366	317	598	476	79	579
LOC106065315	2	8	12	16	4	2	12	6	6	7	18	8	4	6	1	2	1
LOC129923084	0	0	0	0	0	0	0	0	0	0	0	0	0	0	0	0	0
LOC106069522	11	14	5	11	16	0	9	14	8	7	13	7	5	0	10	0	0
LOC106063450	10335	8676	9732	8030	9620	10357	8846	9009	11054	12771	9633	9445	10051	8330	7071	6193	4908
LOC106056896	802	688	865	563	544	843	1439	1016	2069	1136	1300	698	603	269	375	277	363
LOC129927839	30	22	25	23	26	29	63	24	47	27	18	26	36	21	20	29	18
LOC129923276	259	241	145	176	314	205	140	92	215	200	242	287	297	278	291	117	218
LOC106059770	9492	5312	7233	12300	1797	6149	11652	15799	14551	6541	20281	10818	174	405	391	1847	1331
LOC106067624	4103	3664	2865	3342	6177	4280	3620	2340	3729	2942	4455	2553	3713	2019	1760	1556	800
LOC129927796	38	25	30	14	65	52	18	12	28	22	23	15	63	31	32	31	23
LOC129922098	4	29	23	13	23	29	5	3	46	14	5	47	0	39	48	11	47
LOC129921856	2	0	0	1	4	3	2	5	2	4	1	1	5	4	2	0	1
LOC129926359	66	50	41	56	75	36	43	33	39	53	38	84	41	83	84	26	62
LOC106057423	32	25	19	17	26	24	28	20	44	29	16	20	18	26	18	13	0
LOC106051313	353	171	96	218	175	210	322	170	495	285	308	206	50	6	104	86	104
LOC106061644	944	851	772	737	944	751	494	624	691	963	491	810	669	918	666	422	550
LOC106075685	329	264	218	192	508	662	315	226	373	397	323	518	334	241	450	238	159
LOC129923883	0	0	0	0	0	0	0	0	0	0	0	0	0	0	0	0	0
Trnaa-agc_5	0	0	0	0	0	0	0	0	0	0	0	0	0	0	0	0	0
LOC106074351	9696	9405	8014	6634	12079	15747	8247	7350	7632	7115	8708	4928	16396	7661	6692	3821	10729
LOC106060652	5435	4897	4734	4182	8323	5513	3877	4483	4896	5171	4481	4588	5667	7552	4469	3360	4335
LOC106062532	812	554	574	397	579	571	478	566	671	572	606	423	390	246	316	178	158
LOC106059487	697	530	648	588	507	681	821	775	608	1323	687	506	873	554	473	555	442
LOC106072518	262	189	263	131	47	203	303	871	449	161	1145	307	405	440	54	107	26
LOC106068706	866	827	664	741	929	786	602	646	763	900	577	861	761	191	655	508	550
LOC106057383	522	207	750	576	1198	328	617	8	549	526	21	146	522	227	581	862	198
LOC106075571	3017	2452	1896	2243	834	2176	1324	1699	2370	2079	1207	3036	822	904	943	634	790
LOC129923302	0	0	0	0	0	0	0	0	0	0	0	0	0	0	0	0	0
LOC129925901	4	0	0	0	0	0	4	0	0	2	0	7	0	0	0	1	0
LOC106075178	0	0	2	0	2	0	0	0	0	0	0	0	4	0	0	0	0
LOC129924227	0	13	0	0	0	0	0	0	3	0	0	0	0	0	0	0	0
LOC106069768	1353	983	696	787	1484	1726	1084	752	1611	907	1007	723	1357	634	581	617	353
LOC106075741	288	151	107	166	248	187	182	138	151	161	127	108	152	109	107	97	77
LOC106056965	4418	3416	3528	2838	4088	5531	3424	3711	4156	4142	3450	3347	4144	2138	2223	1789	1488
LOC129928241	29	35	42	30	47	35	30	30	42	48	28	51	54	85	66	43	85
LOC129927633	36	45	50	36	77	65	38	38	54	70	17	68	33	48	36	57	17
LOC106051842	513	678	565	579	579	582	692	581	1216	729	744	785	499	288	405	261	314
LOC129922157	21	13	19	21	28	38	15	7	25	21	11	11	28	25	9	13	28
LOC106059049	1998	1564	1594	1335	1969	1976	1477	1478	1841	1905	1498	1709	2049	1746	1531	1205	1226
LOC106068786	1063	1127	1160	1147	874	753	705	955	1315	1496	1572	752	1529	570	466	527	436
LOC106077201	56	48	38	30	16	4	24	27	53	18	11	43	0	0	8	20	0
LOC129926279	16	9	6	22	5	4	5	12	9	4	25	5	6	9	4	4	6
LOC106067914	878	868	825	699	519	893	660	1185	1453	686	873	958	375	612	272	354	277
LOC106055660	87	128	70	75	60	48	45	55	67	85	23	163	0	46	32	26	9
LOC106067761	100	79	40	57	80	22	117	54	69	36	29	49	0	5	0	9	0
LOC129927471	0	3	0	4	0	0	0	0	0	0	5	0	0	2	0	0	0
LOC129925101	0	0	0	0	0	0	0	0	0	0	0	0	0	0	0	0	0
LOC106069290	1287	1025	1418	1583	255	851	2137	1260	1617	2326	2614	675	2271	199	709	359	4729
LOC129924307	0	0	0	0	0	0	0	0	0	0	0	0	0	0	0	0	0
LOC106054889	483	477	428	422	552	611	463	428	463	630	478	467	572	596	398	325	342
LOC106070378	26059	21136	23280	19697	30779	26902	19943	21235	25151	33003	21303	27659	31915	35812	22706	25942	20968
LOC106080233	25	25	38	13	16	11	6	24	35	14	12	49	5	12	28	11	5
LOC129927160	58	75	102	63	75	60	60	64	84	59	68	37	94	43	61	37	78
LOC106071797	139	150	68	122	68	50	78	34	102	77	20	115	0	47	60	21	11
LOC106077817	3116	2756	3013	2730	4198	3779	2496	2316	1600	3601	2743	3085	4275	1379	3191	725	628
LOC106058790	775	581	691	649	873	691	614	591	753	719	693	609	589	696	507	550	481
LOC106078989	263	140	97	190	105	94	129	194	95	129	295	54	1041	116	87	147	57
LOC129926941	20	12	5	12	10	14	0	2	17	0	10	6	9	11	13	0	7
LOC106070788	3576	3959	2178	4190	6469	4350	3040	3099	3993	4418	2667	3001	3148	3271	2243	2339	2337
LOC106076451	0	0	0	504	606	0	1273	672	971	0	0	0	0	0	358	0	302
LOC106062375	404	395	403	393	494	556	405	442	445	545	397	369	334	263	262	236	239
LOC129926301	528	495	487	379	617	704	385	379	372	340	356	312	902	301	406	144	276
LOC129924035	0	0	0	2	3	3	0	0	0	0	0	0	2	7	2	0	0
LOC129926276	40	40	50	35	65	42	38	30	65	84	38	68	90	102	103	57	145
LOC106056315	147	95	110	107	169	118	131	101	150	169	79	179	37	56	23	47	19
LOC106064586	186	174	129	191	88	161	315	367	330	248	628	166	56	18	17	48	96
LOC129925981	0	0	0	0	0	0	0	0	0	3	0	0	2	0	0	0	0
LOC106064129	96	126	180	152	238	139	197	185	208	142	289	172	148	183	99	117	86
LOC106050586	90	84	47	409	317	67	99	62	146	79	100	79	52	23	73	23	5
LOC106065787	80	329	21	356	788	77	23	38	99	61	92	299	107	31	96	32	667
LOC129927754	9	15	3	7	10	10	3	4	8	9	0	31	0	12	16	8	10
LOC106068945	1432	1278	1130	946	1205	1611	1219	1079	1738	1355	1228	1167	1066	747	740	420	539
LOC129925479	0	0	0	0	0	0	0	0	0	0	0	0	0	0	0	0	0
LOC106056855	0	0	0	0	0	0	0	0	0	0	8	0	0	0	2	0	0
LOC106054624	14927	12369	11593	10561	14546	13866	12507	10342	15528	15054	9265	12457	7714	8850	7825	5748	4744
LOC129922976	539	0	1161	860	784	665	485	401	754	807	0	629	819	1081	562	1289	0
LOC129921678	0	0	0	0	0	0	0	0	0	0	0	0	0	0	0	0	0
LOC129925703	17	15	14	21	18	10	20	17	23	15	26	37	10	6	23	13	25
LOC129923681	224	377	237	218	354	265	132	160	205	207	123	240	88	145	223	134	107
LOC129928574	0	2	0	0	0	0	0	0	3	3	3	0	6	0	11	0	5
LOC106057230	7761	7556	6670	6145	5460	6404	5975	5869	7598	7962	5534	8357	3798	3409	3483	2286	2603
LOC106064743	902	690	572	682	809	641	493	510	697	734	467	725	911	871	755	345	579
LOC129925041	34	21	29	20	28	25	26	33	56	28	24	23	33	49	21	12	16
LOC106078848	1394	1410	1209	1177	2106	1219	1180	1050	1641	1534	1131	1636	1250	1650	922	1095	650
LOC106062336	53	86	84	48	147	84	38	34	68	65	37	40	91	28	9	27	0
LOC106066760	6	5	13	3	0	0	0	10	0	0	4	4	15	4	0	0	0
LOC129925330	1	1	0	1	0	0	0	2	0	0	0	1	1	1	0	0	0
LOC129926356	0	0	0	0	0	0	0	0	0	0	0	0	0	0	0	0	0
LOC106056932	8089	6959	6259	5842	7029	6514	6717	8085	8318	7089	8917	6310	4659	5181	3127	2752	2125
LOC106058752	91	119	78	54	91	68	66	50	101	75	46	102	22	30	86	49	117
LOC106071602	105	117	41	150	136	165	74	27	51	67	101	16	38	31	19	25	0
LOC106051164	1540	1167	1316	1169	1735	1771	1108	1226	1051	1385	1391	946	1144	1263	896	708	508
LOC106064856	1325	1483	1229	831	2283	1372	902	1290	1246	1015	1150	785	957	740	615	333	383
LOC106073755	220	132	159	110	156	372	108	135	118	251	129	161	390	162	209	88	143
LOC129924628	46	34	24	31	71	39	21	24	20	62	30	20	45	47	20	23	16
LOC106059342	1928	633	319	996	534	1455	596	865	652	420	1362	167	213	105	31	506	17
LOC106060028	3571	3706	3881	3295	5587	4778	3829	3769	4814	3543	3647	3238	3745	4806	2246	3186	1553
LOC129925233	50	36	14	31	173	33	16	8	33	49	50	63	124	267	52	163	207
LOC129925433	0	0	0	0	0	0	0	0	0	0	0	0	0	0	0	0	0
LOC106070851	503	523	570	433	592	673	699	619	852	701	668	614	492	333	363	255	336
LOC106070069	943	872	745	747	1460	1012	739	661	890	956	771	830	1548	1752	789	947	662
LOC129923118	404	404	396	407	473	382	290	243	387	421	261	382	244	309	203	273	441
LOC106062708	254	304	305	186	420	371	353	338	449	356	618	262	164	207	152	246	34
LOC106059936	2171	1036	2665	1048	1550	1511	2087	1629	1955	3172	3086	1616	723	320	293	968	944
LOC129924157	22	10	29	54	67	95	19	4	40	110	77	157	8	326	122	78	133
LOC106059861	4292	2990	2570	5384	3892	3032	6860	9518	7295	4080	14070	5281	5152	6154	2184	3316	1828
LOC106058845	187	204	166	158	194	181	164	174	201	239	117	155	143	142	150	118	102
LOC129923692	42	87	46	33	31	8	5	11	51	40	29	65	0	30	25	3	17
LOC106077517	19203	8106	23107	17459	6959	18729	47380	47361	52828	39055	51800	24781	31490	2499	4005	13784	21896
LOC106057842	316	731	372	459	565	184	413	308	318	275	171	306	69	141	102	104	76
LOC129926819	0	0	0	0	11	3	2	0	3	6	0	0	5	15	3	0	3
Trnan-guu_20	0	0	0	0	0	0	0	0	0	0	0	0	0	0	0	0	0
LOC106068201	2717	1901	2269	1853	2164	2707	2900	2779	3012	2494	3384	2030	1795	1086	928	1262	838
LOC106059849	18	13	12	10	4	48	9	0	24	34	7	7	17	30	19	18	47
LOC129926745	0	0	3	0	0	0	2	2	3	0	3	0	0	0	0	0	0
LOC106063345	1142	1257	758	867	1243	515	537	508	744	647	275	1007	348	875	574	402	162
LOC106055433	7505	8109	5042	6513	11443	7346	7156	4542	8637	8000	4532	7107	3983	3640	3671	4587	4164
LOC129926391	16	39	54	58	37	17	24	69	51	68	63	72	70	98	85	99	75
LOC106055755	1308	1473	1228	1040	1312	996	1014	1076	1346	1199	1053	1362	360	378	350	293	189
LOC106051628	0	0	0	0	0	0	0	3	0	0	0	0	0	10	0	0	0
LOC129927195	200	262	144	196	332	240	140	182	290	376	436	236	247	706	581	285	577
LOC106077827	1188	1067	860	910	1317	1168	819	814	1220	1251	794	989	1454	1391	1025	790	1011
LOC129926625	5	7	5	9	4	11	3	0	0	0	17	2	0	0	0	2	5
LOC106074625	1587	1730	1443	1473	2255	1512	1092	1108	1479	1477	1220	1662	1498	2483	1259	912	995
LOC129922951	0	9	2	6	0	4	0	5	0	0	6	4	0	0	0	0	0
LOC106078029	37	20	29	28	38	37	28	16	8	20	6	22	44	50	108	5	17
LOC129926222	0	0	0	0	0	0	0	0	0	0	0	0	0	0	0	0	0
LOC106060802	391	474	691	429	686	657	411	665	829	644	831	625	758	584	390	458	139
LOC106071580	2466	2105	2073	1739	3043	3075	1773	1974	2404	2521	2239	1996	3608	2218	1597	1671	1256
LOC106071923	194	245	102	210	385	406	297	253	522	157	745	130	295	553	72	119	34
LOC106069800	2387	2066	1912	1636	2337	2422	2477	2205	2684	2301	2265	1769	1911	1746	1274	1386	1095
LOC129926488	0	0	0	0	0	0	0	0	0	0	0	0	0	0	0	0	0
LOC106067159	190	275	104	148	236	124	57	130	142	110	158	72	49	45	6	20	17
LOC106060987	11166	7879	7706	7251	7712	10005	10999	10846	12009	9973	11663	8049	4964	3102	3125	2761	2108
LOC129924548	75	73	113	78	131	116	78	66	106	111	100	126	125	147	133	97	132
LOC106073416	1489	1735	1068	373	204	1777	1616	1146	1839	1639	1074	1510	265	61	1650	121	922
LOC106058860	899	574	770	398	1037	811	696	611	779	1251	629	828	1050	710	333	516	758
LOC129923445	3	0	0	0	2	0	3	1	3	0	2	3	0	0	0	3	3
LOC106058378	231	531	257	348	229	195	194	161	367	205	103	446	0	133	73	30	13
LOC106062205	2569	2508	2188	2160	2267	2392	2254	2420	2964	2519	2485	1287	2026	1382	1147	1162	858
LOC106057772	3016	3067	2608	2607	2628	1850	1304	2417	2765	3098	1910	1822	4444	4648	1760	1972	2275
LOC129921672	0	8	0	0	0	0	0	0	0	0	0	0	0	0	0	0	0
LOC129925459	0	0	0	0	0	0	0	0	0	0	0	0	0	0	0	0	0
LOC129924125	27	6	11	23	8	7	65	4	10	49	7	10	8	27	13	18	23
LOC129921945	0	0	0	0	0	0	0	0	0	0	0	0	0	0	0	0	0
LOC129921754	0	14	0	0	0	0	0	0	0	0	0	0	0	0	0	0	0
LOC129928832	54	11	5	5	7	64	2	10	6	23	3	161	8	11	19	14	11
LOC129928848	16	16	42	45	5	9	60	28	100	35	51	13	77	10	27	22	106
LOC106073832	850	489	567	440	423	615	864	874	971	606	867	628	496	371	298	233	373
LOC106073171	94	89	69	72	142	84	39	181	319	93	52	85	38	44	45	40	18
LOC106070057	847	828	309	978	3115	1020	612	1129	996	807	682	671	1670	1822	1409	940	246
LOC106070283	1728	1810	1456	1323	1959	1343	1290	1336	2018	1464	1069	1442	1167	965	874	745	782
LOC106054827	1630	980	1489	964	1091	1517	2449	2418	1481	1783	2830	1583	361	181	190	343	255
LOC106074841	14	10	0	7	6	18	7	3	0	5	4	8	14	26	18	3	22
LOC106055935	1201	1248	1127	924	1441	1357	1248	1411	1593	1396	1450	988	914	445	688	549	513
LOC106071601	121	103	69	115	111	114	74	68	82	83	97	17	99	59	36	34	7
LOC106074894	1576	1252	1414	1323	3892	2012	1266	1346	1565	1647	1038	1436	2025	2236	1954	1404	1159
LOC129926608	0	13	0	0	15	16	0	0	4	10	7	8	44	17	22	4	27
Trnag-ucc_13	0	0	1	0	0	2	0	0	0	0	0	0	0	0	0	0	0
LOC129923986	7	5	0	0	9	0	0	0	5	0	0	5	0	7	0	0	0
LOC106070487	1124	1115	870	955	952	1756	1025	750	1272	1425	882	904	1116	560	819	603	631
LOC106055359	228	212	360	145	31	169	159	281	284	219	291	256	86	14	57	61	83
LOC106068329	82	226	132	100	43	52	116	44	202	92	49	3	120	139	129	58	39
LOC106076905	538	1103	629	240	1243	335	714	413	213	1552	309	1551	555	893	565	616	382
LOC129922055	396	341	213	360	305	411	253	317	249	232	282	167	261	150	90	174	35
LOC106050397	2287	2523	2647	2302	3086	3496	2845	2737	3402	3513	2493	3210	1766	1442	1540	1659	1083
LOC106060612	2497	2030	1950	1822	3530	2370	1688	1852	2227	2551	526	2217	2363	2723	1867	1201	1294
LOC106070564	428	485	287	788	757	570	409	637	389	303	629	185	417	183	116	128	133
LOC106075600	788	581	564	441	1105	694	983	1281	1224	1005	1742	1167	1088	1515	600	538	218
LOC106062304	0	0	0	290	408	0	540	293	463	0	0	0	0	0	369	0	398
LOC129927382	0	0	0	0	0	3	1	3	0	0	0	0	1	0	0	1	0
LOC106058620	65	102	56	33	72	51	24	32	18	35	55	22	26	23	0	43	0
LOC106051243	4873	5393	3927	3895	4368	4994	3419	3247	5518	3203	3221	4137	2983	2348	1414	1458	890
LOC129925405	0	0	0	0	0	0	0	0	0	0	0	0	0	0	0	0	0
LOC106076849	559	445	474	471	367	671	912	895	747	468	1365	283	108	78	48	138	37
LOC106060184	109	60	34	13	529	653	56	120	194	258	34	52	6	156	5	15	5
LOC106061881	912	582	357	568	632	546	538	498	810	370	622	432	169	245	112	107	77
LOC106066241	1197	965	1285	803	1071	1708	841	748	1179	1920	987	1089	1163	1041	994	676	865
LOC106065568	27	6	0	0	18	11	10	3	11	0	6	5	28	0	0	0	0
LOC106079106	1244	919	686	1326	451	3393	493	458	998	1035	850	1258	455	124	755	83	487
LOC129924743	17	30	20	32	7	8	17	18	31	21	13	6	33	51	48	5	40
LOC106062183	0	0	0	0	0	0	0	0	0	0	0	0	0	0	0	0	0
Trnai-aau_12	0	0	0	0	0	0	0	0	0	0	0	0	0	0	0	0	0
LOC129928845	37	52	39	61	42	59	24	58	35	48	74	28	60	87	28	29	26
LOC106063643	307	359	319	308	420	180	140	170	266	283	68	444	5	143	75	27	23
LOC106058779	596	344	93	621	657	615	511	312	702	425	435	333	1096	476	368	399	404
LOC106053021	1511	933	540	720	1430	814	555	867	738	587	771	877	1311	1541	1353	898	515
LOC106068332	270	170	153	149	154	170	182	191	230	111	248	111	37	25	23	27	21
LOC106074197	1117	1078	866	885	1413	1402	869	930	1093	843	968	817	1264	1417	1068	669	1185
LOC129923789	25	43	66	0	0	117	29	30	39	32	45	53	24	22	0	0	197
LOC106070132	9916	3383	5781	8247	4007	11094	11625	24115	13298	14616	37430	8178	27273	8643	4976	17551	19445
LOC106065364	1326	264	877	819	1646	1382	620	731	901	943	1208	1172	1837	1890	183	997	723
LOC106078166	463	1811	422	296	294	582	345	381	538	453	2148	398	268	136	1180	157	291
LOC106071960	171	178	173	112	178	144	91	203	128	180	149	127	74	74	98	74	134
LOC106062011	109	151	894	499	344	549	490	565	941	537	507	815	234	569	335	288	73
LOC106079907	986	1149	826	792	537	612	505	535	1002	702	482	739	286	516	468	219	186
LOC106056800	817	747	607	631	1188	798	715	699	669	917	579	738	702	1185	570	800	381
LOC106055795	219	312	162	209	150	92	108	104	235	130	51	317	0	105	42	20	13
LOC106068631	1767	1639	1769	1472	2387	3367	1353	1105	1595	1701	1306	1101	4030	1062	1088	809	216
LOC129928780	136	116	168	107	173	163	148	137	212	184	204	200	173	237	203	131	184
LOC106066529	227	186	164	202	182	113	139	186	162	124	214	149	125	154	94	103	37
LOC106071597	209	129	146	338	270	351	241	167	261	185	245	102	506	434	267	207	211
LOC129922165	24	24	25	26	38	26	23	22	24	33	29	24	26	24	28	20	22
LOC129928147	83	93	67	79	76	70	40	50	61	78	51	79	29	74	84	50	55
LOC106075528	0	0	0	0	0	0	0	0	0	0	0	0	0	0	0	0	0
LOC129925258	3	16	13	0	0	0	0	0	0	3	0	3	0	0	0	2	0
LOC129928110	66	88	59	49	116	78	54	38	51	70	29	89	70	58	81	43	43
LOC106057513	1299	1436	1167	1044	974	1444	928	889	1342	1678	843	1409	1006	772	976	453	1161
LOC129926351	0	0	0	0	0	0	0	0	0	0	0	0	0	0	0	0	0
LOC129923175	3	0	4	10	11	0	2	3	0	3	7	3	3	2	7	1	0
LOC106067262	395	545	490	507	441	347	430	438	393	663	479	398	470	369	477	322	347
LOC106057332	546	472	558	421	394	660	313	533	470	403	286	445	708	639	261	335	186
LOC106060696	2247	1873	1816	1430	2470	1868	2052	2220	2748	2369	1827	1899	1516	1096	889	858	766
LOC106061612	416	368	309	258	422	346	326	431	394	345	285	236	330	229	188	237	86
LOC106055941	955	1005	670	809	844	846	625	721	915	749	684	817	508	501	275	296	145
LOC129927178	28	31	25	34	48	71	19	22	25	15	26	31	96	105	70	58	63
LOC106065919	447	219	216	375	213	250	147	308	284	275	231	264	239	260	125	162	175
LOC106074048	266	266	221	256	468	394	340	211	410	446	143	331	178	189	234	234	39
LOC129927625	10	4	5	2	13	11	0	4	0	0	0	0	5	8	4	8	6
LOC129923884	62	57	14	96	3	0	19	7	20	14	172	12	0	7	0	0	0
LOC106071603	614	366	340	294	344	316	166	315	185	399	567	535	481	268	180	168	308
LOC106056213	922	891	724	720	752	860	710	711	951	875	623	759	359	329	414	449	326
LOC129922144	68	93	69	96	49	47	55	51	72	70	31	83	4	39	47	15	18
LOC129922011	13	18	11	21	30	18	19	11	20	29	15	26	11	18	23	16	3
LOC106054642	29	20	57	27	0	48	45	67	133	35	112	10	0	0	0	4	7
LOC106069897	352	291	236	217	302	258	221	203	370	267	281	329	137	229	244	203	146
LOC129923965	17	40	25	14	22	20	22	25	33	22	22	26	27	16	26	12	33
LOC106059295	2746	1546	2407	1882	3303	1900	1146	1629	2867	3025	2767	1367	3873	3094	2312	1010	1298
LOC106065498	1157	1588	1108	665	2579	1966	748	1050	866	685	770	1004	736	1063	409	476	25
LOC106070581	0	0	0	0	0	0	0	0	0	0	0	0	0	0	0	0	0
LOC106067021	325	284	346	230	372	322	246	309	246	313	374	193	188	141	168	198	132
LOC106078224	745	818	660	689	972	792	563	651	724	726	585	742	602	778	527	518	362
LOC106072327	927	678	801	707	707	834	1011	948	1165	964	1282	819	673	527	483	370	346
LOC129925793	0	0	0	0	0	0	0	0	0	0	0	0	0	0	0	0	0
LOC106074532	1227	1076	1000	910	1415	1110	929	1009	1209	1031	902	1109	813	710	531	567	385
LOC106077987	1510	1461	1445	1242	1386	1771	1402	1211	1910	1454	1511	1119	1204	868	814	654	615
LOC106053897	0	0	0	4	0	7	0	3	25	6	0	0	0	6	0	4	2
LOC106061828	4354	2158	512	593	6153	5224	3292	4712	3597	4161	3363	721	0	1355	10	0	0
LOC106055470	670	769	465	500	600	516	538	492	762	777	561	801	289	182	402	208	230
LOC106052423	913	1322	577	843	782	477	543	508	589	743	260	1046	0	375	218	65	56
LOC129923384	162	202	94	82	226	142	117	92	151	187	127	114	95	95	135	114	61
LOC106070397	280	280	257	136	256	304	232	365	439	220	262	238	130	139	78	82	50
LOC106054806	1936	1768	1568	1393	2505	2026	1825	1768	2324	1936	2003	1624	1860	1771	1269	1115	1012
LOC106070234	7	0	3	2	5	0	0	5	8	3	5	8	1	3	0	3	0
LOC129926706	0	2	3	1	1	0	2	0	3	2	4	0	3	9	4	2	3
LOC106061736	640	796	439	583	725	427	371	393	444	409	226	702	126	249	232	122	73
LOC129928184	14	8	15	15	10	10	8	14	17	13	25	20	14	8	19	5	13
LOC106063346	2191	1954	2077	1638	2559	2602	1788	1789	2166	2294	2185	2153	2108	1690	1227	1060	1391
LOC106068817	1379	978	806	867	1314	1363	1204	1197	1379	1770	1116	844	833	626	491	522	430
LOC106076448	1064	1382	1164	930	1310	1473	961	667	1564	1353	1149	1204	3130	4082	3007	2146	3691
LOC129921996	5717	5539	5430	5518	7680	5007	3628	4322	3917	5553	4116	5994	9605	12783	7984	5028	8148
LOC129923054	17	10	0	19	17	0	17	43	40	0	24	16	0	0	12	0	0
LOC106073443	1107	1093	520	664	368	683	809	894	1342	737	939	804	250	333	288	232	168
LOC106056413	2067	1739	1705	1660	2246	2009	1485	1650	2262	2024	2207	1673	1968	1462	1384	874	1238
LOC106056145	1676	955	788	1172	142	468	349	318	308	176	781	200	103	85	64	66	38
LOC106077865	660	870	227	450	405	261	285	292	419	430	98	393	0	386	156	17	24
LOC106050832	781	764	562	599	615	1060	557	606	616	331	663	399	608	436	261	418	247
LOC106072495	1825	1569	4353	683	1608	1250	188	428	710	872	500	728	2066	597	664	600	886
LOC106053424	144	243	115	90	22	108	18	133	112	37	136	157	220	188	229	105	232
LOC106057748	1243	1223	1108	1070	1854	1062	935	1028	1403	1391	781	1247	1333	2694	1474	1061	885
LOC106072567	6501	3762	7454	5147	4326	6371	9540	9527	10701	8455	12063	7644	1634	1519	921	3394	2431
LOC106073621	439	401	390	369	519	467	342	349	464	513	355	407	546	653	421	455	305
LOC106057003	57	59	35	43	63	57	33	38	46	70	54	52	75	55	32	26	26
LOC106056821	401	317	390	252	484	388	319	378	323	356	300	332	258	286	117	175	68
LOC106053739	784	614	525	512	777	665	632	580	913	834	660	666	659	706	640	408	425
LOC106067038	22	39	15	49	79	22	0	16	17	0	34	20	53	37	22	27	13
LOC129924935	0	0	0	3	0	0	0	0	0	0	3	0	0	0	3	0	0
LOC129922675	50	59	37	37	25	19	19	23	35	23	15	84	0	12	12	5	2
LOC106053831	951	845	847	738	1014	706	577	649	818	791	500	928	690	1102	724	700	455
LOC129924478	21	47	39	32	48	32	12	37	55	30	23	22	88	113	52	23	38
LOC129923708	113	136	120	132	96	128	202	141	117	197	174	163	115	72	67	58	76
LOC129922207	0	0	1	1	1	0	1	0	0	1	0	1	0	0	3	42	0
LOC106065649	431	388	374	371	437	409	310	355	463	588	381	416	449	341	263	149	362
LOC106057999	12	4	0	4	0	15	15	6	25	8	13	5	0	13	2	7	13
LOC106065993	577	361	400	373	576	652	404	320	453	602	455	392	489	514	365	250	175
LOC106058822	1121	519	1045	1031	596	1111	1655	2009	2473	1552	2347	1226	299	120	122	331	404
LOC106074723	1958	815	2522	1548	843	3382	3509	3409	3663	2210	3312	2488	444	229	437	1262	1381
LOC106064609	2348	0	4347	3941	3296	2585	2092	1645	2611	2726	0	2185	2677	4384	1599	3435	4
LOC106056322	741	666	632	495	908	686	823	724	1019	622	951	609	461	364	303	229	191
LOC106051257	2693	2525	1853	2015	3531	2314	2211	2302	3079	2730	2042	2081	2094	2864	1904	1748	1438
LOC106061392	216	193	179	144	152	221	213	201	275	131	206	126	96	32	51	61	122
LOC129923008	28	21	22	19	25	20	8	16	34	26	25	47	23	39	48	28	26
LOC106068333	2685	2872	2629	2181	3635	3029	1683	1992	2326	2971	2134	2628	3709	4417	3301	1528	3421
LOC129927479	113	84	160	88	36	148	192	110	134	218	154	154	90	11	35	41	18
LOC106058481	7081	4911	4366	4996	5427	7018	7195	6570	6961	7906	6402	5768	7589	8808	2201	7023	2021
LOC106053177	100	107	111	139	337	76	235	49	174	115	289	82	169	116	79	50	66
LOC106069271	588	37	172	264	557	477	242	230	259	127	301	99	59	207	44	15	14
LOC129925076	0	0	0	0	0	3	0	0	0	2	0	5	0	0	0	0	0
LOC106073096	3616	2391	2884	2723	2075	2751	3940	2966	4398	3509	3265	2728	1603	1136	1123	754	1184
LOC106072876	547	244	639	662	240	487	384	723	1178	644	885	540	394	129	153	212	437
LOC106072292	1099	798	711	1012	657	1421	1110	933	1052	952	984	836	651	686	469	713	571
LOC106069498	5964	5544	4516	3505	6386	4595	3843	4350	5148	4569	5016	4031	2353	2976	2345	2118	1930
LOC106055674	37	27	23	26	38	30	21	23	15	16	26	15	11	16	17	19	16
LOC106070094	4078	2933	3969	3449	5385	4648	3968	3798	6275	3864	3413	3355	5971	2614	3199	1860	2267
LOC106065652	404	227	245	394	62	128	357	429	349	80	285	256	16	18	3	4	0
LOC106068658	1254	1871	1540	894	1352	1406	1336	1300	1482	1765	1627	1561	1241	2345	1538	1384	1352
LOC106070583	65809	53831	43580	45724	95799	49293	57296	49429	57879	55030	58824	46685	74652	69691	51081	42255	23049
LOC106065809	0	0	0	0	0	0	0	0	0	0	5	0	0	0	0	0	0
LOC106075319	130	59	23	28	38	58	79	91	115	55	79	44	21	13	39	58	13
LOC106055619	5059	4263	6819	4328	2407	4718	9285	8737	9887	4367	12108	2417	3948	4028	440	3721	2519
LOC106060995	553	494	418	381	418	621	385	513	571	500	502	448	460	305	325	247	156
LOC106063317	42	25	16	24	36	28	20	6	30	25	20	29	20	24	26	14	9
LOC129928174	0	0	2	0	1	0	0	0	4	0	0	0	0	5	0	3	0
LOC106061027	457	223	441	880	1055	662	672	733	689	256	483	109	62	48	19	557	493
LOC129926676	1404	1427	1169	1082	1551	1421	1066	1135	1677	1559	1095	1118	1181	933	946	656	527
LOC106065043	154	181	140	196	149	86	92	123	197	148	59	164	96	137	85	86	77
LOC106052725	54	35	11	14	139	78	25	46	59	73	32	32	0	32	10	4	0
LOC106077617	4512	4666	3516	3674	3306	4427	3125	2888	4000	3139	2960	3578	2623	2385	1764	882	1201
LOC106060790	116	48	23	27	73	30	53	35	64	78	85	38	132	113	44	62	28
LOC106062553	5310	3337	4238	3643	2297	5078	4522	3935	5178	5780	4766	4018	3854	1462	2357	1350	2379
LOC106058459	663	801	435	480	502	253	330	280	512	401	135	600	0	192	120	62	47
LOC106078625	805	843	586	712	1706	1136	478	617	711	653	624	469	1026	901	540	511	332
LOC106050641	1623	1214	1023	1453	1230	1128	914	1033	1271	1063	1289	1182	1471	1533	675	498	775
LOC106074082	0	1	0	0	4	0	0	0	3	4	2	0	7	6	0	0	0
LOC106070574	21	27	24	26	55	56	23	18	29	32	23	34	126	160	72	71	48
LOC106072579	263	238	223	195	234	220	206	186	243	222	226	194	177	196	144	136	105
LOC129928189	4	0	0	3	10	10	4	5	5	0	2	11	18	10	11	12	5
LOC106071802	662	806	732	768	486	240	758	1080	480	354	1242	342	564	425	245	309	478
LOC129924678	0	0	0	0	0	0	0	0	0	0	0	0	0	0	0	0	0
LOC106051009	1742	1689	1330	1642	1340	2186	1501	1343	1487	1494	1665	1126	1847	2433	1022	840	462
LOC106068453	3314	3079	2577	2322	4116	3246	3340	3324	4291	3248	4449	3010	2511	2498	1607	1713	1691
LOC129922894	7	12	4	0	19	32	16	22	11	29	5	0	0	5	0	0	0
LOC106054593	331	184	155	230	152	418	160	217	211	203	231	236	187	167	96	84	198
LOC106075951	1180	1036	1040	937	1322	1203	611	779	806	1265	728	1142	1417	1692	1451	877	1306
LOC106062371	94	145	26	13	130	565	138	119	95	87	88	74	148	144	56	282	68
Trnad-guc	1	0	0	0	0	2	0	0	0	1	0	0	0	0	0	2	1
LOC106079020	143	255	166	241	224	58	161	150	145	84	59	169	0	45	0	67	0
LOC106055962	2400	2144	2175	1705	2348	2280	2159	1956	2277	2734	1912	2456	1272	1845	1196	1238	1098
LOC106066869	265	307	510	367	389	574	469	682	519	306	498	242	289	121	145	277	46
LOC106078668	3570	3354	2605	3247	3408	3046	2357	2495	2926	2715	2528	3066	3100	3425	1806	1902	894
LOC129926494	21	71	34	54	54	35	18	24	54	36	38	42	107	130	89	29	46
LOC129925509	0	0	0	0	0	0	0	0	0	0	0	0	0	0	0	0	0
LOC106060318	1974	1908	1639	1426	2535	1807	1562	1579	1963	1753	1480	1778	1629	2742	1244	1126	974
LOC106064343	1123	992	1031	718	852	1176	966	943	1230	1483	1060	1083	1274	695	1030	579	844
LOC129924727	0	0	0	0	0	0	0	0	0	0	0	0	0	0	0	0	0
LOC106057746	107	135	137	183	158	94	108	116	122	515	114	443	144	1001	804	875	137
LOC106067249	508	482	435	367	551	399	320	311	438	416	263	521	329	295	320	162	219
LOC129922151	110	94	96	114	121	114	82	64	118	197	92	170	113	253	193	156	193
LOC129924729	0	0	0	0	0	0	0	0	0	0	0	0	0	0	0	0	0
LOC129926273	0	0	0	0	0	0	0	0	0	0	0	0	0	0	0	0	0
LOC106051551	261	240	239	244	241	317	227	314	348	242	377	113	183	65	60	82	31
LOC106067306	148	52	41	58	92	86	73	30	70	41	7	49	7	20	8	3	3
LOC106053102	606	917	769	614	896	746	967	1076	1115	682	1268	682	161	412	266	424	353
LOC106067385	449	511	247	310	942	628	427	450	511	560	539	523	748	204	718	172	109
LOC106052779	2454	2150	1858	1743	2544	2407	2118	2388	2633	2330	2918	1667	1674	828	717	1017	656
LOC106052051	138	201	163	183	110	113	278	354	289	299	264	84	21	72	44	50	24
LOC106065353	82	189	72	126	94	19	129	104	126	42	127	68	7	54	32	43	36
LOC106064390	1967	1647	1546	1281	2768	2296	1248	1284	1486	1871	1422	1703	2789	445	1398	1523	889
LOC106078659	759	1095	660	668	1044	708	633	581	758	891	752	707	574	678	598	391	413
LOC106069645	173	169	71	125	235	332	302	242	147	110	274	185	276	60	244	72	113
LOC106056329	80	159	53	35	45	30	46	29	27	62	13	114	0	13	7	3	7
LOC106051488	1428	1072	1468	1060	1171	1360	2190	2049	2651	1705	2823	1183	760	562	549	477	659
LOC106073034	461	813	534	879	878	1251	873	769	1031	957	1417	273	200	191	86	266	113
LOC129922132	0	0	3	0	0	0	0	0	0	1	0	0	0	2	0	0	0
LOC106065141	0	4	2	0	3	3	0	0	2	0	0	1	18	29	2	5	3
LOC106071054	3263	1788	1751	1475	924	3232	2527	2651	2809	2277	4884	1995	1204	244	759	198	679
LOC106051304	101	206	121	100	208	158	31	80	102	231	61	76	187	317	490	54	4
LOC129923707	394	235	417	364	278	482	571	802	552	989	686	816	137	136	194	263	445
LOC106054360	2510	2331	2270	1903	2872	3073	1751	1860	2188	2668	1955	2198	3682	2494	2150	980	2305
LOC106062071	918	583	726	728	560	847	1257	868	1444	714	1764	537	708	308	274	381	353
LOC106075977	699	723	597	950	437	339	477	474	785	818	498	510	1431	301	294	203	280
LOC106065245	357	467	280	292	474	282	263	259	294	355	162	467	173	365	236	162	157
LOC106058211	406	515	360	233	212	154	215	243	375	251	109	411	3	152	114	44	51
LOC129925476	0	0	0	0	0	0	0	0	0	0	0	0	0	0	0	0	0
LOC106080002	4695	4857	4230	3704	4091	5263	4104	3752	5383	5626	3502	4416	2870	2252	2631	2086	2144
LOC129922307	12	4	7	6	27	9	16	12	17	9	5	5	16	13	2	13	6
LOC106051092	108	251	200	136	400	255	132	170	156	124	112	131	422	288	272	84	75
LOC106078832	454	297	270	309	386	440	372	435	507	329	478	275	141	107	146	209	54
LOC106058707	1810	832	11049	395	1993	1244	679	4771	6458	4072	914	2576	2522	1189	783	516	402
LOC129926091	60	41	27	53	46	55	87	97	84	71	143	47	39	44	52	33	51
Trnah-gug_1	0	0	0	0	0	0	0	0	0	0	0	0	0	0	0	0	0
LOC106059108	1341	1403	1182	1132	2322	2341	793	820	891	1207	836	478	1439	1000	931	550	141
LOC129928433	98	50	68	59	101	60	144	113	294	111	109	105	64	229	98	115	89
LOC106059043	0	28	0	22	1247	7	5	69	7	11	19	7	18	265	12	687	0
LOC106054662	5	0	0	0	3	4	0	6	0	0	3	0	0	0	0	0	2
LOC106052175	780	658	828	567	418	872	1075	694	1125	1094	1022	657	477	246	226	292	198
LOC106069788	1960	2744	1882	1887	2191	1217	1219	1213	2052	1570	658	2440	928	1352	817	484	873
LOC106078095	439	457	248	285	356	184	185	216	402	168	43	325	0	118	48	23	6
LOC106080273	2798	2398	2098	2036	2750	3144	1977	2289	3140	2107	2870	2225	2126	1122	1006	1504	742
LOC129924649	41	49	56	46	53	52	56	60	73	38	64	43	34	12	15	12	11
LOC106055514	496	520	450	501	518	263	327	387	585	359	142	773	6	239	205	45	31
LOC129927634	117	230	295	138	287	243	162	179	150	79	254	265	235	254	200	293	109
LOC106079489	426	1001	363	810	472	922	393	447	555	374	1036	918	213	140	751	95	180
LOC106078918	2603	2781	2170	2126	2348	2222	1905	1773	2402	2743	1390	2707	1545	2010	1547	755	1440
LOC106058873	1487	1493	1530	1137	1312	1688	1437	1274	2070	1882	1535	1360	1189	796	935	659	637
LOC106076201	8	50	61	20	45	54	0	5	8	0	0	14	231	121	18	50	4
LOC106061886	655	540	515	439	643	461	484	533	620	465	523	532	540	557	575	265	600
LOC106072555	146	128	158	108	151	127	79	124	147	102	75	170	202	142	102	98	83
LOC106055931	966	1320	1051	1197	925	933	739	961	1155	1196	844	1371	1136	938	742	446	1139
LOC106064337	2627	2474	1719	1843	2417	2002	1905	1988	2738	1499	1774	1497	1385	1287	835	916	925
LOC106068624	221	296	182	245	681	426	226	117	388	284	371	147	217	153	84	102	25
LOC106079625	977	910	998	748	932	1182	878	722	1099	1456	927	1069	1176	1002	1103	951	951
LOC106069777	704	565	685	601	891	894	611	688	558	868	813	920	1101	776	556	457	492
Trnal-uag_3	0	0	0	0	0	0	0	0	0	0	0	0	0	0	0	0	0
LOC106051775	586	552	451	368	401	507	478	391	628	746	407	574	436	264	347	146	274
LOC106064073	5918	3806	4731	1809	6108	4903	3266	6957	6863	6561	8145	5459	5268	3922	2869	2943	1927
LOC106051526	518	487	357	340	451	654	412	423	586	579	391	491	471	348	269	269	338
LOC129928192	3	0	5	0	2	5	0	0	0	2	1	3	5	0	2	3	0
LOC106067475	1383	1437	1182	1330	1358	1115	1437	801	2326	1653	1592	1237	1440	1803	2405	1236	1478
LOC106069660	2031	1986	1748	1395	1910	1877	1837	1581	2158	2058	1729	1987	1053	863	866	626	612
LOC106079255	5069	4496	4615	3850	5714	5187	3685	3943	4960	5992	3939	5192	6269	6001	5381	3470	5226
LOC106058002	186	123	137	150	122	184	180	201	230	190	271	155	92	126	98	95	81
LOC129928432	37	88	83	15	187	21	18	115	12	34	15	31	24	18	10	17	6
LOC106073702	1591	1167	1174	1185	2083	1420	1404	1280	1679	1088	1678	1328	1074	1023	661	714	571
LOC129928212	444	223	215	351	231	282	344	269	570	526	346	471	366	525	675	357	372
LOC106055554	988	1113	810	822	1153	823	667	648	921	855	580	1143	461	811	451	443	177
LOC106074682	1094	1149	1207	903	835	1193	1200	1091	1035	850	1256	710	477	608	323	518	268
LOC129928058	0	0	0	2	8	0	0	0	6	0	0	10	2	0	0	0	0
LOC106051837	2903	2040	2326	2664	2019	2220	2892	3489	4398	3076	4198	4034	814	653	909	1422	2014
LOC106078347	1163	1069	941	973	1401	1099	784	820	1085	1182	831	1032	982	1285	1011	603	826
LOC106076052	60	30	45	51	27	57	60	28	65	100	47	146	78	21	51	33	55
LOC106053193	12386	11353	11491	9591	13713	14802	9500	9417	12053	16379	10683	12062	15610	15034	11291	8564	8980
LOC106063315	933	714	708	1151	1024	1459	511	405	688	971	492	890	3702	2074	2255	840	1687
LOC106070429	0	3	0	0	0	3	0	3	0	0	7	2	5	8	4	0	0
LOC106061927	3925	4474	3729	2948	4567	3421	2457	2872	3158	3889	2513	3931	3013	4081	2924	1221	2419
LOC106070287	768	594	706	586	754	610	439	487	536	812	404	687	1121	1869	1027	549	1096
LOC129922288	17	11	18	6	18	8	17	5	14	0	4	7	20	13	4	25	0
LOC106059738	10189	11011	8235	7691	7584	5347	4892	6005	8944	6723	3309	10329	193	2267	2598	1406	1833
LOC106078797	684	782	880	509	990	859	800	810	1153	1047	1214	1042	1652	1615	1074	1032	1009
LOC106070336	72	29	79	59	48	89	22	91	70	104	63	120	497	172	275	96	142
LOC129921949	0	0	0	0	0	0	0	0	0	0	0	0	0	0	0	0	0
LOC106058485	356	315	439	351	16	19	136	696	34	148	45	14	25	0	8	0	0
LOC129923983	0	0	0	0	0	0	0	0	0	0	0	0	0	0	0	0	0
LOC106054537	2001	2468	853	1361	623	952	2303	1367	2860	2193	2527	739	826	971	967	621	1054
LOC106058340	109	59	62	70	88	88	13	37	48	37	23	83	231	187	116	84	101
LOC106079019	748	536	684	533	788	701	430	654	476	730	678	312	382	921	656	584	591
LOC106073548	3193	2901	2587	693	1232	1671	1865	2469	1773	959	2844	760	3837	4137	386	322	202
LOC106051522	77	86	148	95	85	98	70	141	127	139	158	113	113	168	47	82	6
LOC106067605	50	129	244	122	173	174	162	158	193	49	257	248	408	365	214	209	142
LOC106064742	893	831	568	694	792	1172	595	502	687	500	572	424	1038	759	316	490	450
LOC106057236	1074	937	847	858	670	1164	892	779	978	864	1019	705	464	282	340	320	257
LOC106058688	898	1099	670	689	1082	878	590	611	768	839	452	741	722	834	486	384	490
LOC106065515	347	64	46	100	26	36	206	258	61	100	268	60	0	13	0	0	3
LOC106058411	213	166	127	120	130	107	110	85	107	215	68	221	81	54	113	46	65
LOC106063344	1314	1136	977	827	1148	1154	890	950	1100	1209	841	993	873	1269	919	590	649
LOC106071782	3627	2199	2238	3127	1154	1708	5828	5253	6662	2823	5712	2781	350	444	570	693	977
LOC106061416	674	529	330	445	1035	650	420	190	364	453	418	805	645	1054	891	448	528
LOC106061482	132	97	98	74	79	99	59	63	78	83	50	84	85	66	77	53	63
LOC129923339	113	68	41	71	98	79	58	54	90	103	60	92	122	122	152	50	111
LOC106052809	940	787	577	440	1051	493	589	458	724	519	467	737	484	243	136	116	274
LOC106056911	14809	11667	13733	11508	17413	16514	11848	12399	14759	20120	12481	15859	18210	20500	12914	14258	12011
LOC106061569	395	418	547	501	296	470	281	333	597	503	526	232	116	105	57	29	27
LOC106059286	241	230	244	238	324	322	126	148	307	332	238	260	305	195	146	165	182
LOC106069675	703	632	562	899	1061	585	512	520	1343	1068	460	625	1190	1314	1019	731	599
LOC106053407	261	97	269	188	214	260	586	430	599	844	531	203	185	84	35	146	201
LOC106055302	1426	928	818	854	1315	1531	929	854	1216	1459	454	867	1280	951	706	668	682
LOC106057866	3830	2545	4727	2862	2608	3852	6482	5663	7096	4700	7937	3509	2500	1340	1204	1541	2055
LOC106080328	440	439	437	419	573	549	336	292	550	584	325	599	369	350	421	224	256
LOC129928532	0	0	0	0	0	0	0	0	0	0	0	0	0	0	0	0	0
LOC106071894	1282	957	904	819	851	1032	1050	893	1102	1217	950	852	833	847	717	458	560
LOC129927249	2	0	8	2	7	5	7	4	6	0	9	0	4	1	0	3	0
LOC106056141	1809	1879	1545	1154	1224	1661	1302	1232	1576	1654	1022	1598	787	540	890	428	1117
LOC106078472	78	35	32	25	56	39	55	49	81	17	62	25	0	12	7	0	9
LOC106076355	151	241	140	188	196	159	138	120	245	149	63	285	32	131	151	63	68
LOC106066601	1290	960	884	841	1472	1222	935	1096	1032	1076	1131	1019	797	761	472	697	295
LOC129922364	186	131	10	155	14	6	162	8	6	154	123	12	12	7	74	5	7
LOC129922501	35	32	35	37	50	37	41	18	53	32	45	40	28	56	30	41	26
LOC129923349	2	0	5	9	0	18	6	3	8	7	4	12	0	0	0	7	0
LOC106071525	1234	1954	1255	730	1464	537	1111	869	716	1254	1232	750	1054	1148	803	541	418
LOC129924269	2	0	0	1	0	1	0	0	0	0	0	3	0	1	1	0	2
LOC106068873	536	217	345	565	282	271	404	761	660	284	1075	617	108	311	42	102	18
LOC129926009	847	668	938	1057	813	916	867	530	1019	506	745	446	1513	1376	926	563	263
LOC129926750	679	585	673	549	647	783	457	408	702	783	491	622	717	683	631	398	594
LOC106056071	2237	1924	1750	1699	2572	2280	1591	1625	1117	2261	1641	2059	193	1946	107	1806	1191
LOC106055879	530	191	393	367	426	448	204	246	333	326	224	355	453	86	276	77	110
LOC106057398	253	558	270	270	279	173	202	193	210	103	64	385	0	141	117	25	40
LOC129926496	104	87	59	77	506	128	113	89	135	97	105	20	317	26	41	15	26
LOC106072467	1268	1096	1151	930	1015	1344	895	863	1320	1554	969	1133	1084	866	1041	526	839
LOC129922757	46	44	48	37	88	43	49	35	58	62	50	43	68	60	31	48	38
LOC106072050	993	1265	959	931	957	547	531	565	993	790	383	1226	204	668	414	233	292
LOC106054118	12	6	7	9	10	0	5	13	0	0	9	0	13	13	14	13	8
LOC106072773	47	23	19	28	41	42	40	8	48	37	37	28	99	18	4	33	61
LOC106070075	1019	1846	1044	1158	910	566	627	568	1237	792	286	1466	0	638	251	120	95
LOC106075706	166	191	246	255	225	335	212	220	291	211	150	212	389	197	306	317	291
LOC106077303	44	8	60	36	99	29	82	32	98	41	39	60	63	78	12	26	9
LOC106061205	156	128	135	61	159	144	77	62	67	115	78	39	402	164	183	91	66
LOC106080283	14	31	21	10	3	21	11	22	22	36	8	10	6	26	28	18	18
LOC106053354	317	316	283	351	397	527	334	270	439	328	247	219	290	217	255	108	113
LOC106065812	124	101	49	72	114	139	45	23	126	77	48	72	48	67	42	22	40
LOC129924822	8	11	0	0	8	0	0	0	8	4	12	0	13	26	0	0	0
LOC129925947	0	0	0	0	0	0	3	0	0	0	3	0	0	0	0	0	0
LOC106072412	1829	1812	1427	1701	1738	2059	1248	1320	1877	1340	1709	1269	852	812	580	572	445
LOC106059547	237	246	165	209	261	313	279	221	412	334	383	232	215	117	127	126	115
LOC106078538	205	232	280	280	223	110	170	134	239	238	46	291	0	164	71	29	6
LOC129921797	30	47	15	53	35	25	28	25	59	28	26	24	25	26	21	15	23
LOC129926209	0	0	0	0	0	0	0	0	0	0	0	0	0	0	0	0	0
LOC129922874	8	4	6	5	6	2	0	3	0	4	0	0	0	1	2	0	0
LOC106062894	591	391	384	412	631	566	427	394	494	475	482	371	441	320	345	287	237
LOC106055396	588	475	426	427	615	428	383	408	509	498	478	462	376	387	304	221	297
LOC129927464	8	20	6	13	12	6	7	35	12	17	11	15	16	27	20	18	8
LOC129928142	79	61	63	66	111	98	43	48	111	102	36	140	116	193	166	129	113
LOC106060605	2172	1438	1043	1430	2089	1746	1685	1630	2357	2561	1225	687	1291	1347	828	866	1223
LOC106055451	182	220	191	258	200	157	137	147	218	335	151	294	180	179	117	63	133
LOC106065415	266	460	248	257	280	144	171	181	306	224	73	389	0	139	63	32	19
LOC106053075	7060	7345	5597	4891	4581	6597	5006	4490	6296	7489	4054	5416	4760	2665	4263	1537	3781
LOC106070408	1653	1820	1248	1558	2025	1993	1464	1523	2028	1611	1486	1333	2562	1279	1053	581	563
LOC106076618	5532	1684	1920	4948	3460	3007	3328	4630	3517	4816	5135	4783	325	544	109	66	42
LOC106061008	878	1354	789	761	727	507	487	579	898	693	197	1144	10	50	252	108	40
LOC129924983	31	14	22	11	19	18	11	14	21	14	28	12	8	10	27	5	4
LOC129923576	18	25	8	12	0	15	0	4	8	3	9	21	25	1	12	0	12
LOC106058623	165	375	176	336	249	97	181	206	165	236	81	370	99	351	247	80	39
LOC106067356	660	458	450	509	638	396	614	542	720	462	673	467	225	165	226	129	79
LOC106058290	601	636	320	479	1325	670	149	200	371	339	322	261	1218	1042	579	487	358
LOC129922302	13	7	5	0	10	4	12	10	8	14	6	12	5	3	6	18	44
LOC106053592	793	522	655	681	640	797	1009	1112	1117	701	1309	511	370	234	203	252	145
LOC106062692	290	290	199	221	192	196	168	160	252	151	137	189	15	35	22	21	28
LOC106060714	71	73	85	134	247	171	50	71	107	77	53	95	230	306	77	141	137
LOC106054634	2567	2740	641	2051	3199	2982	1678	1721	2335	2455	1774	2305	3994	3939	2331	2244	2085
LOC106072562	2241	1445	2460	1535	2231	2346	3448	3357	3213	2949	3994	1747	1186	1144	620	1278	664
LOC106071216	275	311	398	302	161	405	569	472	725	528	546	391	194	74	154	122	179
LOC106078352	37	31	29	31	40	27	27	20	45	37	38	28	14	53	34	16	27
LOC106075944	688	464	341	472	513	450	447	438	584	597	440	497	350	274	245	222	180
LOC106071280	8	11	0	13	0	20	0	6	21	0	25	17	7	0	9	0	9
LOC129924044	0	7	0	0	0	0	0	0	0	4	0	6	0	0	7	0	0
LOC106074509	1584	1449	1265	1207	1407	1558	1465	1296	1791	1692	1270	1323	1260	1219	929	629	936
LOC106065979	3614	1879	2186	2544	1920	2919	3886	4270	4205	3624	4389	2625	1710	1447	967	1088	1067
LOC129922079	1130	943	633	1011	1285	1539	670	548	409	837	612	176	876	377	339	353	26
LOC106064138	1385	1350	995	1258	1416	1215	1047	958	1508	1149	956	1218	802	1084	667	663	551
LOC129922497	0	0	0	0	1	2	0	3	0	0	0	0	0	0	1	0	0
LOC106059831	43	273	337	327	283	213	182	298	223	333	213	490	182	403	358	262	294
LOC106063570	563	601	638	523	554	688	559	429	799	835	555	573	602	641	550	497	462
LOC106056823	6607	5165	5339	4554	6422	6140	5240	4707	6211	6320	5290	4617	4623	5459	3944	2492	3787
LOC106072671	989	1033	984	905	1507	879	1018	760	1042	982	1003	814	960	1094	748	519	529
LOC106078843	759	679	662	769	1027	845	621	616	830	724	853	591	973	1150	724	453	964
LOC106053120	1062	624	889	1143	1377	2415	1775	737	1602	1951	1301	1493	785	937	526	612	1137
LOC106065310	285	68	222	33	74	264	93	136	120	204	169	107	667	469	328	236	293
LOC106074210	2095	1670	1680	1528	1750	2067	1734	1575	2223	2245	1792	1935	1576	1169	1001	1087	861
LOC129928799	26	28	10	22	20	41	4	33	51	21	19	8	8	19	7	3	19
LOC129926853	0	0	0	0	2	0	0	0	0	0	0	0	0	0	0	0	0
LOC106065374	1099	775	610	494	998	1066	503	398	1520	1259	903	1047	2205	2051	458	1397	420
LOC106052629	725	369	317	288	550	774	437	432	744	331	417	346	321	236	169	124	130
LOC106067913	179	190	128	136	211	190	114	105	206	225	154	139	210	137	126	128	127
LOC129921720	2	2	4	3	3	7	0	0	5	6	5	2	0	0	2	4	0
LOC106071825	563	556	518	450	578	606	492	460	626	519	412	485	308	239	260	238	319
LOC106050560	747	556	741	584	665	747	486	455	603	744	513	362	506	384	600	218	524
LOC106067228	45	15	20	32	67	11	5	26	9	22	7	32	45	24	20	29	28
LOC106059029	273	412	339	272	365	175	163	228	378	298	93	379	2	246	201	87	61
LOC106051290	0	0	0	0	0	0	0	0	0	0	0	0	0	0	0	0	0
Trnan-guu_19	0	0	0	0	0	0	0	0	0	0	0	0	0	0	0	0	0
LOC106057678	1232	1097	1201	882	1067	1232	1042	736	1395	1671	982	1278	1122	584	893	756	980
LOC129923508	5	5	4	7	11	3	4	5	10	12	6	9	4	4	3	4	8
LOC106069253	953	885	745	762	829	869	691	732	1037	849	596	905	638	679	485	392	395
LOC106057627	1018	1211	911	863	598	1546	1038	994	1282	888	1173	623	807	320	289	358	215
LOC129925706	3	0	0	0	0	0	1	0	1	1	0	0	0	1	3	0	1
LOC129926314	0	0	0	0	0	0	0	0	0	0	0	0	0	0	0	0	0
LOC106054527	7359	4888	7620	4993	4043	7028	9313	10592	8549	11493	9429	6940	2093	637	1324	2432	3069
LOC106051824	2430	1918	1973	2060	2735	2102	1931	1217	2612	2091	2280	2242	2039	1683	1125	1182	1062
LOC129924574	33	11	20	11	39	21	11	4	8	31	2	8	11	20	21	13	67
LOC106054798	7674	5126	2651	15844	1371	1757	4996	6832	29186	4334	13522	6948	8076	182	2614	658	15131
LOC129925852	0	0	0	0	3	0	0	5	5	0	0	0	9	0	0	0	0
LOC106074023	3058	3004	2462	2297	2379	2869	2124	2100	2613	1995	1993	2168	1223	1242	928	675	507
LOC129926658	49	28	50	18	61	34	35	31	32	29	24	38	16	30	34	44	25
LOC106054451	262	83	163	17	76	133	65	178	53	44	88	86	23	42	13	24	15
LOC106072987	7	9	3	4	12	8	6	6	8	9	5	13	8	5	0	0	19
LOC106071975	402	546	257	452	402	612	552	435	773	469	424	414	106	104	122	158	122
LOC106065641	5229	4198	4672	4057	6032	6356	4855	4579	6108	6258	4722	5223	5209	3740	2740	3390	2440
LOC106064877	386	282	242	305	782	483	314	378	451	281	335	364	892	157	165	147	134
LOC106065650	110	75	36	29	66	56	9	33	98	32	14	82	0	7	5	0	0
Trnak-uuu_14	0	0	0	0	0	0	0	0	0	0	0	0	0	0	0	0	0
LOC129928866	50	88	32	30	41	14	29	12	42	22	64	52	69	48	82	50	64
LOC106079514	105	220	86	114	141	43	49	50	125	148	43	177	47	90	67	40	15
LOC129928330	349	580	429	414	601	341	306	313	454	522	317	462	294	365	229	265	87
LOC106059034	24	7	9	22	33	26	34	30	16	28	21	41	42	50	65	19	0
LOC106056635	1085	304	214	190	266	877	1269	144	391	316	206	881	247	356	1212	221	235
LOC106053273	6254	5200	4914	4752	7456	6686	5017	4579	5760	6595	5522	4685	7541	4347	3916	3412	2480
LOC106070303	3947	3483	3872	3594	3530	4256	4085	3124	3973	4104	3507	2611	2518	2765	1635	1948	1674
Trnak-cuu_9	0	0	0	0	0	0	0	0	0	0	0	0	0	0	0	0	0
LOC106055624	212	90	66	50	112	45	49	155	34	53	124	243	0	0	0	0	0
LOC129923555	0	2	0	2	5	0	0	0	4	0	5	5	0	3	0	4	0
LOC106072083	1158	1078	924	950	3258	1007	1548	1095	1865	1321	1482	1124	1575	3339	837	1846	2083
LOC106062479	831	1181	936	889	650	418	504	625	890	623	225	1192	0	235	168	33	46
LOC106065151	755	911	596	554	653	470	482	514	893	648	203	1139	156	261	485	198	210
LOC106075081	1557	1410	1230	1106	1520	1520	1418	1475	1721	1457	1513	618	1034	882	792	248	529
LOC129921907	0	0	0	0	0	0	0	0	0	0	0	0	0	0	0	0	0
LOC129923433	0	0	0	0	0	0	0	0	0	0	0	0	0	4	4	0	2
LOC129928297	13	9	8	2	8	0	0	7	10	4	0	11	2	0	5	3	2
LOC106054261	27631	17548	21844	17051	28042	32137	13135	14422	17650	26309	16458	21340	19182	26466	16665	18640	16117
LOC106053623	4177	3093	2433	2787	9012	5126	3393	2632	3855	3927	3460	2882	7734	2889	3968	2958	1470
LOC129924435	16	0	33	9	3	0	0	8	19	30	5	24	0	0	0	5	7
LOC106070893	331	183	184	163	227	180	103	175	155	263	88	130	254	125	119	76	131
LOC106052192	21	34	0	3	33	3	32	30	36	17	15	9	0	0	0	0	0
LOC106060196	611	551	444	327	883	531	472	428	549	595	417	562	812	1138	706	676	343
LOC129925407	0	0	0	0	0	0	0	0	0	0	0	0	0	0	0	0	0
LOC129927236	0	3	4	5	4	6	0	0	0	7	9	0	10	2	6	9	0
LOC106056325	87	40	18	25	80	87	23	54	26	65	30	18	93	89	41	41	15
LOC129925035	11	14	15	3	13	0	0	9	0	9	5	0	10	0	13	0	10
LOC106060875	1217	794	938	709	1361	1102	855	857	1135	1124	988	1081	1030	991	869	743	757
LOC106058303	29	27	27	40	19	42	21	11	19	16	26	0	56	60	10	4	27
LOC106052936	143	219	158	137	228	182	195	184	137	113	187	211	446	232	329	101	112
LOC106070911	4261	2762	3172	2170	2076	3624	3657	3415	3592	3878	3736	2935	2416	1261	1416	1168	1160
LOC129927323	0	0	0	0	0	0	0	0	0	0	0	0	0	0	0	0	0
LOC129922123	5	0	4	0	0	0	0	0	0	0	6	0	0	0	0	0	0
LOC106060320	364	326	353	306	457	465	308	271	455	468	348	460	575	560	423	324	340
LOC106067826	508	748	499	555	585	469	387	289	612	613	253	725	296	359	321	252	305
LOC106054595	3719	3263	2439	2384	3427	2976	2845	2441	3684	3454	2818	2925	2659	2188	1941	1651	1382
LOC106059028	1255	705	1160	986	931	998	1122	1113	1336	1188	1171	851	987	537	407	635	761
LOC129923143	13	13	13	16	16	11	11	17	12	23	20	22	10	21	13	16	15
LOC106071871	428	1271	478	622	739	213	287	342	415	323	168	648	0	245	190	172	86
LOC106078825	1882	1355	1856	1359	2480	2111	1083	1568	1408	1995	1395	2116	3697	2170	2600	1333	1518
Trnal-uaa_3	0	0	0	0	2	0	0	0	0	0	0	0	0	0	0	1	1
LOC106063681	332	332	251	229	397	206	231	252	260	340	266	246	348	309	189	189	199
LOC106062079	0	7	7	11	0	4	10	4	0	14	5	0	0	5	0	0	5
LOC106066762	42625	51778	36071	35513	35311	19229	22042	25486	41244	29049	9226	47747	715	11790	8906	2807	4130
LOC106072988	1847	2019	2085	1393	1289	1430	1130	2116	1283	587	1832	461	2248	1619	820	768	836
LOC129922908	0	0	0	0	0	0	0	0	0	0	0	0	0	0	0	0	0
LOC106062819	2226	2020	1727	1163	2403	2573	1772	1408	2038	2120	1436	1592	2585	1078	1406	917	793
LOC106056069	736	575	460	456	691	656	817	847	1026	582	1024	386	288	184	151	163	95
LOC106074676	1759	1570	1486	1248	1573	2538	1641	1430	2483	1744	1973	1241	2268	638	824	522	731
LOC106056218	198	143	112	84	183	588	76	146	162	324	91	144	896	46	219	100	34
LOC106060547	1902	2403	1882	1856	3029	2879	2784	2226	3015	3060	2859	959	1251	966	382	801	486
LOC106053812	70	99	47	62	47	42	31	50	70	32	19	66	0	26	14	7	13
LOC106077341	20077	14934	13766	15207	30853	18160	16611	16515	19973	18278	20367	16048	20763	23901	7643	14606	6769
LOC129924551	123	90	21	67	84	125	56	53	95	194	8	26	11	21	19	19	16
LOC129927389	114	123	81	76	88	76	89	111	97	121	48	67	57	96	67	40	54
LOC129922743	0	0	0	0	0	0	0	0	0	0	0	0	0	0	0	0	0
Trnaa-agc_4	0	0	0	0	0	0	0	0	0	0	0	0	0	0	0	0	0
LOC106062001	107	26	31	84	81	94	74	97	149	168	150	126	125	129	77	36	68
LOC106071681	21	0	9	11	49	28	18	5	14	8	9	5	41	10	0	6	0
LOC129925176	175	81	109	69	69	198	71	98	150	173	134	349	163	101	120	98	85
LOC106061459	3262	3106	3456	3311	3772	3553	2870	3742	3938	4485	3962	3304	5445	2817	2315	1818	1821
LOC106069207	5	0	0	0	3	0	0	2	0	0	0	0	0	4	5	0	0
LOC129924265	28	30	11	15	14	9	19	7	22	18	8	18	4	17	19	9	7
LOC129925711	3	12	0	10	20	7	14	7	9	1	0	11	0	0	6	9	0
LOC129928693	75	109	69	68	104	88	53	96	77	81	64	140	62	70	91	49	50
LOC129928986	0	0	0	0	0	0	0	0	0	0	0	0	0	0	0	0	0
LOC106053340	1199	868	867	689	718	1081	1006	907	1272	1014	970	727	683	356	404	304	376
LOC106080348	2063	1954	1944	1501	2289	2223	1444	1727	1843	2042	2196	1724	1995	1378	1196	598	514
LOC106057554	192	106	284	334	464	174	87	74	113	90	251	110	448	490	175	325	205
LOC106076075	317	510	327	498	529	372	270	295	298	279	432	318	583	784	310	369	409
LOC106070401	378	649	233	414	407	180	226	148	187	181	112	329	4	88	92	49	92
LOC106055923	554	675	531	413	476	598	391	524	642	729	489	681	873	789	499	365	597
LOC129925448	0	0	1	0	0	0	0	0	0	0	0	1	0	0	0	0	0
LOC106052254	17894	14034	15195	13282	22143	18711	15629	14728	19290	22053	14732	17080	46522	32966	31385	24515	17518
LOC106069917	1417	824	1122	1062	845	1099	1166	1595	1480	1281	1699	1037	641	177	585	588	566
LOC106056925	465	301	232	287	720	469	305	352	387	358	345	227	245	325	169	155	68
LOC106074990	453	269	460	289	290	385	634	545	523	738	513	595	315	193	250	295	345
LOC106051544	629	716	485	577	787	481	369	370	632	654	360	600	398	824	531	413	214
Trnag-ucc_16	1	0	0	1	0	0	0	0	0	1	0	0	0	1	0	1	0
LOC106071702	513	593	475	467	774	526	457	474	711	651	430	550	618	995	653	486	646
LOC106057484	350	365	224	221	253	218	204	149	277	241	52	366	0	87	33	25	9
LOC106072114	1169	1419	1073	1261	1356	1173	1043	1021	1111	1131	1339	939	820	887	528	710	389
LOC129921680	7577	7059	6067	5720	6529	5813	5752	5681	7535	6971	4750	7859	4042	3911	3365	2816	2283
LOC129924806	35	29	25	28	35	27	17	12	31	35	39	48	21	39	33	16	23
LOC106057356	185	179	87	123	263	139	208	297	228	172	237	315	441	194	143	359	534
LOC106051099	515	469	499	356	854	527	382	417	494	747	386	529	540	753	573	428	290
LOC106072064	6298	4287	5397	3636	7505	6505	3739	4150	4391	6150	4145	5307	6075	5049	4051	3648	2680
LOC106066408	6315	5489	5321	4738	8968	6358	5025	5044	7370	7044	5065	6020	6830	8754	5471	6007	3507
LOC106068484	2741	2591	2598	2502	2429	2862	3113	3399	3757	3211	3410	2657	2026	1628	1303	1423	1187
LOC106059983	706	476	1147	295	294	447	1129	925	706	449	1292	323	58	47	30	305	216
Trnaf-gaa_6	0	0	0	0	0	0	0	0	0	0	0	0	0	0	0	0	0
LOC129923939	3	6	2	2	6	7	0	2	0	4	0	0	2	10	3	5	17
LOC106052141	1739	2134	1127	960	1207	813	992	857	1449	1252	570	998	378	606	333	115	237
LOC106060590	15447	5805	8264	6441	5125	10506	6377	7903	9023	7058	6601	4364	9876	4228	2062	3088	2977
LOC106055453	96	131	68	149	130	124	111	83	171	151	71	160	189	164	163	61	37
LOC129927618	81	81	84	71	125	114	51	64	101	106	28	152	125	234	203	112	129
LOC129927299	3	5	4	11	11	7	0	0	3	0	4	16	22	9	7	3	0
LOC106073715	1169	1411	952	947	363	1546	1084	993	1123	1375	1078	1359	251	1042	1117	718	583
LOC106058649	20	0	4	3	11	19	14	10	16	0	13	0	8	14	4	0	0
LOC106051013	17371	13954	15997	13743	20219	18996	14217	14733	18419	25330	15373	20131	21482	23904	15498	16750	16168
LOC129927374	0	0	0	0	0	0	0	0	0	0	0	0	0	0	0	0	0
LOC106060408	925	840	1206	1405	1211	1062	1221	1386	1553	980	2354	1200	577	262	388	409	222
LOC129924838	0	0	0	0	0	0	0	0	4	0	0	0	0	0	0	0	0
LOC106051208	1229	1623	1115	1371	1425	809	699	913	1412	1055	353	1718	0	512	407	168	103
LOC106069171	3740	2769	3770	2242	1644	3039	4238	3689	5377	4120	3642	2662	1216	1014	685	1013	1021
LOC129922245	0	0	0	0	0	0	0	0	0	6	0	0	29	0	0	0	0
LOC129925203	31	51	56	61	48	24	35	31	62	62	34	47	23	38	55	18	32
LOC106072757	388	143	52	54	58	226	213	192	166	114	198	64	240	134	47	74	28
LOC106064761	825	1257	1016	908	1028	867	801	663	1029	698	748	1163	1298	1671	1128	883	740
LOC106063874	777	840	647	658	1123	834	584	740	868	977	773	720	1091	933	619	565	644
LOC129928256	1	4	3	3	11	1	0	2	8	5	0	0	4	7	1	19	5
LOC106070586	270	13	20	419	0	70	124	80	21	217	77	0	2676	0	1904	26	2443
LOC129924719	0	1	4	1	1	1	3	2	1	7	0	0	0	2	1	0	0
LOC106057671	2800	4306	7124	4836	6564	5056	7762	4032	8003	3688	5616	2924	1788	6924	4035	4059	2238
LOC106054797	4864	2508	2077	6214	1235	2163	4743	5928	8763	3523	6783	2464	5429	513	950	1144	5077
LOC106076980	0	0	0	0	0	0	0	0	0	0	4	1	0	0	0	0	0
LOC106064812	2652	697	1689	1987	3348	2769	2031	2336	2934	2146	2999	1890	1491	1375	1083	1204	715
Trnak-uuu_3	0	0	0	0	0	0	0	0	0	0	0	0	1	0	0	0	0
LOC106057128	866	790	862	580	772	757	915	993	924	754	1054	686	441	211	295	285	323
LOC106071376	1491	822	765	948	851	1607	902	1024	1008	1079	900	785	1140	343	343	627	765
LOC129924145	3	1	0	1	0	0	1	0	1	0	2	0	1	2	0	0	0
LOC106070900	3987	2987	3611	3473	4007	3511	4393	4310	5233	5450	5697	4263	3464	2511	1871	2504	1953
LOC106062173	2244	3865	2364	2667	2141	1274	1198	1527	2681	1962	679	3118	7	1220	899	303	365
LOC106063823	4465	3117	3887	3405	4069	3997	4573	4977	5072	4969	6400	4520	3598	2565	1937	2626	1971
LOC106056585	335	350	286	304	402	325	275	257	405	345	211	412	234	387	249	204	190
LOC106054440	679	627	579	534	579	783	561	525	735	758	521	509	580	365	341	306	295
LOC129924594	27	0	0	0	0	47	17	0	0	0	6	13	0	4	0	0	0
LOC106052231	7	52	23	38	30	12	2	16	13	20	23	7	27	63	24	28	28
LOC106059497	2155	1777	1929	1817	3234	2205	2126	1930	2780	2623	2830	1749	2357	2586	1931	2270	2222
LOC106073701	967	1290	611	763	703	411	427	478	779	624	224	911	4	290	293	94	85
LOC106075322	16862	13201	14556	13163	20657	18851	13624	14417	17706	23510	14430	19842	20738	22710	14249	16314	12938
LOC129923361	113	167	75	87	111	65	80	48	94	90	52	120	29	47	66	16	26
LOC106068788	593	566	551	633	774	766	665	562	789	665	688	525	738	322	320	335	203
LOC129927470	0	0	0	0	0	0	0	43	7	5	30	3	7	6	17	4	0
LOC106078642	1510	1181	2198	1400	1322	1510	2139	2304	2740	2744	2975	1803	731	748	501	1808	1460
LOC106076696	2241	1630	2549	2748	1590	2826	2682	2319	3213	2693	2658	1628	2192	2470	1039	1056	2021
LOC129927286	8	7	4	8	7	2	3	4	3	4	2	5	5	4	10	2	5
LOC106055955	1127	1121	830	1002	1060	847	725	809	1168	919	702	1162	422	418	342	342	282
LOC106050818	168	147	129	255	123	191	132	137	268	175	122	191	152	70	170	87	63
LOC106064795	735	984	884	639	1381	1758	1061	1098	1237	1577	905	501	2802	131	241	68	31
LOC129928133	7	0	2	4	3	4	0	3	3	2	4	4	7	10	0	3	4
LOC106068903	797	1907	741	1133	955	570	504	476	1026	739	366	1275	0	427	283	149	69
LOC106074013	1097	526	837	751	677	1255	570	941	974	1085	1281	821	573	61	568	521	394
LOC106051949	2500	2397	2312	1737	2790	2791	2530	2699	3045	2555	2767	2125	1741	1040	1104	1154	806
LOC106070672	753	645	703	511	617	821	693	709	967	749	748	648	561	457	378	391	318
LOC129925801	13	11	3	6	2	0	7	0	10	9	5	3	3	0	0	0	0
LOC106069915	1875	1260	579	545	755	602	1360	1357	2870	1104	988	456	90	247	161	90	63
LOC106063209	737	721	494	487	591	669	528	537	498	552	474	850	475	464	377	290	250
LOC129927904	3	0	0	0	0	0	0	0	0	0	0	0	3	0	0	0	8
LOC106077975	470	498	417	435	445	210	245	245	352	370	150	549	161	297	233	69	109
LOC129922344	34	65	27	35	45	23	22	54	54	40	45	48	32	66	42	23	42
LOC106057048	762	1014	565	772	783	973	821	760	776	666	690	907	928	551	500	433	486
LOC106055775	423	451	341	299	270	448	302	278	516	311	221	450	139	128	154	118	71
LOC106074941	1483	1251	1296	1005	1071	1522	1228	1087	1566	1729	1119	1232	1004	725	716	655	661
LOC106051897	4	0	5	32	14	50	8	6	26	16	0	5	266	23	58	14	59
LOC106061755	1532	1270	1248	1136	1699	1271	1314	1273	1744	1677	1401	1361	1051	897	892	861	582
LOC129928099	27	54	31	11	36	70	33	41	50	59	66	42	48	18	13	24	10
LOC106056872	594	536	382	448	618	429	466	328	546	596	414	561	568	725	567	370	319
LOC106071678	2	2	4	2	2	0	0	0	0	1	0	0	8	4	2	4	1
LOC106053726	1593	1332	1438	1268	1658	1860	1172	1346	1578	1464	1396	1455	1656	1207	945	958	750
LOC106053821	180	220	153	115	141	58	75	89	156	79	49	140	0	53	70	4	9
LOC106060484	0	6	0	0	0	0	0	0	0	0	0	0	0	2	2	0	0
LOC106079115	2251	2136	2148	1787	2414	2367	2546	2359	3320	2356	2710	1961	1413	1182	1046	1129	821
LOC106064145	623	934	522	670	502	303	385	365	526	520	134	850	0	299	153	92	23
LOC106065301	254	753	852	78	504	1207	1581	210	2120	719	1666	676	240	265	193	359	321
LOC106064729	19	17	18	11	11	5	27	9	37	10	19	11	10	6	3	5	7
LOC129922149	7	5	0	7	12	9	8	6	16	7	10	6	52	15	4	6	9
LOC106063411	2752	2000	2997	2098	2389	2655	2902	3212	3583	2948	4160	2333	2491	2585	1394	1919	1387
LOC106077978	3054	1737	3491	2078	1205	3747	5900	5604	3768	4302	5957	2921	389	179	261	1712	1256
LOC106060314	1258	1626	1212	1167	1480	910	769	941	1354	1146	673	1429	427	995	681	520	295
LOC106053631	110	63	85	72	171	160	102	78	58	197	185	154	198	213	149	116	162
LOC129926748	21	18	7	39	8	14	16	13	10	11	9	26	14	13	14	17	25
LOC129927883	140	65	71	50	58	161	63	75	115	129	102	287	119	75	86	74	77
Trnas-gcu_3	0	0	0	0	0	0	0	0	0	0	0	0	0	0	0	0	0
LOC106059791	1118	1287	1074	980	1215	1154	827	1039	1121	1197	987	1010	1382	1152	912	622	638
LOC106073373	924	769	701	567	999	984	917	817	1034	878	1139	573	508	272	264	223	134
LOC106079007	607	548	526	443	568	622	448	456	644	542	356	582	277	360	345	343	324
LOC106053785	1654	1127	1272	1098	966	1589	1501	1326	1691	1677	1666	1162	904	425	632	360	482
LOC106050656	466	646	548	626	603	1023	429	325	331	227	385	228	662	152	751	75	253
LOC106076806	54	18	36	42	65	65	46	53	79	56	27	43	15	19	17	22	20
LOC129923689	19	22	25	14	26	21	35	17	19	29	23	15	26	36	19	26	20
LOC106068337	273	227	196	163	141	172	197	265	256	258	240	174	218	124	106	98	114
LOC129928055	17	21	19	11	13	23	20	21	24	14	11	25	9	9	27	18	12
LOC106061815	685	521	701	452	279	629	633	529	545	514	835	473	293	277	339	133	142
Trnak-uuu_5	0	0	0	0	0	0	0	0	0	0	0	0	1	0	0	1	0
LOC106068954	518	488	439	436	776	489	385	373	528	516	369	456	572	832	465	361	323
LOC106069387	1142	1228	1407	1067	1954	1532	666	1366	1141	1303	1353	1076	1751	1785	725	1237	1075
LOC106073948	152	1772	6494	169	89	145	7105	132	1577	243	183	344	77	200	124	99	17
LOC106069390	505	438	404	342	622	598	359	506	476	577	375	345	190	170	328	357	209
LOC106064547	970	1189	830	724	1199	584	609	625	905	672	237	1436	15	409	495	263	244
LOC106075381	19	38	21	34	30	23	16	13	28	18	16	11	24	21	24	7	3
LOC129926462	56	44	54	56	75	52	55	52	74	79	56	71	71	63	71	47	88
LOC129924946	0	0	0	0	0	0	0	0	0	0	0	3	0	0	0	0	0
LOC106065668	2419	2394	2108	1804	2872	2522	2662	2959	3673	2527	3586	2043	1351	1215	1002	1007	590
LOC106054035	4300	3058	3293	2647	3058	3927	3001	3294	3664	3604	3138	3066	2842	2407	1970	2866	1621
LOC129923845	9951	8496	5951	14827	19132	16804	29684	16530	41237	24826	20015	19783	17195	18244	36028	249805	23553
LOC129926846	0	0	0	0	0	0	0	0	0	0	0	0	0	0	0	0	0
LOC106056464	274	245	222	194	218	309	207	218	333	278	237	245	205	129	169	69	134
LOC106065913	6150	4977	2765	4989	6618	5150	5261	3769	5177	5124	5095	5822	4893	4897	3422	4009	2552
LOC106055439	578	496	507	345	337	720	516	482	635	722	441	473	448	158	405	351	350
LOC106063811	1141	1645	1003	1131	2324	49	1108	855	697	1611	1169	677	2494	2746	1907	704	489
LOC106052099	4092	3122	3434	3039	3372	4370	4649	4321	5697	5318	5221	3828	3454	2291	2286	2099	2050
LOC106072788	2021	2340	2261	1918	2921	1473	2271	2273	2341	3018	3377	2003	2495	3228	1595	1770	1427
LOC106077694	1455	1540	1501	1775	3314	1182	2019	1979	2280	1972	3040	2399	1472	956	1323	792	281
LOC106072524	162	133	85	66	177	108	103	125	92	151	2	91	189	368	80	271	80
LOC106062866	1676	1782	1690	1620	1779	1351	2114	2186	2228	2214	2226	2137	987	877	734	832	674
LOC106058415	44478	22888	35689	41086	25911	20165	105544	85094	96716	47861	119743	29746	39467	7747	7159	8449	12654
LOC106052297	692	778	536	583	1141	624	500	558	592	749	565	587	648	1174	677	482	412
LOC106051827	3130	3602	2419	2349	2698	2008	2141	2022	3463	1889	1832	2756	288	396	551	362	341
LOC106072609	799	767	640	680	1031	999	748	705	865	1112	586	696	594	690	435	523	363
LOC129921744	85	46	66	88	117	50	47	58	106	49	110	51	92	120	106	64	82
LOC106069036	0	0	3	0	3	0	0	0	0	0	0	0	0	7	5	0	0
LOC106051211	2027	1200	1291	1313	1608	2553	1588	1039	1662	1985	1424	1520	2073	1165	1034	1227	381
LOC129921580	1064	657	922	533	388	555	2116	2618	572	1299	1586	206	2023	89	365	148	537
LOC106074770	1235	1191	1109	1002	1555	1388	887	706	1138	1249	1076	827	1596	1641	1275	563	1131
LOC106064282	1656	1677	1824	1969	2117	1082	937	1019	1604	1185	555	2902	10	841	498	227	224
LOC106066640	1521	1777	1362	1396	1303	635	864	1186	1479	1235	573	2008	12	587	311	121	68
LOC129928130	5	3	2	9	5	5	3	7	7	12	3	6	8	3	5	0	12
LOC106064227	1546	1336	752	971	1386	1221	974	1166	1207	1228	910	890	853	377	524	436	402
LOC106077691	922	1185	989	871	1515	1349	961	1237	1281	1451	1244	1245	1203	1164	710	722	1537
LOC106058135	2182	1412	1443	776	1825	1898	1347	1768	1576	620	1850	1434	1974	1219	1203	1123	959
LOC129923016	0	0	0	0	0	0	0	0	0	0	0	0	0	0	0	0	0
LOC106062709	52	86	72	120	130	62	80	111	123	108	138	165	81	187	239	85	98
LOC106057162	1510	1401	1087	1188	2195	1145	956	912	1370	1646	954	1264	1502	2317	1597	1032	1099
LOC106072290	5	11	56	15	13	124	3	7	9	9	17	6	212	9	13	3	6
LOC106055481	3420	2965	2945	2605	3553	2936	2603	2458	3510	3934	2444	3248	3755	4243	3349	2297	2388
LOC106071662	167	102	83	75	142	131	50	73	89	61	78	49	29	94	48	0	16
LOC106065117	1452	1640	1138	1325	1202	1558	1166	1128	1359	1062	1189	1186	686	539	451	521	329
LOC106051988	825	560	641	532	780	452	424	621	764	540	402	847	263	535	383	250	199
LOC129924793	11	31	10	15	18	10	10	7	18	14	14	14	22	23	39	9	13
LOC106078436	40	76	47	37	49	34	32	22	55	68	12	65	19	33	12	19	16
LOC106054307	946	797	925	828	1225	1272	1073	1018	1269	1037	1538	782	841	449	421	400	345
LOC106053156	113	48	10	9	38	88	5	17	10	5	37	21	14	14	22	221	13
LOC129925777	0	0	0	0	0	0	0	0	0	0	0	0	0	0	0	0	0
LOC106051927	647	563	362	463	486	587	553	293	522	500	375	438	485	523	395	260	309
LOC106072492	1004	1324	1192	1372	2343	2016	1112	1006	1136	419	1027	391	1030	966	261	766	59
LOC106065587	184	209	144	127	280	180	144	119	197	133	140	142	112	130	66	44	47
LOC106071291	1582	1001	1139	941	1699	1324	1095	1141	1532	1436	1419	1378	1242	1245	752	679	507
LOC106067765	7755	4883	4775	7739	4823	7284	3453	4045	6576	3958	5912	3880	2932	5256	2042	3032	1881
LOC106069601	1706	1727	1434	1599	2312	1725	1299	1275	1823	1540	1684	1336	2912	3325	1859	1627	1716
LOC129924759	49	96	71	49	103	81	78	47	88	99	41	138	153	139	129	86	85
LOC106062358	938	740	916	752	833	942	803	968	1132	963	1052	915	653	656	484	442	354
LOC106079049	935	820	812	683	978	889	634	633	816	826	752	823	848	530	578	439	443
LOC106059690	42	16	7	12	28	19	13	10	15	13	5	3	18	6	25	3	5
LOC106050752	858	822	703	582	912	787	592	615	931	846	590	810	674	516	647	391	558
LOC106055484	875	703	800	701	835	960	842	800	1092	1216	966	804	843	709	619	501	544
LOC106053096	334	255	209	178	260	374	243	257	358	423	316	299	423	164	189	189	79
LOC129928286	10	18	13	17	24	23	6	6	12	41	13	45	4	96	52	21	60
LOC106068986	34254	25905	29973	25433	38632	35456	26797	28209	34262	42774	28598	34569	36414	37045	24123	27816	20019
LOC129923059	34	98	45	83	69	65	26	68	127	110	30	61	172	134	109	84	87
LOC106071113	603	583	485	351	561	674	529	430	756	605	438	532	455	669	444	396	358
LOC106061005	2774	2455	2354	2143	3251	2936	2059	2241	2440	3061	1974	2305	2539	3313	2016	1912	1575
LOC106078306	34	15	7	0	28	74	33	31	21	30	21	27	0	24	0	3	0
LOC129927474	26	36	32	46	43	51	20	49	33	39	59	28	43	57	22	26	14
LOC106074897	280	228	261	197	259	241	255	230	368	293	284	259	310	309	173	164	150
LOC106062463	1732	2195	1503	1665	1694	709	822	1116	1584	1263	414	2417	0	652	413	116	108
LOC106052623	3745	1653	2034	2678	3113	3041	3863	2437	6377	2636	3832	2036	1404	2258	838	1825	2108
LOC106058362	866	769	650	544	829	912	529	630	709	828	767	700	629	399	282	344	329
LOC106073025	316	317	301	226	305	381	267	287	306	215	269	249	198	148	92	114	105
LOC106058308	37717	45239	28058	24807	26895	16529	19433	23671	31343	20792	8737	34776	0	4734	5061	2017	2550
LOC106050837	2	9	0	8	5	6	4	0	2	0	4	0	0	8	3	2	11
LOC106056061	542	489	457	341	563	458	476	370	606	493	484	565	437	437	375	357	309
LOC106066493	644	556	669	535	664	392	657	660	714	709	679	574	32	599	400	372	363
LOC129925865	7620	5127	4591	1723	2248	8249	2186	2580	5182	5410	5496	5708	6240	1408	5015	3986	4988
LOC106054169	1488	1732	1143	1304	1402	995	893	953	1411	1226	587	1724	349	857	622	466	295
LOC106059363	538	725	439	452	568	280	251	305	519	474	124	561	91	402	398	222	346
LOC106071891	225	182	112	246	332	169	189	84	154	181	272	255	310	192	191	172	82
LOC106052040	375	483	307	296	219	152	208	235	334	235	64	452	0	125	112	54	53
LOC129923019	11	7	5	4	25	15	5	9	1	11	3	12	16	27	8	92	22
LOC106061910	1664	1596	1438	1369	1740	539	1367	946	1514	787	1625	1510	1537	1361	1104	868	917
LOC129922508	277	325	218	233	294	83	127	143	279	167	61	446	12	192	21	16	14
Trnal-uaa_9	0	0	0	0	0	0	0	0	0	0	0	0	0	0	0	1	1
LOC129923781	0	44	0	0	0	0	0	0	31	0	23	26	20	0	7	0	0
LOC106055598	386	245	461	326	374	372	613	706	494	673	718	370	349	299	161	334	198
LOC129923623	68	23	37	16	30	69	32	33	56	71	53	117	39	35	25	30	18
LOC106064155	6796	3566	2826	9096	390	90	4989	7065	3496	847	8277	3939	15	5	0	16	0
LOC106052301	487	502	667	548	1118	478	527	297	689	655	582	430	806	915	648	330	454
LOC106071679	2	7	9	6	5	5	0	3	3	4	1	0	17	8	5	5	10
LOC129927527	0	0	0	0	0	0	0	0	0	0	0	0	0	0	0	0	0
LOC106068577	1313	865	246	348	1538	2359	397	412	326	1441	482	521	517	110	539	676	204
LOC106064251	605	502	463	569	1049	596	476	414	788	767	571	492	769	490	336	362	229
LOC129926460	0	0	0	0	0	0	0	0	0	0	0	0	0	0	0	0	0
LOC106053302	31093	33468	27364	22986	33928	30203	20819	25282	27640	30863	22511	30013	30047	36133	25279	13753	22315
LOC106051941	16	2	8	2	0	0	3	6	5	7	8	7	0	0	0	0	0
LOC129922259	52	57	31	49	50	79	37	45	43	47	18	46	83	94	62	31	39
LOC106052669	783	1310	844	719	765	578	457	554	837	714	459	1050	322	531	368	176	391
LOC106068234	61	36	31	20	61	34	14	26	20	32	21	33	21	13	8	3	6
LOC129928658	52	36	46	29	41	47	45	36	32	29	44	31	9	5	25	11	11
LOC129923682	56	100	64	59	53	26	33	46	36	36	12	51	6	48	51	13	6
LOC106074966	697	564	566	488	696	623	692	787	1020	604	783	469	218	131	179	167	118
LOC106060825	267	180	91	168	275	429	185	123	159	190	130	128	355	88	125	43	49
LOC129928652	45	18	41	30	47	14	30	20	24	79	23	51	49	19	36	35	19
LOC106057118	196	164	169	115	116	193	397	265	394	128	377	107	47	32	18	25	25
LOC106064018	64	85	42	71	67	30	19	29	72	37	12	77	0	45	32	7	0
LOC106070613	215	214	154	140	194	266	223	168	260	248	161	173	218	126	117	128	45
LOC129926761	0	3	0	1	5	0	0	0	0	0	0	3	7	2	0	0	0
LOC106071193	396	343	335	279	571	353	273	261	386	352	230	383	354	511	291	376	187
LOC106072979	6	0	8	11	4	12	5	2	0	4	4	4	14	0	3	6	0
LOC129925775	20	29	14	5	25	13	10	4	8	19	7	17	19	15	21	9	24
LOC106073894	1841	1264	1324	1339	2137	2196	1521	1102	1668	1668	1528	1057	1944	1241	1010	876	908
LOC106061281	788	767	637	707	1275	692	552	524	736	838	569	813	988	2030	1119	656	843
LOC106058351	4333	4218	3009	3744	3073	3784	2344	2579	2958	2491	2048	3265	1183	1574	1068	1291	1168
LOC129924908	5	5	3	8	4	3	6	5	5	8	4	3	8	4	3	3	1
LOC106052510	6577	3415	3323	4782	2045	4726	3796	4325	4113	2332	5067	2941	4445	1099	1036	2572	812
LOC129926029	0	0	0	0	0	0	7	0	0	0	0	0	0	0	0	0	0
LOC129926056	52	106	31	62	58	15	40	39	58	55	25	51	7	29	40	51	20
LOC106071356	3692	2987	2245	879	2229	3424	2301	2238	2243	2440	2292	1561	1894	782	1756	818	592
LOC106074937	741	711	633	617	742	770	629	751	1052	695	604	629	688	331	374	571	257
LOC129923584	284	180	214	90	332	167	497	374	421	239	426	71	267	93	63	59	69
LOC106057937	652	1135	1286	1140	1134	659	1018	1171	885	379	1292	1360	313	55	750	834	54
LOC106078609	761	549	595	414	832	739	533	630	616	709	747	734	795	698	410	449	347
LOC106076381	759	619	638	530	763	737	730	778	803	1093	952	915	532	820	618	525	321
LOC106054717	1619	1048	1571	1206	1700	1542	1591	1624	1927	1828	1659	1508	1302	1018	957	994	684
LOC106056191	78	112	85	67	87	129	44	76	77	91	53	63	105	168	114	23	100
LOC106054005	18235	12772	14419	11321	12270	19286	17088	12878	21693	21626	14427	14783	8887	6709	6425	5677	6486
LOC106058228	3290	2907	2262	2730	5041	3820	2956	1533	2205	2994	3088	2177	3484	568	1823	1511	850
LOC106054697	10	0	0	0	5	4	0	7	4	0	14	2	7	6	1	5	0
LOC106079805	40	27	35	20	70	84	39	25	37	46	33	37	84	153	110	65	101
LOC106078561	14084	12154	12801	11401	8365	14561	8033	9919	13836	16829	12131	13328	14240	12779	11135	6335	11502
LOC129928303	27	27	31	21	38	21	19	35	33	46	11	30	32	53	39	27	42
LOC129926152	0	0	0	0	0	0	0	0	0	0	0	0	0	0	0	0	0
LOC106055314	6	4	84	206	103	48	12	106	98	2061	680	153	26	18	0	289	69
LOC106074809	17	3	0	23	0	7	21	0	0	0	3	9	25	4	19	10	15
LOC106050622	1665	642	338	530	995	895	721	642	728	502	653	329	837	269	167	160	158
LOC129922855	170	170	86	181	197	174	136	91	170	255	171	151	90	78	83	65	67
LOC129922447	390	430	254	206	477	366	146	205	215	92	77	211	395	374	62	216	16
LOC129923087	4	13	10	10	7	40	20	7	17	8	18	11	17	8	14	12	15
LOC106075192	1315	1494	1083	1115	2727	1791	866	1728	1505	817	2131	825	1658	1175	1316	734	179
LOC106052759	2492	2329	2440	1878	2020	2801	2325	1864	3112	3378	2304	2517	2022	1545	1979	1361	2138
LOC106078330	5334	5809	4303	4157	6116	5445	3677	3099	5154	5400	3439	5237	4271	4232	3892	2934	2435
LOC129925242	14	17	26	48	16	18	15	20	14	16	25	20	32	32	22	13	35
LOC129928625	3	6	5	9	22	5	3	6	13	10	3	4	7	11	12	8	4
LOC106061577	0	0	0	0	0	0	0	0	0	3	0	0	0	0	0	0	0
LOC106054682	9906	7032	8738	6005	8785	9718	5288	4668	8188	9219	4971	8797	8787	8829	6902	5184	8650
LOC106078401	700	665	677	514	409	894	717	700	1039	766	633	591	415	157	238	224	296
LOC129928664	28	45	15	30	36	34	18	15	55	45	24	37	36	54	30	25	32
LOC129928563	0	0	0	0	0	0	0	0	0	0	0	0	0	0	0	0	0
LOC129925855	12	5	5	5	5	14	6	10	24	24	16	25	6	7	5	6	7
LOC106062185	401	677	556	232	113	721	488	572	585	684	616	649	462	414	65	171	205
LOC106061221	2187	1369	348	2381	3109	1320	3933	6409	6220	1917	3722	3199	12	202	53	13	0
Trnae-cuc_9	0	0	0	0	0	0	0	0	0	0	0	0	0	0	0	0	0
LOC129928560	0	0	0	0	0	0	0	0	0	0	0	0	0	0	0	0	0
LOC106065087	677	353	48	85	283	189	221	74	240	71	78	74	196	102	63	72	37
LOC129925051	208	289	178	270	202	191	82	134	165	188	62	317	92	206	248	30	128
LOC129924655	0	0	0	0	0	0	0	0	0	0	0	0	0	0	0	0	0
LOC106065100	992	790	574	696	1239	518	619	713	931	458	657	458	921	1085	305	286	288
LOC106073663	57	26	51	10	67	58	12	39	29	21	23	30	17	19	25	19	12
LOC106078519	1120	1209	995	817	1159	1116	989	1001	1455	1140	1071	964	470	497	505	464	480
LOC106055388	893	1566	1047	1165	901	587	582	557	1195	751	266	1584	0	747	294	95	97
LOC106069541	914	767	567	567	769	836	500	519	794	710	485	897	442	501	528	267	430
LOC129926031	177	97	56	103	99	221	77	88	124	112	115	88	229	61	76	124	46
LOC106074009	94	0	25	5	6	19	11	15	31	5	31	22	82	10	23	7	6
LOC106073435	77	50	60	55	0	37	49	58	54	58	53	23	15	11	26	5	18
LOC106052579	176	123	183	120	157	174	125	89	199	171	93	134	185	112	102	73	83
LOC106063594	688	1035	689	933	931	1046	740	727	1257	738	761	681	388	554	490	402	361
LOC106066271	428	301	671	285	164	341	569	941	783	606	1124	462	201	210	144	245	333
LOC106050644	2715	921	1446	1482	1595	2754	1094	1104	1304	892	967	719	2163	1112	620	672	509
LOC106057942	1014	971	632	889	706	990	773	660	924	730	843	600	723	541	428	471	234
LOC106051420	8133	6096	5366	3019	8141	8877	2890	4896	6337	7545	6076	5744	2452	2331	1915	4085	4502
LOC106050177	942	592	1127	1022	1266	1071	731	787	1194	993	764	961	1076	868	807	680	781
LOC106058759	549	310	387	312	471	703	690	681	809	642	951	483	350	99	93	285	128
LOC129925518	5	4	3	4	6	3	2	6	3	3	5	11	6	6	12	564	13
LOC106075242	3376	5516	3187	2790	3419	2133	1872	2319	3829	3045	590	5101	0	1684	987	323	150
LOC129926674	0	0	0	4	0	5	0	0	8	0	0	0	0	0	0	0	0
LOC106057393	96	60	65	83	58	40	175	223	147	102	237	43	45	74	61	50	59
LOC106051940	59	69	0	0	0	102	51	0	86	49	0	0	0	0	0	0	17
LOC106054791	30676	19253	18382	33222	1857	192	22172	32981	15745	5744	34027	20452	0	0	0	0	0
LOC106064620	0	0	0	0	0	0	0	0	0	0	0	0	0	0	0	0	0
LOC106061112	1154	1036	1062	873	1002	1063	1027	1076	1380	1210	1040	1203	519	522	555	328	347
LOC106067470	251	95	121	179	135	124	94	123	92	105	78	153	362	144	106	38	134
LOC129922773	1738	1255	1071	1336	1235	1023	1286	1349	1693	1819	1034	1842	694	1692	934	620	780
LOC106059539	1004	897	1390	1141	1815	875	1139	1420	1239	1657	1535	1291	4372	786	638	520	456
LOC106054554	5518	3595	4291	4363	5172	4442	4798	6301	5810	4738	7646	4819	2637	1842	1678	1352	1739
LOC106069670	2168	1859	1798	1590	2098	1957	1726	1584	2148	1940	1624	1696	1812	1682	1422	1169	857
LOC106058682	4974	3984	5219	3967	4551	4805	5331	6979	7109	4722	7350	4982	2563	2277	2098	2211	1835
LOC129928390	27	15	19	18	32	35	22	20	30	32	25	23	31	28	29	20	14
LOC106078549	6450	3381	3972	1418	6531	6626	6033	6041	6621	6747	7697	5758	4500	2966	2653	3337	2065
LOC106053044	240	152	259	140	147	238	172	179	216	218	156	201	127	104	125	98	97
LOC129923096	7120	6739	4523	4531	3939	2269	3552	4559	5799	2933	1896	5417	0	857	714	276	234
LOC129926636	0	0	0	0	0	0	0	0	0	0	0	0	0	0	0	0	0
LOC106070308	840	739	863	709	852	1062	683	816	1019	1282	745	998	730	1124	759	500	728
LOC106071247	222	393	180	185	236	144	120	119	189	127	68	253	0	78	91	7	24
LOC106066134	1527	1799	1273	1265	1285	862	828	814	1355	1070	291	1822	0	515	405	155	230
LOC106074529	118	160	124	63	134	85	70	45	198	162	56	175	16	64	87	67	88
LOC106060635	20915	27041	18644	20349	18640	9983	10780	11932	18202	14540	4636	25381	70	8108	5393	2405	1597
LOC106071931	2697	1983	2333	926	2241	2338	2399	2768	2775	2032	1535	2194	2460	1824	1307	1108	1360
LOC106062699	568	792	534	651	507	314	300	378	568	470	142	709	0	230	136	44	22
LOC106055685	1305	1041	1346	893	1576	1332	1286	1350	1328	1885	1950	849	619	595	409	360	391
LOC129921763	7	10	5	6	13	6	4	3	5	6	10	10	19	27	12	15	21
LOC106068404	12	0	13	0	0	10	11	5	16	28	0	4	30	0	8	9	4
LOC106058104	29	46	26	36	65	35	52	72	44	42	45	57	18	7	11	4	5
LOC106073711	3723	2536	2886	2775	3406	2879	2402	2965	3059	2751	3417	2792	3365	2923	1903	1650	1062
LOC129928310	48	45	57	43	77	65	25	35	35	32	51	38	14	24	26	28	25
LOC106069103	424	252	437	380	508	752	315	432	663	434	380	417	471	205	377	303	176
LOC129926034	7	6	7	7	0	37	15	18	41	9	13	14	0	37	0	0	0
LOC106057619	144	211	123	130	97	90	87	88	79	94	73	112	18	102	76	45	70
LOC106054640	2352	2454	2316	2067	3553	2603	1345	1749	1880	2576	1931	2705	3930	5643	3482	1144	3499
LOC129927353	0	3	0	3	7	0	0	0	0	0	0	0	9	4	0	0	0
LOC129928631	34	79	58	59	81	62	57	51	87	58	51	118	56	79	87	55	55
LOC106059407	514	442	1500	1157	201	397	981	1478	1937	1734	1222	298	225	47	118	628	277
LOC106071023	1348	390	1762	1074	1198	1122	1866	1298	1895	1469	2213	1040	929	565	65	89	874
LOC106058225	1116	909	1143	872	1213	1109	1277	1539	1585	1450	1654	1310	727	874	511	688	597
LOC106064286	4	5	6	0	5	0	0	3	14	2	0	11	19	18	14	14	19
LOC106052627	2227	1244	1194	1105	2074	1507	1396	1408	2047	1144	1143	927	1460	2163	489	896	901
LOC106064562	618	580	467	535	475	564	454	286	628	693	434	485	485	424	390	233	323
LOC106079750	516	1685	407	372	534	353	354	288	484	357	1019	505	5	136	1009	105	177
LOC129927507	0	0	1	0	0	1	0	0	1	1	0	0	0	1	0	3	0
LOC106076951	87	85	105	104	105	43	52	148	45	107	54	152	109	106	73	49	35
LOC129926783	0	16	2	5	8	5	3	1	3	1	8	6	8	0	3	2	0
LOC106057296	201	241	170	217	299	148	222	168	254	219	129	317	236	290	308	231	317
LOC106069548	210	217	209	164	128	245	255	99	183	207	98	55	23	25	154	47	23
LOC106078276	25	25	18	14	15	7	20	13	3	7	18	31	0	0	6	4	10
LOC106056168	687	351	634	644	214	536	951	1019	1359	1245	1062	565	823	159	143	246	746
LOC129927258	43	39	18	41	46	28	19	29	73	65	48	91	46	48	63	20	55
LOC106051715	1694	1520	1350	1405	3382	1277	1728	1235	2008	1555	1383	1155	1263	2009	1607	1301	2508
LOC129923447	1651	967	1002	1641	10017	1350	2079	538	2445	2161	929	1643	1649	932	947	876	218
LOC106055898	679	764	566	564	557	467	417	481	539	547	292	817	155	328	164	112	56
LOC106069405	51	29	21	17	0	11	14	20	19	26	0	9	17	8	0	0	8
LOC106055641	893	724	706	624	914	777	724	810	951	796	1034	747	687	537	460	517	428
LOC106070468	2523	1055	10890	574	2518	2236	1035	4985	6147	4698	1313	3704	3628	1330	1161	460	552
LOC129922305	121	110	90	126	148	115	74	76	150	155	116	188	130	91	137	107	78
LOC106054720	2487	1617	1510	1273	1555	2170	2080	1823	2320	3015	1776	1300	1237	724	821	589	751
LOC129925332	0	0	2	2	5	0	0	0	4	2	3	0	7	2	4	5	2
LOC106057335	713	790	561	795	967	216	403	425	689	385	243	690	15	386	650	343	495
LOC106061369	904	868	774	886	813	898	598	679	805	678	642	735	645	676	485	429	282
LOC106066223	228	102	33	59	56	202	93	79	27	31	151	202	298	26	184	12	117
LOC106063212	1214	1817	1209	1307	1120	549	795	724	1342	1031	306	1592	0	658	386	132	113
LOC106073187	855	453	647	987	304	390	732	1178	2720	395	1165	579	142	45	44	0	26
LOC106064722	0	0	0	0	0	0	2	5	0	0	0	0	0	0	0	0	0
LOC106053790	2252	2375	2244	2060	2625	2431	1844	1943	2717	1925	1955	2859	1941	2045	1439	1172	843
LOC106055578	5888	4467	5521	4107	4649	6978	6791	5793	7542	7192	7122	4580	5153	2323	2471	2693	2267
LOC106063821	433	445	434	353	653	412	388	566	718	510	648	531	511	1152	368	741	313
LOC106079933	891	248	419	547	147	580	178	903	454	542	426	320	655	81	125	116	227
LOC106065519	6961	11292	8516	5882	12397	22618	6104	4429	7431	12276	5382	6355	16048	1361	4158	2551	103
LOC106056283	646	630	596	569	779	719	640	491	744	940	705	656	758	388	459	361	725
LOC106068155	311	476	309	229	378	367	369	246	423	366	238	399	172	145	107	117	71
LOC129922868	24	30	39	51	36	39	12	12	34	31	26	30	40	37	21	32	8
LOC106080084	69	139	86	105	120	264	51	40	41	32	5	46	240	37	75	28	66
LOC106066715	5	24	23	16	7	30	5	10	38	4	13	10	15	17	14	0	18
LOC106071107	119	88	591	1480	116	700	270	170	653	298	1189	669	523	1228	314	367	750
LOC106074737	1398	1167	1217	1037	1458	1290	1290	1394	1748	1526	1582	1299	1214	1249	907	753	752
LOC129924313	3	0	2	1	6	5	3	6	3	1	4	2	1	1	5	1	2
LOC106056699	1087	1036	842	779	796	951	499	900	1115	740	388	730	411	427	506	260	74
LOC106054468	2477	1993	1930	1556	2274	2197	2105	2218	2636	2408	2277	1923	1504	1310	1195	1227	725
LOC106069021	351	258	207	195	441	323	219	300	211	400	342	350	276	213	199	236	157
LOC106052697	469	438	733	366	671	625	617	860	825	639	1233	595	449	533	270	266	242
LOC106057409	1296	1286	975	930	1064	1345	910	918	1272	1042	706	880	452	352	432	261	242
LOC106073640	41	49	88	101	26	100	13	63	26	31	20	23	21	254	75	25	73
LOC129923011	189	267	134	137	204	108	139	83	155	140	54	181	20	122	177	47	35
LOC129924031	0	0	0	0	0	0	0	0	0	26	0	21	0	6	22	7	0
LOC106055559	1020	977	880	739	1169	946	880	960	1062	931	775	1049	496	430	517	389	502
LOC129923806	1944	1345	2038	1336	1719	2203	2467	2089	3012	2969	2849	2135	1923	1048	701	1134	866
LOC106059881	3645	3366	3305	2739	3433	3502	2819	2761	3668	3879	2833	3191	3578	2974	2952	1628	3007
LOC106051340	537	59	35	130	289	277	267	206	289	149	218	144	0	42	7	0	0
LOC106058229	707	522	618	516	630	676	608	611	722	970	656	683	535	589	554	392	461
LOC106079525	120	136	101	91	268	154	90	70	81	135	79	64	70	84	71	82	62
LOC106074140	169	142	136	98	179	137	133	118	202	104	108	124	74	72	65	58	33
LOC106051216	2204	1969	916	1565	2253	2095	1782	1508	2233	2266	1547	1528	1585	351	1009	840	1025
LOC106056977	854	853	667	691	931	641	579	637	805	802	505	936	589	807	496	466	333
LOC106072482	175	229	192	199	195	188	143	152	226	242	174	172	318	319	105	257	190
LOC106068599	38	26	20	15	47	32	27	42	26	27	24	39	38	21	17	6	0
LOC106079457	1322	815	1250	1577	709	777	1758	1779	2557	1874	2741	1696	570	333	455	901	1052
LOC106075544	3984	3198	3482	3407	4218	4488	3690	3941	4953	3915	4862	3330	3171	2191	2153	1791	1935
LOC106067014	52	23	53	69	27	41	104	72	113	51	129	47	14	12	11	24	9
LOC106069432	398	316	440	382	385	396	431	403	515	386	431	331	205	149	150	160	177
LOC106060911	4063	4721	1698	1259	1697	2751	2467	1683	3408	3404	839	3075	348	1039	1775	562	859
LOC106069773	143	117	141	131	137	135	121	165	220	250	161	118	128	144	114	120	81
LOC129922280	143	152	118	123	191	157	113	59	112	165	76	201	107	186	207	107	100
LOC106072138	8529	8629	9758	8514	6918	7986	8403	10959	13018	7487	9655	10275	2689	3329	2158	2254	1394
LOC129927293	11	9	5	22	18	11	12	29	16	5	12	0	51	25	25	9	19
LOC106061650	136	114	343	138	50	736	49	131	227	123	232	237	143	103	366	36	32
LOC106070005	5543	2480	3935	3506	9045	5436	3460	3590	3481	6209	3329	4052	6286	7081	4305	3908	937
LOC106057896	479	513	628	470	633	584	430	331	636	352	395	439	394	451	444	372	398
LOC106065222	1926	2204	2241	2581	2566	3554	2200	2796	3184	1874	2305	2294	2178	1372	1469	895	1350
LOC129925254	89	100	77	91	62	66	57	58	98	72	38	93	6	43	53	17	18
LOC106062695	1623	1277	1319	1033	1297	1698	1613	1903	1847	2067	1909	1576	1403	808	743	621	468
LOC106072094	716	891	433	438	595	370	312	451	626	480	187	926	0	333	143	63	45
LOC106053575	401	355	301	337	323	481	466	306	447	482	439	392	299	198	221	181	134
LOC129923329	449	146	1223	1179	332	378	617	307	2150	1425	640	444	522	681	540	748	1113
LOC106069430	1715	1513	1550	1357	1428	1549	1559	1213	2067	2011	1596	1679	171	112	892	113	942
LOC106069518	7252	5910	6017	5234	6261	7439	6966	6785	8970	7735	8039	5813	5342	3163	3009	3162	2196
LOC106050184	89	206	390	348	324	112	201	202	196	399	290	369	531	1132	768	988	607
LOC106070280	934	599	933	1037	202	367	1482	2490	4381	960	2942	736	975	45	332	256	1620
LOC106067737	1858	1458	1948	1423	1645	2055	2341	2630	2861	2947	2712	2364	1782	1022	965	1321	965
LOC106056875	16126	11727	12231	10675	16770	14520	14486	14183	20639	17548	14898	14385	10733	9943	8351	7232	5353
Trnak-cuu_10	0	0	0	0	0	1	0	0	0	0	0	0	0	0	0	0	0
LOC106058821	350	294	360	325	349	344	294	273	408	450	296	362	328	370	310	252	216
LOC129922113	0	0	0	5	0	0	5	5	0	9	0	0	0	0	0	5	0
LOC106051774	419	299	237	322	315	425	263	301	320	302	321	197	271	254	146	107	129
LOC129926854	0	2	1	1	1	1	0	1	2	1	1	1	0	0	1	0	2
LOC106071929	1144	734	561	601	807	1125	1020	870	720	1051	1400	915	1001	467	580	456	603
LOC106052398	4658	2223	1871	7477	453	186	2009	3420	2531	995	6357	4384	0	11	7	6	0
LOC106059613	4	17	0	7	16	5	29	37	68	12	23	5	0	0	0	0	0
LOC106064388	1983	1471	1427	1421	620	2233	1065	1409	1540	2075	1494	1588	2754	2028	1704	1438	1075
LOC129928322	270	271	192	180	210	152	128	115	289	225	73	323	0	139	76	45	14
LOC106072509	481	516	266	390	403	342	377	284	286	537	582	306	657	404	415	204	312
LOC106058926	362	265	456	340	375	358	313	338	483	370	412	410	399	244	205	170	162
LOC106072866	2190	2135	1521	1617	1503	1995	1949	2260	3875	1895	3932	2654	2293	1525	864	701	527
LOC106072665	15872	12208	11751	10854	11066	13007	9741	11119	13764	13351	10536	13120	7403	8654	5741	4359	2849
LOC106056607	6	11	20	0	18	0	18	15	14	29	0	0	34	9	0	6	13
LOC129925166	5	2	2	1	2	2	3	3	3	7	6	6	3	9	3	0	2
LOC129924318	30	0	0	0	0	39	46	0	0	0	0	36	0	0	20	0	0
LOC106051672	694	633	600	575	868	596	523	486	714	657	458	797	530	691	570	488	306
LOC129922663	24	94	66	55	35	55	81	41	110	30	21	74	0	17	8	0	12
LOC106067669	191	336	182	121	179	179	140	99	150	261	34	208	5	34	109	49	25
LOC106076176	363	623	418	381	817	782	428	466	622	414	436	296	237	502	390	455	256
LOC106062345	1251	1020	844	827	1274	1186	737	638	1604	996	539	1059	528	387	583	427	197
LOC106079275	799	1362	569	1227	126	845	14	21	657	19	326	92	18	32	2	60	2
Trnad-guc_27	1	0	0	0	0	0	0	0	0	1	0	0	0	0	0	1	1
LOC129928621	8	5	6	6	5	5	7	9	6	3	10	3	8	6	5	3	4
LOC106059552	800	524	522	516	680	787	694	697	1004	772	842	443	504	433	487	264	245
LOC106059491	0	0	0	3	5	4	0	0	0	0	0	2	1	3	0	0	0
LOC106055792	5	9	13	0	14	14	3	5	7	0	24	9	4	6	4	10	0
LOC106062465	506	308	420	399	626	230	395	358	399	375	501	385	435	290	190	169	139
LOC129922203	2	1	0	2	2	0	0	0	0	8	6	6	0	2	0	94	3
LOC106063946	4715	3141	3137	3566	2285	3812	5185	5612	7454	5205	7849	4057	3020	906	1380	1227	2106
LOC129923902	0	0	3	8	0	0	0	3	6	0	0	0	0	2	3	0	0
LOC129922038	271	184	81	213	189	293	66	244	305	283	199	324	58	140	48	114	55
LOC106078895	5644	4191	3857	3557	4502	4737	5257	5181	5927	4387	5268	3504	1822	1081	1049	949	763
LOC129927351	10	13	6	8	13	7	9	6	13	8	9	8	9	6	6	9	4
LOC106069274	727	451	477	437	560	693	380	393	537	609	375	614	377	799	315	349	612
LOC129925642	32	38	40	27	29	28	26	17	27	40	16	50	0	23	58	25	34
LOC106058110	11	33	7	7	15	18	19	13	18	10	0	4	38	7	24	34	31
LOC106070047	12	24	26	23	22	0	9	11	21	22	0	18	0	2	17	0	6
LOC129922536	95	42	65	50	41	53	43	87	68	61	50	90	47	21	21	21	27
LOC129923279	45	35	20	24	52	33	18	29	29	36	9	32	6	32	32	14	16
LOC106063457	0	0	4	0	9	0	3	2	3	0	0	3	3	7	0	0	5
LOC106054935	2822	2500	1492	2576	1247	2497	1729	1399	2053	1184	1995	590	1321	1011	622	526	523
LOC106065558	4863	4620	3875	3585	5828	5663	2236	2761	2537	3988	2381	4219	8751	9379	7647	3276	5906
LOC106067546	1948	1782	1733	1629	2263	2173	1543	1519	1799	2326	1316	2081	2184	1827	1681	1439	940
LOC106075021	256	125	331	331	133	290	35	92	73	74	69	111	199	277	99	148	3167
LOC106066882	1331	1167	936	811	848	555	989	1171	1160	876	474	1163	414	359	436	367	235
LOC129923578	8	10	13	17	9	17	13	18	21	12	23	14	15	11	12	8	10
LOC106052265	546	434	410	418	501	630	265	352	347	309	319	299	567	352	175	217	153
LOC129925504	0	0	0	0	0	1	1	1	0	1	0	0	0	0	0	0	0
LOC106072856	197	155	160	113	203	172	121	105	172	201	122	205	190	185	173	99	142
LOC106053274	356	466	401	296	406	346	265	244	409	476	230	512	286	268	354	219	266
LOC106050771	204	216	117	154	124	124	137	148	223	116	182	63	3	4	16	21	16
LOC106055486	1588	1396	1540	1401	531	1535	1483	1385	1600	1888	1522	1474	1627	1987	1270	1002	1368
LOC129926182	0	0	25	38	31	0	41	70	31	18	27	50	0	28	10	16	0
LOC106066687	661	632	505	550	446	652	436	490	550	453	385	586	299	219	209	188	86
LOC106078913	3522	3484	3068	3463	4674	3696	2189	2497	2878	2917	3324	2811	5480	7482	4345	2159	5130
LOC106071740	19	0	4	0	3	7	0	3	0	2	20	12	0	0	3	0	1
LOC106079443	11308	5062	10068	8885	2147	9105	19687	20311	23988	19245	24370	7826	11001	3301	1397	5813	10645
LOC129922784	119	74	73	82	71	73	38	73	73	113	91	96	94	144	109	51	130
LOC106074838	837	655	764	500	659	688	730	755	724	961	856	682	486	499	519	507	455
LOC129924623	1	0	2	0	3	2	3	3	3	4	2	7	0	0	0	2	4
LOC106078334	1349	1143	1225	967	1435	1537	1254	1345	1722	1451	1474	1252	997	702	766	600	511
LOC106059553	4508	6908	8158	5710	6137	13391	2009	2370	3075	6020	3301	4508	3493	1058	1392	1982	105
LOC129925308	320	224	250	216	574	370	137	223	154	297	162	264	365	493	161	254	151
LOC106080152	615	692	506	570	2574	1073	660	849	864	850	577	434	2277	616	693	331	137
LOC129926533	67	73	95	74	109	99	64	60	87	117	83	130	139	203	151	90	157
LOC129922897	770	405	406	466	752	265	0	174	244	394	174	149	291	478	444	0	173
LOC106066173	483	756	386	417	1081	4651	1120	714	1226	1553	593	453	4830	11	252	29	20
LOC106066073	407	172	35	30	0	548	0	0	504	871	3	42	0	0	0	0	0
LOC129924745	167	100	101	109	97	82	77	76	106	91	91	98	122	114	130	41	90
LOC106058648	155	184	98	93	220	181	91	79	115	112	87	120	95	100	49	46	36
LOC106057674	4	5	5	6	0	4	0	4	0	0	0	0	0	8	5	0	6
LOC106062713	1242	1107	805	998	1365	1141	1020	1185	1202	1139	1010	1062	844	809	571	368	307
LOC106056278	438	429	301	393	492	561	289	406	425	424	426	248	429	270	191	198	154
LOC106062245	1352	867	872	1601	584	1060	882	727	966	879	1331	841	1587	1632	831	763	1708
LOC106060545	208	127	240	261	159	266	257	253	342	398	364	168	355	181	65	225	167
LOC129922385	87	289	88	207	183	119	95	62	142	119	101	232	114	381	215	206	192
LOC106069697	133	58	43	56	52	76	74	60	72	76	85	45	107	77	71	16	41
LOC129925217	63	63	65	73	91	77	70	40	96	74	74	83	71	133	78	80	71
LOC129922555	0	0	0	0	0	0	0	2	6	0	0	0	0	0	0	0	0
LOC129923506	71	53	66	65	42	59	130	129	93	72	142	73	49	42	33	37	39
LOC106065883	250	233	199	203	189	209	351	273	305	190	261	147	76	41	30	44	45
LOC106058643	2595	2207	2003	1421	2978	3408	3158	2367	3396	2610	1772	1728	6130	11888	8045	8638	2394
LOC106055744	661	524	98	131	786	742	202	578	440	440	455	168	1854	402	1162	2348	19
LOC106069490	590	424	578	413	1340	696	607	386	727	581	937	213	770	577	128	604	308
LOC129926813	5	6	7	4	0	3	6	3	11	0	4	10	6	6	6	0	4
LOC106072128	176	131	180	170	111	130	97	171	180	160	119	93	132	126	62	100	107
LOC106080321	2	2	0	9	18	9	0	0	3	0	0	3	3	3	1	7	5
LOC106056999	6416	5674	5660	4767	6304	7053	6205	6359	7403	7829	6807	6382	5318	4756	3475	3534	2938
LOC106054205	2719	387	1189	666	1405	1914	1342	1082	1291	890	1210	2271	4516	373	843	548	2400
LOC106073334	180	254	141	131	160	133	80	104	180	169	116	174	44	63	82	33	20
LOC106062154	2187	2899	1728	2038	1683	1133	1234	1373	1609	1530	748	2210	4	389	414	96	123
LOC129926800	2	2	0	0	0	1	0	0	3	4	0	0	5	0	0	1	0
LOC106051577	87641	58494	53137	123897	5780	967	77983	118755	63824	13690	141742	75684	3	11	3	12	14
LOC106060461	304	288	211	286	373	289	224	246	362	281	276	271	179	318	135	263	134
LOC106064027	499	403	386	379	646	413	336	344	468	423	306	403	587	645	478	416	293
LOC129926532	60	12	7	12	14	38	14	6	8	17	7	108	11	8	17	9	12
LOC106053170	358	404	749	330	1000	619	545	717	440	637	1135	294	226	345	218	306	194
LOC106055369	275	599	341	425	631	467	331	269	539	513	491	586	572	928	954	417	351
Trnal-aag_4	0	0	0	0	0	0	0	0	0	0	0	0	0	0	0	0	0
Trnak-cuu_13	0	0	0	0	0	0	0	0	0	0	0	0	0	0	0	0	0
LOC106064661	175	166	89	61	148	267	134	104	291	123	97	61	68	30	36	13	15
LOC106069995	7092	5441	4949	6132	8229	5468	6260	6068	8105	5692	8391	5848	2357	3483	3251	1434	2827
LOC106077797	2695	1555	1726	1296	3096	3436	1804	1691	2439	2476	2352	2471	2445	1705	1312	1708	1142
LOC129928022	9	19	7	9	10	13	3	8	18	6	18	14	15	12	28	3	18
LOC106050441	13791	6779	8205	8054	7105	10520	9655	10288	12591	9773	13894	9833	9492	5268	5301	2671	6986
LOC106060877	1863	1417	1379	867	1516	1067	1027	1111	1493	1170	539	1489	432	531	520	278	134
LOC106056292	422	618	617	490	856	696	598	554	785	570	681	779	653	585	690	287	231
LOC106072720	168	249	191	234	203	111	123	111	206	143	35	292	0	98	36	16	13
LOC106060639	1950	1816	1484	1755	2844	1574	1094	839	1595	1482	1239	1165	1828	2889	168	1587	1884
LOC106077959	6498	6045	5514	5298	6589	6594	5658	5818	7799	5756	5794	5596	4785	3792	2846	2855	1822
LOC106072619	628	641	552	452	684	805	527	448	732	770	517	535	778	527	626	449	240
LOC106071885	0	0	0	0	0	0	0	0	0	0	5	0	0	0	0	0	0
LOC129925695	94	205	156	151	157	70	117	217	163	230	198	239	110	68	157	43	68
LOC106055718	1162	1507	1113	997	1228	1493	666	661	1089	2131	843	1554	537	436	571	567	2005
LOC129923264	0	0	0	0	0	0	0	0	3	3	0	0	0	9	0	0	5
LOC129922315	1	2	4	0	5	6	1	5	3	0	0	7	0	7	4	0	0
LOC129922936	2612	0	4772	4469	3825	2736	4508	2153	2813	3009	2598	2319	2488	5903	1902	3756	1782
LOC106061294	1052	616	1020	933	1101	754	896	1140	1311	1233	1154	997	1171	1178	536	356	394
LOC106071815	5	6	5	0	14	2	3	0	0	4	0	3	0	0	0	0	0
LOC106070513	757	534	1017	372	500	528	939	1042	1069	978	1055	675	160	118	81	237	138
Trnan-guu_10	0	0	0	0	0	0	0	0	0	0	0	0	0	0	0	0	0
LOC106058160	1893	1348	1121	1317	2760	1847	870	1252	1108	1235	1103	1208	3248	1624	1330	881	826
LOC106062800	843	1309	1171	779	1417	1172	734	1381	1025	1185	1072	1415	1816	1545	986	845	1712
LOC129923611	44	20	27	104	90	154	86	74	302	130	75	87	144	39	26	79	40
LOC106063400	388	229	150	227	622	188	212	160	358	126	165	221	83	66	97	106	53
LOC106067160	167	63	236	74	69	171	270	307	278	189	399	164	8	4	19	74	62
LOC106052464	24	21	52	29	22	26	20	7	41	31	40	31	41	20	6	7	10
LOC106053313	6309	4329	4028	5315	4250	7811	3883	4052	4421	3589	4794	3298	4827	6085	1264	4047	1131
LOC106080046	895	331	435	397	811	842	712	440	403	500	755	474	954	234	524	455	368
LOC129923918	65	37	53	40	50	42	78	69	127	49	48	49	33	156	58	14	35
LOC106062754	750	707	767	827	1308	624	731	621	673	882	628	673	888	1997	1289	1002	630
LOC106064026	654	792	408	531	806	485	462	616	728	671	303	534	622	725	620	487	352
LOC106054800	605	393	391	552	148	418	350	1030	230	638	588	264	1513	138	191	88	1175
LOC129921987	8	11	33	7	19	5	10	26	10	20	31	17	113	49	74	52	85
LOC129921948	8	6	7	7	6	0	17	5	9	16	11	8	6	4	6	6	0
LOC106073001	2294	2219	2715	1704	1943	2861	2004	2222	2377	2037	1899	1633	1527	803	826	660	1116
LOC106074901	5	6	0	0	0	0	0	0	0	0	0	0	10	0	0	0	5
LOC106056227	2614	4274	2477	2113	1686	2651	2001	2922	2713	4737	1779	2376	1691	1170	2263	682	1678
LOC129926059	541	143	346	507	153	617	242	883	804	362	483	283	1163	430	247	557	880
LOC106077519	587	501	438	363	384	552	249	301	376	575	626	416	393	298	206	199	114
LOC106069997	1464	1283	1161	1077	1442	1170	973	1017	1456	1411	842	1320	1170	1571	1205	797	922
LOC106065185	198	35	9	16	33	13	249	20	1340	290	95	86	23	39	9	12	25
LOC106061494	0	0	0	0	0	0	0	0	0	0	0	0	0	0	0	0	0
LOC106076080	1049	968	861	638	521	905	522	592	875	1325	530	880	985	300	532	331	360
LOC129924390	0	2	0	0	0	2	0	0	0	0	0	0	3	0	0	0	0
LOC129928788	514	879	474	463	474	415	230	375	475	361	202	503	130	274	336	106	207
LOC106055448	3	3	3	1	10	0	0	5	3	0	5	2	8	13	7	7	0
LOC106056599	854	787	677	600	625	967	798	728	1054	939	977	664	493	282	335	274	183
LOC106071423	0	20	11	24	30	0	11	7	14	4	0	11	3	3	0	0	0
LOC106057923	0	0	0	0	0	0	0	0	0	0	0	0	0	0	0	0	0
LOC106059637	216	225	390	259	273	220	292	537	270	284	600	394	144	248	108	201	157
LOC106062568	233	59	171	169	217	176	176	186	312	185	327	208	183	96	93	73	84
LOC106064969	5212	4298	7451	6943	6390	6874	14169	16700	26963	10445	22326	12811	3556	3258	1803	3992	2830
LOC129927011	309	78	156	103	172	218	190	308	260	157	234	167	53	140	76	51	8
LOC106054453	945	1280	746	963	1163	739	684	608	1072	772	437	945	432	720	561	368	318
LOC106058490	3	0	0	7	9	4	4	8	10	0	6	2	0	3	0	4	5
LOC129929006	16	34	27	21	34	17	16	8	21	16	24	38	43	46	31	33	40
LOC106068209	3531	2739	3847	4628	5123	4970	1606	1984	2234	855	2247	1915	303	2623	223	2128	1408
LOC106060108	3467	1451	1199	1245	1065	864	1384	907	1214	1472	1101	1472	2252	1959	1233	1121	1087
LOC106052906	6440	6167	4860	4501	5711	5452	4955	5061	6782	5596	5150	5184	2838	2464	2572	1938	2486
LOC129924747	0	0	0	0	1	0	0	0	0	0	0	0	0	0	0	0	0
LOC106065960	796	690	683	718	903	753	650	607	667	534	674	550	411	636	468	266	274
LOC106072931	1032	689	1105	684	1126	1297	833	763	1270	1111	960	1218	1049	1235	749	418	134
LOC106062808	5158	1118	1808	5750	278	46	3282	4221	1540	627	4858	1021	0	0	5	0	0
LOC106051553	2309	1833	1272	1131	1535	1328	3018	1290	1367	2861	1480	2438	1568	1675	1103	1514	1113
Trnag-ucc_2	0	0	0	0	0	0	0	2	0	1	0	0	2	0	0	0	0
LOC106050973	1496	814	1052	913	1299	1242	891	1346	1335	1056	1140	943	715	455	439	305	195
LOC106051777	560	698	456	567	566	319	295	340	433	397	150	741	0	281	160	55	54
LOC129923600	0	0	0	0	0	0	0	0	0	0	0	0	0	0	0	0	0
LOC129924116	4	0	5	4	2	0	0	5	3	5	4	2	5	3	2	0	0
LOC106055191	1937	1300	1803	1561	1799	1257	1264	1065	1256	1585	894	1716	804	1744	969	827	525
Trnar-ucu_11	1	0	0	0	2	0	0	0	0	0	0	1	3	5	7	0	10
LOC106075433	168	87	139	92	161	86	116	127	151	111	114	129	184	84	72	73	35
LOC129922081	896	469	168	261	190	802	347	430	286	323	311	311	1576	1269	1363	347	434
LOC106069653	428	636	340	452	348	249	269	275	401	407	145	455	0	84	102	30	52
LOC106066422	1825	2228	1583	1649	1753	1525	1601	1485	2018	1737	1660	2032	1007	1142	753	897	1135
Trnap-agg_5	0	2	0	0	0	0	0	0	0	0	0	0	0	0	0	0	0
LOC106053341	2364	2248	2070	1930	2583	1819	1423	1653	2170	1945	1366	2116	1573	2024	1425	1101	915
LOC106052529	83	109	31	52	48	73	115	255	181	73	111	53	9	0	0	0	0
LOC106052146	5177	4398	3536	4140	7415	5455	3693	3739	4625	4641	4251	3786	6715	5667	3762	2555	2506
LOC106066237	88	168	156	163	195	172	93	124	218	222	200	169	349	323	354	104	222
LOC106068638	1999	1127	214	1048	1528	1303	791	1110	1020	1789	371	57	36	37	35	9	321
LOC106066887	2378	2314	1687	1273	1677	1438	1901	1708	2288	1907	1347	2099	827	774	1179	657	775
LOC129926542	598	918	695	740	560	290	374	397	686	546	190	1092	3	397	170	63	45
LOC129928266	0	20	0	0	5	7	0	3	0	2	3	0	8	27	13	4	0
LOC106057119	373	238	196	339	571	406	144	324	232	460	246	382	74	291	57	74	15
LOC106075102	3492	3264	2777	2441	5575	2609	1489	2692	3059	3772	1786	3369	7975	16801	3146	5528	2562
LOC106070789	9371	9931	5756	7379	8465	9029	7354	6824	10422	10047	5891	7542	5181	3795	4906	3320	3059
LOC106060724	322	179	198	234	399	383	168	295	284	374	199	372	760	414	303	250	278
LOC129923184	0	0	0	0	0	0	0	0	0	0	0	0	0	0	0	0	0
LOC106056095	292	113	310	114	37	307	576	269	318	248	292	333	102	32	92	65	104
LOC106055710	0	5	0	9	4	6	10	6	7	4	0	7	12	0	10	7	0
LOC106079779	3002	2661	3131	2170	2936	5661	3761	2282	5700	4734	3365	3132	4364	1767	1859	1833	2026
LOC106055773	3787	3850	2989	2942	5906	5076	3303	3563	3434	3449	3731	3510	3472	2409	2025	1932	1195
LOC129922774	79	90	49	67	67	72	38	56	84	75	68	109	69	93	78	62	52
LOC106066576	26	4	8	22	3	20	39	22	7	3	49	4	40	54	8	0	15
LOC106076741	5216	3385	4112	4168	3676	6048	3448	3231	4647	6032	3582	3845	7542	3517	4512	2321	5311
LOC129921673	0	0	0	0	3	0	0	0	0	0	0	0	0	2	0	0	0
LOC106056551	1598	1460	1339	1160	1547	1431	879	1144	1342	1420	1051	1516	1800	2554	1500	822	1616
LOC129923620	0	0	0	9	0	5	3	0	3	3	0	0	0	7	0	0	8
LOC129922893	3	2	2	1	1	1	3	0	0	0	0	2	3	0	1	0	0
LOC106052530	623	711	612	524	746	638	587	549	657	664	630	666	548	427	469	304	490
LOC106078515	635	497	534	578	992	702	551	527	684	883	692	616	737	476	300	548	262
LOC106060081	815	721	623	588	1060	938	696	663	992	639	692	493	651	578	415	342	266
LOC129922068	12	1	4	7	1	0	6	5	7	10	8	2	2	0	1	3	0
LOC106078927	6258	7631	5663	6944	11668	7049	7028	5987	7708	8251	8457	7857	11142	13798	9797	8572	8955
LOC129923100	216	547	287	276	373	289	182	160	244	383	297	323	504	651	418	264	389
LOC129928656	19	54	28	33	237	62	28	55	38	38	15	28	89	30	69	31	13
LOC129928723	105	105	84	72	114	67	55	88	52	125	77	89	133	170	112	71	122
LOC106068186	100	25	15	40	37	59	79	40	37	22	61	65	28	31	20	6	25
LOC106060800	20	49	37	42	52	59	46	46	46	51	50	53	31	61	64	85	77
LOC129928679	0	0	0	0	0	0	0	0	0	0	0	0	0	0	0	0	0
LOC106070853	130	215	201	201	375	156	213	78	280	254	250	171	305	275	244	150	206
LOC106051946	370	476	339	445	479	437	469	431	609	400	493	332	342	185	273	220	127
LOC106067193	23	44	6	33	17	17	28	0	0	0	6	30	11	9	28	9	12
LOC129924858	1	3	0	0	1	2	2	0	0	0	0	2	2	3	0	26	3
LOC129925131	145	103	89	101	102	83	77	68	103	100	87	98	128	134	109	33	72
LOC106051160	17	5	11	0	18	13	12	10	11	0	7	7	43	11	11	5	6
LOC106060482	0	0	0	3	0	0	0	3	4	0	0	0	0	0	0	0	0
LOC129926390	8	7	6	3	5	17	6	9	14	12	10	4	0	11	5	4	2
LOC106055322	1187	1977	1567	1856	2341	1675	803	855	1637	1535	806	1775	1088	1294	724	507	357
LOC106078343	213	61	247	236	155	235	11	27	110	43	164	81	259	60	48	39	13
LOC106056454	297	363	255	184	186	661	408	565	407	459	250	600	88	31	193	292	282
LOC106078061	24	21	20	13	49	21	14	20	9	20	15	17	84	52	30	18	39
LOC106067018	860	875	752	669	924	723	960	950	1164	714	1137	562	284	186	169	199	129
Trnar-acg_1	0	0	0	0	0	0	0	0	0	0	0	0	0	0	0	0	0
LOC129927256	22	7	10	6	18	8	2	15	13	0	4	10	35	40	24	10	41
LOC129921994	369	489	373	425	414	192	192	218	303	352	88	539	0	165	79	32	23
LOC106052318	551	702	1261	702	468	1011	1815	2650	1539	1581	2855	996	439	318	286	693	222
LOC106053444	1761	696	1287	990	1263	1673	1554	1639	1726	2320	1443	1330	955	639	457	574	629
LOC106056026	907	923	820	742	1563	1360	973	921	1090	1088	1374	790	771	552	425	435	273
LOC129928954	0	0	0	0	0	0	0	0	0	0	0	0	0	0	0	0	0
LOC106055346	3774	2282	1974	2607	2069	3935	2951	2404	3627	2946	3391	2333	3944	2399	1277	1806	695
LOC106058326	14076	11262	11206	9919	14118	13214	9582	13783	15193	12155	16280	10823	11326	8384	7227	6988	5622
LOC106051843	22877	17721	20746	17412	25304	24207	18839	19399	22552	31007	19586	23253	26530	28811	18439	20373	16829
LOC106078005	0	0	0	0	0	0	0	0	0	0	0	3	0	0	0	0	0
LOC129927240	199	172	128	176	135	98	84	222	108	118	294	104	82	76	56	36	34
LOC106067597	4916	5141	4589	3700	5809	5006	4214	5146	6167	5288	4916	4669	4394	3425	2520	2719	2377
LOC129922065	278	305	238	213	260	144	120	135	221	216	75	359	0	98	65	26	21
LOC129928217	77	83	60	85	77	74	28	43	102	112	60	149	59	110	82	40	73
LOC129925521	0	0	0	0	0	0	0	0	0	0	0	0	0	0	0	0	0
LOC106054279	22	34	13	20	42	43	10	5	10	20	6	8	45	13	6	18	0
LOC106075324	1176	564	3579	1026	479	1806	5934	3446	6879	5945	4493	3000	723	170	60	580	567
LOC106053670	4970	3997	4210	3251	4316	6443	5341	5636	6696	4993	5766	4731	3077	1907	1808	2681	2305
LOC106056172	4807	5504	3948	3987	4691	2876	2716	3302	3895	3128	1628	4823	899	1976	1380	828	924
LOC106062745	934	0	3134	1891	2374	2172	1349	1102	2509	1651	3428	3566	1689	1150	627	613	653
LOC106079304	1507	1190	1267	1115	1651	1407	709	960	883	1460	950	1277	3389	2088	2074	885	2558
LOC106074484	138	257	143	105	117	67	94	128	160	94	41	169	7	70	96	41	43
LOC106070140	517	389	366	524	772	546	270	229	457	408	370	305	417	400	260	284	193
LOC106065040	1823	1690	1558	1527	1478	1712	1550	1631	2272	1906	1712	1697	1364	1088	974	740	740
Trnan-guu_7	0	0	0	0	0	0	0	0	0	0	0	0	0	0	0	0	0
LOC129926839	0	0	3	0	0	0	0	0	0	0	0	0	0	0	0	3	0
LOC106051681	2014	1863	1578	1501	2327	2202	1468	1911	1920	1917	1793	1884	1707	1610	1240	1025	970
LOC129928777	13	21	32	18	12	0	0	0	16	9	10	32	9	21	19	21	25
LOC129925373	0	0	0	0	0	0	0	0	0	0	0	0	0	0	0	0	0
LOC106056372	168	257	170	172	753	312	174	194	280	263	182	148	600	103	143	45	27
LOC106061261	38	40	20	50	19	32	9	60	16	32	105	12	25	27	13	12	9
LOC106054540	922	1299	854	1182	3816	1686	1463	3216	2474	5393	2344	4340	15861	67	738	136	341
LOC106052288	1146	974	828	838	794	1123	847	991	1070	876	826	926	590	449	342	301	216
LOC106075891	175	159	286	193	173	186	191	336	184	168	249	175	158	149	79	134	261
LOC106078280	1086	1013	850	792	773	941	1040	991	1203	1085	935	1210	474	408	463	396	361
LOC106078759	360	380	380	377	428	506	454	384	426	489	483	390	433	404	340	237	278
LOC106061756	1010	859	936	941	1282	891	754	740	1119	1224	692	1059	1056	1400	984	666	701
LOC106061575	191	155	167	109	303	213	101	110	123	163	99	147	283	267	119	91	104
Trnai-aau	0	0	0	0	0	0	0	0	0	0	0	0	0	0	0	2	0
LOC106056818	606	346	406	457	308	285	249	428	345	174	471	323	621	470	224	160	225
LOC129921735	3316	2096	2730	2736	2785	2960	2590	2552	3398	3200	2353	2769	3870	3773	2512	1708	2348
LOC106055263	5067	10080	0	0	4513	4956	4900	4429	7295	10414	15169	4050	3861	0	2157	0	2140
LOC106055387	55	39	33	29	24	49	10	24	35	46	6	27	90	9	71	15	30
LOC106060137	1384	3130	0	0	0	0	1221	1859	4074	1291	0	0	0	785	445	451	0
LOC106072441	872	722	453	656	513	433	438	567	776	352	442	450	186	143	228	148	151
LOC106061758	0	0	0	3	172	0	1	0	1	4	2	2	10	4	4	5	0
LOC129928203	302	295	352	230	398	284	224	323	293	313	224	287	294	251	208	197	166
LOC129925881	1	0	0	0	0	1	0	0	0	0	0	0	2	0	0	0	0
LOC106076609	347	502	263	259	263	168	212	210	363	323	75	521	0	164	87	38	30
LOC129921715	41	44	11	14	14	0	0	0	14	0	10	21	13	60	16	0	0
LOC129923595	7	7	17	18	16	8	3	6	6	6	3	10	13	21	58	3	31
LOC106079060	386	583	456	237	698	596	148	461	654	310	397	446	269	237	209	227	155
LOC129924779	0	0	0	0	0	2	0	0	0	1	0	0	2	2	0	0	0
LOC106063195	412	505	421	312	510	393	362	388	541	423	446	477	140	125	219	587	1068
LOC106052783	1172	1173	911	695	1239	833	1114	943	977	1017	931	1132	430	850	381	393	402
LOC106051057	384	526	402	436	384	236	272	331	445	288	142	582	18	176	88	42	23
LOC106073053	261	124	33	145	230	166	75	119	107	190	55	26	101	112	62	49	204
LOC106073737	744	670	617	528	607	710	626	705	864	723	672	736	486	321	372	309	283
LOC106077400	0	0	0	0	0	0	0	0	0	0	0	0	0	0	0	0	0
LOC106056971	162	175	131	104	145	201	165	107	220	124	122	93	56	26	35	21	14
LOC106060490	267	270	264	249	388	286	217	213	236	324	272	261	218	250	193	109	230
LOC129923572	3	13	0	7	13	10	5	3	3	4	13	7	11	3	15	10	5
LOC106072200	889	782	588	619	827	959	648	783	925	710	822	660	506	235	383	348	180
LOC106063416	2046	1347	1167	1288	2448	1969	1358	1873	1823	1424	2332	1429	1030	117	951	1087	710
LOC129924913	1	1	0	1	1	1	0	0	1	0	0	1	0	1	0	0	0
LOC106074776	1169	759	883	908	779	1321	1149	1306	1378	1478	1539	1036	749	598	411	558	477
LOC106060940	926	871	815	556	606	830	606	719	912	902	802	873	737	354	427	303	448
LOC129923698	20	22	13	12	16	11	15	8	15	12	8	20	9	12	12	7	8
LOC106077907	933	1365	410	1170	368	2265	659	658	2054	401	1604	1212	449	466	928	246	1165
LOC129928561	0	0	0	0	0	0	0	0	0	0	0	0	0	0	0	0	0
LOC106075055	874	1269	725	1275	778	1486	497	403	774	176	438	345	149	92	67	118	137
LOC106078867	2245	1558	1543	848	1424	1867	1707	2009	2460	1079	1618	1279	877	518	566	388	689
LOC129922445	11	9	37	22	0	13	16	0	20	19	15	17	19	12	15	6	17
LOC106079609	5141	5719	4181	4614	5047	4146	3364	3632	4176	4030	2867	4960	1881	2648	1784	1113	982
LOC106069384	614	404	481	433	607	561	385	628	484	481	488	329	848	361	222	157	136
LOC106058320	33453	31283	28761	23517	30431	33572	18921	25393	28610	32039	22279	20671	35814	18900	16720	10034	11867
LOC106071989	0	0	0	0	0	0	0	0	0	0	0	0	0	0	0	0	0
LOC129925099	0	0	0	0	0	0	0	0	0	0	0	0	0	0	0	0	0
LOC106076090	941	770	766	736	1155	1107	898	846	930	770	918	890	759	735	573	487	404
LOC129922058	41	73	55	67	92	58	41	45	70	96	59	114	101	135	104	84	104
LOC106077011	84	76	107	178	223	117	48	38	79	113	67	86	422	445	185	186	171
LOC129929004	11	9	7	0	14	0	8	9	22	2	3	11	6	3	0	0	5
LOC129922643	715	944	560	664	478	375	359	417	699	482	222	952	58	323	173	96	115
LOC106066486	16515	15752	12679	15410	27138	15309	10113	13841	18382	15700	13210	15040	17047	32716	13918	14706	12628
LOC106060409	13	20	0	5	14	13	8	0	15	12	17	5	0	12	0	4	14
LOC106060326	413	480	256	323	685	332	389	309	452	387	305	381	437	511	448	292	206
LOC106077010	1248	1036	1122	976	1092	1000	1367	1096	1430	1372	1092	1156	537	451	478	458	476
LOC106070451	736	774	645	613	814	739	482	560	582	842	503	656	836	1254	918	479	701
LOC106071277	3341	2458	2456	3348	2369	1962	1949	1393	1804	1146	2200	1602	1791	2449	771	1414	766
Trnat-ugu_12	0	0	0	0	0	0	0	0	0	0	0	0	2	0	0	0	0
LOC106069459	3046	3143	2757	2588	3550	3374	2631	2337	3449	3808	2576	3052	4101	3947	2719	2476	2756
LOC106064988	3651	2711	3110	2489	3351	3691	3731	3501	4517	3785	3913	2850	2731	2173	1691	1867	1581
LOC129925030	76	46	50	58	56	64	43	34	87	57	43	66	39	40	53	56	42
LOC129927838	0	0	0	0	0	0	0	0	0	0	0	0	0	0	0	0	0
LOC106070936	629	493	492	328	828	481	513	589	640	453	604	405	326	318	238	307	208
LOC129926787	138	276	180	115	169	88	100	163	173	194	123	192	71	103	102	57	44
LOC129924074	91	61	30	26	355	35	28	15	34	70	122	43	88	44	79	52	30
LOC106055763	2012	1954	1674	1192	2128	1861	1802	1700	2087	1721	2123	1270	997	918	750	742	348
LOC106074973	7978	6148	8151	5864	5660	8951	8563	8342	8861	11145	9410	7861	7511	6414	5561	4337	8047
LOC106064855	729	1242	1696	1893	1797	1866	1562	1657	1817	986	2468	518	640	306	989	823	1082
LOC106058237	365	379	326	270	352	312	313	219	340	244	309	385	200	167	160	174	103
LOC106062039	742	337	700	364	350	404	805	1072	795	1371	1566	628	88	41	128	238	260
LOC106079043	704	518	543	371	590	747	570	541	653	529	662	449	408	138	208	113	112
LOC106071511	895	873	913	596	1244	1024	709	709	1035	1142	917	797	777	751	648	433	586
LOC106062666	1943	1793	1327	1416	1355	1228	1148	1381	1499	1244	854	1595	717	591	444	402	196
LOC106069506	419	387	315	349	369	333	345	266	369	425	385	388	392	335	301	215	307
LOC106054241	518	540	398	335	479	576	341	288	610	551	317	514	382	458	384	383	459
LOC106051987	10231	6616	8047	7607	5980	8641	10328	9144	11559	10364	11892	8216	3726	3008	2859	2371	2859
LOC106070824	2693	2519	1707	2118	3088	2672	3272	2372	3055	2180	3216	1575	2628	1499	2173	1459	1555
LOC106057213	1248	1475	1161	1050	1126	1710	947	1191	1496	1448	712	1353	800	586	750	455	594
LOC106053559	148	226	169	216	171	85	103	86	141	130	73	258	0	85	27	14	12
LOC106072143	623	432	731	542	672	644	887	1139	1053	586	1233	607	218	354	122	665	116
LOC106063773	97	103	156	70	169	116	449	501	978	419	1812	270	90	88	18	76	70
LOC106063789	7902	1252	2573	3254	1247	194	7055	7184	4947	2113	10026	5169	96	79	51	165	126
LOC106056427	5	0	0	27	9	8	10	13	23	12	15	14	0	3	0	0	0
LOC106069347	1587	1290	1280	1063	1652	2027	1356	1143	1808	2010	1329	1284	1655	1401	1010	903	1056
LOC106055237	731	918	754	624	571	969	932	857	1404	834	1116	1083	461	218	202	188	170
LOC106078700	1169	531	336	433	320	1598	448	159	320	174	263	353	179	378	89	112	52
LOC106050718	7	18	28	25	59	34	3	8	13	14	12	0	40	12	31	5	0
LOC106059672	270	150	195	152	257	115	211	118	114	362	62	212	325	163	33	38	24
LOC106054328	351	413	251	311	269	482	296	288	391	352	388	277	205	108	132	137	36
LOC106050841	203	175	58	103	184	362	125	100	87	113	75	74	137	42	66	62	18
LOC129922836	24	25	14	31	48	20	18	15	34	25	26	31	19	18	25	12	45
LOC106067305	19	147	158	102	118	90	54	32	47	112	108	86	360	112	106	94	118
LOC106076612	2789	1106	1447	818	2841	3383	1229	1416	1811	2804	1650	2463	3477	4151	2273	1220	2792
LOC106072193	610	363	768	424	579	509	623	979	729	1102	958	722	294	227	250	516	314
LOC106072413	327	439	343	274	439	292	260	261	373	316	161	418	258	521	316	247	118
LOC106078143	1509	1585	1202	1290	1639	972	871	1045	1647	1423	671	2020	686	1058	647	507	497
LOC106070646	692	555	359	528	1178	670	146	287	329	377	250	300	1770	1895	1202	654	677
LOC106071503	1668	1603	3612	2672	2676	8728	1968	2101	2007	1455	2876	797	3226	1029	607	611	889
LOC106067656	9	0	5	12	0	0	0	0	29	14	9	0	0	0	0	3	0
LOC106050445	1426	1641	1286	1220	1425	769	763	943	1176	911	300	1733	0	362	245	128	76
LOC106068342	112	108	132	97	96	92	61	38	134	160	94	106	175	215	115	106	101
LOC106068671	11988	9394	10313	8823	13650	12395	10035	10341	11456	14277	9926	11853	12194	12584	8817	10488	7116
LOC106050212	383	678	548	726	486	139	247	365	611	576	169	863	17	385	213	47	58
LOC129922094	18	16	14	15	16	16	12	16	14	35	19	19	18	20	17	21	17
LOC129921998	6	5	8	8	16	15	13	6	18	8	9	0	16	20	0	6	8
LOC106069086	506	318	82	517	619	496	462	285	709	267	363	247	532	403	238	324	226
LOC106052068	280	329	252	246	362	308	216	179	412	330	235	238	253	280	284	208	134
LOC106079409	152	118	141	128	305	174	104	109	194	123	125	138	277	97	90	67	37
LOC106079188	505	733	721	374	977	1063	809	849	1254	645	802	375	361	270	302	534	259
LOC106076144	3668	1875	1901	1736	2161	3368	3218	3082	996	3959	3061	716	1827	1599	1368	1112	689
LOC106069866	10078	11586	8248	9508	33948	13990	10939	12264	13436	12022	10446	9314	47722	6311	13394	3969	2666
LOC106078496	955	971	757	821	945	896	708	743	1083	934	741	885	527	548	522	271	302
LOC129922856	1	2	2	1	1	1	1	2	4	1	1	2	2	3	2	1	1
LOC106076801	1102	699	710	474	631	766	736	756	626	962	805	725	329	202	177	245	142
LOC106067183	1102	1544	138	247	643	959	1154	1794	1552	594	994	413	0	431	0	9	0
LOC106065454	2670	3110	3111	2493	3349	3297	3003	2459	4294	3703	3242	2664	2199	2216	2112	1617	1696
LOC106068870	0	0	0	0	0	0	0	0	0	0	0	0	0	0	0	0	0
LOC106078477	1321	1946	1380	1609	1500	1587	1037	909	1448	921	1165	1390	1018	1005	598	467	148
LOC106072262	787	793	668	667	870	597	636	589	832	831	596	874	708	805	514	342	615
LOC129922172	70	161	148	94	137	92	70	53	124	80	71	133	159	183	130	92	85
LOC129928962	0	0	0	0	0	0	0	0	0	0	0	0	0	0	0	0	0
LOC106080090	73	106	97	100	66	131	134	116	137	92	189	55	54	33	13	28	14
LOC129926040	4	34	39	11	46	1	10	4	10	19	15	16	30	32	8	7	13
LOC129922826	213	241	217	190	434	528	242	206	357	268	271	1762	334	265	247	137	206
LOC106055717	614	594	540	286	490	662	588	542	771	570	756	614	1025	454	1417	514	482
LOC106073421	67	80	53	50	22	79	49	25	53	71	28	49	127	33	84	15	59
LOC106062480	302	81	97	11	69	218	236	407	508	327	480	302	282	29	15	144	546
LOC106069132	1091	222	472	244	371	286	293	971	1157	254	381	323	231	180	81	90	73
LOC106073033	3474	3120	3174	2381	3309	2653	2365	5037	2769	4170	3543	3760	2733	4718	1972	1636	1568
LOC106051566	893	934	761	868	775	820	734	704	966	1130	706	969	924	1089	649	505	732
LOC106078288	1318	934	798	849	986	1082	1412	1032	1052	1439	1567	917	712	456	617	519	410
LOC106078445	1685	1551	1651	1241	1745	2021	1645	1556	2168	1772	1630	1503	1347	1057	749	825	548
LOC129927172	54	6	132	128	152	144	24	159	215	58	68	137	409	145	425	0	7
LOC106069852	170	67	87	97	239	111	45	64	105	39	139	100	285	38	58	51	57
LOC106071319	443	428	424	423	927	299	337	266	388	455	439	496	719	1243	536	747	435
LOC106052608	33114	25295	29264	25036	35583	33877	26918	28032	34166	42829	27948	35274	33609	35124	23297	27260	22536
LOC129922884	725	667	291	363	289	364	454	678	636	424	795	639	221	104	118	55	133
LOC129922919	0	0	0	0	0	0	0	0	0	0	1	0	0	0	0	0	0
LOC129924590	20	18	20	11	27	12	27	13	38	18	22	21	21	29	14	19	5
LOC106062522	1372	1418	1642	1259	2165	1915	1863	2901	2516	2495	2618	1960	1466	752	520	858	913
LOC106058128	1177	1205	963	1101	1470	1169	942	1062	1285	1175	1030	1197	1134	1188	793	538	668
LOC106071027	687	495	366	350	603	653	336	439	469	538	437	378	497	296	310	228	222
LOC106080050	61	89	137	128	55	39	62	67	50	99	28	106	0	34	28	4	6
Trnal-caa_10	0	0	0	0	0	0	0	0	0	0	0	0	2	0	0	0	0
LOC106071857	766	751	574	525	883	838	676	667	860	700	556	680	612	390	465	356	321
LOC106060577	313	145	167	208	155	83	325	262	189	229	559	215	0	0	0	0	0
LOC106070584	2987	2610	2423	2179	3501	3075	2091	2230	2745	2998	2332	2830	3546	2863	2407	2150	1812
LOC129922293	1208	940	922	904	1412	1413	895	821	1305	1251	850	1000	1611	1232	1125	645	1183
LOC129925967	0	0	0	0	0	0	0	0	0	0	0	0	0	0	0	0	0
LOC106056014	988	746	656	787	880	1046	646	715	989	964	864	714	140	196	236	416	229
LOC129925137	11	26	3	16	25	18	2	14	20	23	23	14	26	7	19	1	21
LOC106055937	45	61	27	47	102	53	24	27	40	47	52	67	157	84	51	24	31
LOC106071808	4156	3589	2794	3525	4051	3274	3441	1625	1983	3031	4296	3272	2713	2915	1826	2505	1031
LOC106052962	16	8	22	7	17	8	4	7	0	23	8	3	32	7	9	0	18
Trnar-ucu_7	1	0	0	0	0	0	0	0	1	0	0	0	0	0	0	0	0
LOC106076968	116	142	61	108	105	157	117	143	119	107	111	62	21	18	31	19	6
LOC106061020	774	805	601	737	579	321	382	431	705	505	160	1045	5	391	217	62	55
LOC106076573	1248	1233	825	870	1439	348	862	763	1270	1124	1019	834	1110	132	728	964	628
LOC106071962	393	319	584	109	345	349	132	633	468	326	214	422	83	193	258	236	165
LOC106064384	18224	13163	17062	11895	11740	19150	17130	15365	24642	26588	21497	19019	14342	9168	8051	10549	9602
LOC106062313	14644	9760	12778	8002	16317	17092	8309	8005	10516	15985	8671	13440	18874	19394	14142	12006	12554
LOC106072920	11051	9277	9532	8491	11128	10676	8706	9712	12279	12792	9343	10286	9732	8644	6257	6975	5608
LOC106070637	19	21	12	5	4	14	7	4	6	7	0	11	0	9	5	6	3
LOC106057125	1988	2355	2260	1919	3007	1956	1496	1508	1945	2567	1749	2154	3846	6427	4047	1798	4353
LOC106078341	306	482	412	345	337	202	139	209	423	319	84	464	7	219	115	107	29
LOC129927106	254	311	266	167	366	923	151	43	105	239	67	146	1241	307	602	89	200
LOC106063861	1102	599	430	701	613	542	673	863	1367	686	579	601	456	106	485	231	325
LOC106050764	786	641	779	579	750	884	612	361	326	1316	784	949	964	696	585	410	649
LOC129927915	103	86	84	66	96	109	46	39	58	88	57	132	159	175	83	64	103
LOC106074960	579	472	348	434	644	393	319	360	440	442	373	391	459	801	481	190	539
LOC106074869	4751	3712	3459	3038	3843	4658	4861	4775	5570	4548	5148	3379	2446	1555	1513	1270	1243
LOC106069303	303	447	512	359	581	459	413	386	741	766	741	296	376	359	159	225	308
LOC106065211	0	8	7	7	17	9	5	3	3	0	6	5	0	3	5	0	0
LOC106051354	3723	5033	3875	3804	5466	3501	3773	3049	5362	4309	3656	4650	3392	3259	2041	1627	1386
LOC106051017	477	464	424	324	364	473	419	488	449	430	585	405	437	375	299	285	137
LOC106079772	1380	443	1511	1876	1748	1375	1585	1141	2246	1611	1574	1011	1902	1986	1233	2174	1006
LOC129928168	286	140	196	221	122	187	213	284	372	341	401	202	164	55	121	55	202
LOC106054928	854	276	172	345	192	62	385	1006	248	63	949	369	0	27	14	0	0
LOC106060757	2972	2389	2534	812	3265	3564	2457	2181	3497	3458	2777	2950	3779	2784	2378	2096	1718
LOC106061139	2406	2385	2284	1683	2200	2864	2117	1862	2909	2674	2288	2196	2516	1628	2067	1129	1925
LOC129927649	179	125	64	116	109	118	71	83	134	77	64	122	123	98	129	44	75
LOC129927858	2	4	10	5	3	6	4	2	18	8	15	7	0	4	7	3	2
LOC106079591	2711	1940	1829	1890	2039	1909	2065	2074	3205	2150	3177	2024	1194	956	933	662	837
LOC129922911	2	2	2	1	1	2	1	1	2	2	3	3	2	2	1	2	1
LOC106060276	833	972	574	598	1022	803	511	685	724	622	521	875	1037	1039	795	666	850
LOC129927601	104	85	72	147	203	119	91	77	150	178	90	105	109	103	157	65	149
LOC106056905	35	36	60	28	52	56	72	48	69	28	75	37	17	15	15	14	3
LOC129923697	14	37	40	34	43	21	22	14	46	22	16	20	59	84	47	20	35
LOC129928542	0	0	0	0	0	0	0	0	0	0	0	0	0	0	0	0	0
Trnaa-agc_12	0	0	0	0	0	0	0	1	0	0	0	0	1	0	0	0	0
LOC106051654	3706	2768	1238	2277	2814	2340	2229	2460	3223	3299	1186	2544	1386	1438	1084	1147	979
LOC106080166	11	8	13	7	15	17	0	8	18	13	7	11	9	18	5	14	0
LOC106052941	371	255	241	473	179	469	100	73	73	67	134	10	179	14	73	21	48
LOC129928287	5	0	3	4	0	0	0	0	0	4	0	0	12	5	0	4	0
LOC106057021	748	623	618	532	925	542	575	637	817	765	576	745	653	819	512	502	334
LOC106060192	396	366	368	204	799	444	365	314	547	650	239	523	539	732	584	553	355
LOC106050361	1675	1941	1756	2047	2148	2775	1287	1211	1053	1363	1681	1195	2729	1237	1733	843	1181
LOC106054415	4749	1770	6870	2230	1880	2733	1696	8948	2030	8404	2894	3397	845	609	362	2019	1139
LOC129928091	28	17	22	24	31	22	20	32	33	29	26	28	33	39	20	16	26
LOC106066607	34	15	15	12	41	22	8	8	13	18	12	11	65	58	56	37	44
LOC106070257	116	72	41	43	79	109	78	79	71	71	101	23	49	24	12	11	0
LOC129924646	3	5	1	0	0	2	9	2	4	6	3	1	4	1	3	0	13
LOC106050761	2257	746	1484	1325	750	1596	557	766	1708	2098	763	592	461	1802	615	610	829
LOC129923759	5	0	0	8	20	0	3	0	1	8	2	7	0	0	0	0	0
LOC106069632	277	385	233	263	250	267	203	210	365	321	152	307	126	103	175	114	99
LOC129927590	24	37	29	26	6	5	23	21	42	23	45	19	0	16	0	27	13
LOC129926372	24	120	111	87	90	38	50	78	76	62	69	99	82	47	25	35	29
LOC129927444	9	14	9	4	12	10	9	6	13	5	6	14	6	9	8	3	4
LOC106078537	97	89	46	111	217	132	48	54	40	90	71	97	244	170	136	59	78
LOC106069987	1124	2054	844	1746	1558	554	825	931	1356	841	399	1054	0	883	416	451	229
LOC106075196	17864	12819	14655	12155	11413	18686	17074	16610	19186	20424	18326	14627	14712	9521	8798	8344	8561
LOC106058586	765	1125	734	647	619	714	558	571	843	751	438	923	170	231	311	220	284
LOC106065514	5	6	0	3	8	0	0	4	2	2	2	4	9	7	4	7	0
LOC129928948	9	14	16	8	14	13	15	7	13	14	11	12	14	12	7	8	10
LOC129928183	1	2	0	3	3	0	0	0	0	0	3	4	11	2	0	5	0
LOC106078637	1561	928	1008	1148	779	537	1687	2012	2187	1085	2376	1248	130	128	124	104	59
LOC106058294	234	178	131	176	258	221	183	182	189	179	243	267	280	43	156	75	118
LOC106076712	1654	1624	1441	1424	1235	1713	1528	1194	1908	1905	1381	1420	1397	949	1045	530	699
LOC106058738	520	435	354	412	437	375	454	426	630	368	525	318	361	241	164	209	140
LOC106077765	220	166	180	148	448	267	122	164	218	196	154	171	254	217	169	112	98
LOC106074585	2134	2144	997	1323	1213	922	1272	1656	1668	1148	2774	1588	0	1165	301	220	251
LOC129923371	72	138	29	70	120	65	54	27	76	72	41	92	78	58	51	31	58
LOC106056561	2551	2147	2348	1726	3595	4099	3584	3124	3282	4283	3246	2407	2755	1906	1226	1779	1444
LOC129926643	247	304	258	236	568	422	223	161	326	303	253	323	482	315	449	197	213
LOC106079180	239	234	263	186	305	270	167	149	188	322	280	247	405	421	260	378	179
LOC106050765	4793	4249	3954	3859	12773	5637	4684	4116	7945	5614	4792	3815	6802	3497	3457	3636	3602
LOC106076301	197	150	148	176	178	194	70	90	130	97	76	30	88	37	32	9	27
LOC106078704	3807	3752	2852	3056	4415	2814	2456	2651	3347	2970	1838	3768	1560	2217	1473	1259	944
LOC106051599	218	203	291	189	342	382	253	302	254	400	191	169	459	94	69	67	57
LOC106054893	221	133	228	109	105	224	158	234	232	111	313	170	56	60	77	78	60
LOC106068386	126	110	94	51	90	75	81	115	115	109	59	86	43	28	43	29	27
LOC129924534	0	0	0	0	8	2	8	3	2	0	1	2	2	0	0	0	2
LOC129927537	0	0	0	0	0	0	0	0	0	0	0	0	0	0	0	0	0
LOC106069641	832	956	1211	638	465	2045	1862	2062	1321	1737	2275	878	273	202	113	127	346
LOC106059410	0	5	0	0	9	3	0	0	0	0	4	0	17	5	4	0	0
Trnar-acg_8	0	0	0	0	0	0	0	0	0	0	0	0	0	0	0	0	0
LOC129925713	48	57	77	58	94	50	56	42	54	47	40	51	63	81	76	31	36
LOC106059037	2177	2037	959	672	2473	2307	1247	1981	2317	2008	2218	1754	1312	963	934	1061	571
LOC106067120	2584	1901	1881	1649	1487	1958	2427	2483	3216	2402	2593	1965	1314	1093	870	708	932
LOC129926900	1767	1507	1477	1279	1583	1663	1265	1283	1896	1936	1413	1688	1669	1347	1205	1197	1039
LOC129928529	0	0	0	0	0	0	0	0	0	0	0	0	0	0	0	0	0
LOC106078298	11	5	12	0	0	12	0	18	5	4	14	0	0	0	0	0	0
LOC129928050	8	3	4	0	9	4	0	5	0	7	3	5	5	5	0	0	5
LOC106055378	3031	2779	2876	2316	3908	3189	2771	2838	3781	3412	3252	2791	3049	3110	2168	1330	2129
LOC129924250	43	25	28	47	43	38	38	18	47	34	29	43	22	81	41	37	29
LOC106058884	108	90	65	126	138	59	89	73	67	64	65	37	60	63	21	26	11
LOC106053476	0	27	68	5	23	137	279	346	258	220	181	222	44	71	0	75	34
LOC129925694	172	186	136	130	231	180	129	110	164	189	105	267	129	270	335	103	216
LOC106063460	972	930	910	698	951	879	738	639	985	984	684	875	932	761	782	420	552
LOC106063393	1907	3978	5685	3539	7246	8086	1998	2970	2205	7459	3647	4679	6385	1778	5009	3898	137
LOC106078314	589	535	593	471	415	815	605	604	739	694	626	470	596	284	303	195	146
LOC106074410	910	1072	725	574	799	622	551	624	822	723	356	668	242	341	358	297	199
LOC106074077	1024	1981	2924	1697	1910	2370	1809	1560	2417	1053	2701	3197	3363	3058	2276	1978	1562
LOC106071610	35993	27221	22559	40973	116141	62560	43400	37786	33949	32173	23451	24234	412646	19567	33671	6451	4275
LOC106070414	1032	736	904	1046	1452	1371	952	905	1548	1128	1255	1054	1241	834	770	725	463
LOC106066546	144	176	66	104	132	103	53	84	80	78	80	118	143	166	107	73	93
LOC106050142	1036	853	894	653	1100	1026	776	780	961	1365	752	993	967	1042	905	608	763
LOC106076788	0	0	0	0	0	0	0	0	0	0	0	0	0	0	0	0	0
LOC106070526	5136	1400	6251	4120	322	1019	864	2471	338	1097	694	121	294	0	54	0	480
LOC106063909	381	357	155	236	315	205	196	150	349	217	74	356	5	114	120	36	63
LOC106071606	101	53	188	118	143	87	173	176	200	204	217	161	97	208	115	116	192
LOC106065198	197	238	131	187	111	86	58	85	109	139	56	208	0	87	35	8	13
LOC106060682	484	383	411	371	671	478	378	292	450	435	328	360	710	1352	708	582	354
LOC106065262	843	994	501	403	765	523	355	679	652	511	520	745	5	235	367	151	298
LOC106051950	545	649	600	429	484	471	512	516	705	624	507	417	174	194	311	165	247
LOC106059502	213	163	170	169	263	226	147	181	151	160	179	222	516	555	529	335	221
LOC106051697	14	20	34	12	26	22	13	23	32	28	42	21	12	18	32	31	13
LOC129924280	0	0	0	0	2	0	3	8	0	2	0	0	0	0	0	0	0
LOC106069455	779	952	618	662	917	553	528	487	721	590	563	631	660	865	658	397	371
LOC129926722	184	107	88	58	203	118	126	60	87	116	123	83	95	54	81	31	72
LOC106055447	2847	2802	2391	2396	2389	2476	2456	2911	2976	2446	2650	2245	1512	1440	1122	916	593
LOC129928439	76	103	48	65	101	6	59	69	0	10	45	9	0	42	0	0	0
LOC106069139	483	569	358	415	487	512	378	406	479	527	321	465	410	396	295	306	215
LOC106057877	2227	1464	940	851	5835	3458	2397	2024	3867	2030	1667	1469	20317	1184	2117	519	558
LOC106077996	85	159	166	86	220	111	90	99	150	155	76	134	332	211	191	42	79
LOC129927824	0	4	1	3	4	1	1	2	3	2	1	1	0	1	2	0	1
LOC129923080	29	26	12	22	14	14	10	13	25	6	19	20	42	7	0	0	0
Trnaa-ugc	0	0	0	0	0	0	0	0	0	0	0	0	0	0	0	0	0
LOC106066227	1037	897	842	850	876	930	718	801	1209	1113	956	956	746	561	577	455	544
Trnai-aau_4	0	0	0	0	0	0	0	0	0	0	0	0	0	0	0	0	0
LOC106068312	4063	4950	4093	3668	3169	4168	3728	3654	5769	4440	4261	4333	2838	2455	2524	1075	2031
LOC106058025	0	0	0	0	0	0	0	2	0	0	2	0	0	0	0	0	0
LOC129925179	19	13	19	5	12	11	6	12	27	18	5	25	153	5	14	9	11
LOC106055037	6897	3807	5962	3961	3598	6099	8513	8552	10737	9254	10839	5099	1521	1440	366	1722	1190
LOC106061324	4162	4096	3685	3380	3938	3232	3474	3651	4116	3746	3046	3898	1766	1800	1465	1121	1228
LOC129922594	39	26	22	25	37	28	23	24	15	27	33	30	56	23	21	25	14
LOC106077050	891	1092	1389	593	433	1295	1056	991	1736	1391	2100	1385	163	331	414	519	129
LOC106064010	545	595	614	427	479	417	503	401	737	584	547	365	364	687	509	316	568
LOC129921863	3	0	1	0	2	2	0	0	0	0	1	2	1	9	4	1	6
LOC106071267	1091	1113	1003	863	1456	1108	918	784	1416	1070	976	997	1195	952	1017	595	733
LOC129925280	1	0	1	0	1	1	1	0	1	1	0	1	0	1	1	1	1
LOC106078508	545	994	895	1018	568	992	2008	4523	2366	3208	5689	1372	179	105	235	1391	361
LOC106050156	32	10	0	6	26	5	23	0	4	0	3	0	4	0	0	0	4
LOC129924066	14	0	8	10	3	0	6	9	0	6	0	11	0	0	0	3	0
LOC129925863	0	0	0	0	0	0	0	0	0	0	0	0	0	0	0	0	1
LOC106063057	0	0	4	0	0	0	0	0	5	1	0	2	0	4	0	0	0
LOC106066945	365	654	320	479	390	204	207	215	390	274	79	553	0	237	86	34	9
LOC106062590	1699	1874	1484	1429	2078	1849	1432	1434	1998	1836	1725	1277	1657	1693	1303	879	1128
LOC129923411	2	4	2	3	3	7	8	3	7	9	7	2	7	1	2	11	8
LOC106068550	847	684	752	576	432	719	709	704	1021	868	782	827	551	497	391	411	529
LOC106055854	4784	3006	3848	3715	3444	4333	4461	4718	5322	5709	5459	3961	3452	1587	2656	2733	2513
LOC106079427	7560	6310	5957	5742	9698	6293	5645	6022	6908	7647	5207	6524	11130	12262	9648	5896	5274
LOC106063047	256	313	183	213	305	184	135	201	239	226	132	357	91	243	252	158	208
LOC129921771	1	2	2	1	0	1	0	1	2	1	1	2	1	2	3	9	7
LOC129923741	0	0	0	0	0	0	0	0	0	0	0	0	0	0	0	0	0
LOC106076470	453	539	443	407	639	413	383	446	705	476	356	640	405	472	414	385	248
LOC106053754	253	139	217	150	166	201	210	180	266	272	175	194	180	146	140	144	151
LOC129928123	13	24	15	15	27	13	14	13	20	17	15	18	28	34	32	18	13
LOC106056848	4328	3701	3798	3332	4767	4895	3683	4064	4921	4511	4741	3333	4422	3114	2508	2569	2159
LOC106067181	559	539	396	453	969	662	762	771	1001	529	857	547	1051	211	168	289	143
LOC106080122	878	713	654	723	1239	613	588	610	855	928	619	855	780	1057	698	575	452
LOC106078717	1827	1819	1591	1396	2472	1885	1347	1202	1485	1850	1088	1906	2494	4217	2005	3069	1849
LOC106063898	0	0	0	0	0	3	0	0	0	0	0	0	0	0	0	0	0
LOC106079501	237	262	186	238	210	241	185	209	277	271	207	212	165	94	139	146	112
LOC106063076	786	773	563	619	615	521	509	452	789	452	280	729	198	370	238	202	168
LOC106074518	198	95	212	218	59	297	142	380	137	278	307	105	357	77	36	71	111
LOC106063198	475	106	636	378	67	104	176	104	448	259	85	40	445	201	126	290	285
LOC129924671	8	12	5	16	8	4	11	0	18	12	15	10	2	11	15	6	5
LOC106072883	1567	804	1331	1556	738	1073	3599	3453	5215	2841	4339	1481	1496	767	581	844	1324
LOC106055078	965	1110	734	929	957	714	545	547	970	727	426	1091	598	739	618	315	369
LOC106077198	53	46	79	37	40	62	98	102	166	72	153	85	66	18	25	35	26
LOC106069789	201	118	48	93	120	46	106	36	109	31	84	65	0	4	0	0	0
LOC129924221	0	0	0	0	0	0	0	0	0	0	0	0	0	0	0	0	0
LOC106079307	824	920	1173	1196	1440	1452	698	829	1399	908	1355	1118	2646	1697	1018	474	1841
LOC129921769	1475	1400	1968	1171	1472	2319	5062	2750	3763	2446	5462	672	412	30	215	578	968
LOC106063142	1173	1439	1183	1110	1038	1037	880	910	1438	1382	713	1507	589	625	826	428	650
LOC106074656	322	564	381	313	405	358	280	324	483	361	205	359	114	191	198	188	142
LOC106059704	71	76	40	54	76	108	51	33	50	39	26	26	97	67	32	32	17
LOC106057747	3066	1720	2300	2881	4473	2270	2795	1759	1863	2937	1917	2275	4031	2370	2665	1744	1225
LOC129927035	0	0	0	0	0	0	0	0	0	1	0	0	1	1	0	0	0
LOC106050817	1639	1602	1224	1410	1064	1680	968	877	1361	1226	1037	1257	1445	1611	1694	386	1602
LOC129922404	30	26	9	39	16	34	22	17	16	6	7	15	16	9	16	5	5
LOC106073092	2095	2063	2484	1780	2115	3537	1786	1412	2212	3027	1363	2466	3365	2145	2546	1620	2491
LOC106050535	934	1147	665	883	1095	618	625	638	850	793	399	1255	184	306	269	158	109
LOC106052509	80	77	39	74	109	68	38	38	39	69	26	80	40	24	25	43	43
LOC106071451	394	428	366	286	433	407	315	240	360	376	250	457	431	525	472	253	336
LOC129926086	51	35	21	40	41	25	16	21	37	31	10	35	6	22	31	20	20
LOC106066528	2857	2360	1634	2152	1781	1566	2564	2383	1948	2575	2208	2105	1071	2131	1660	727	341
LOC106058678	1878	1765	1988	1051	1192	1969	3345	4166	3257	2501	5720	1540	775	589	590	876	641
LOC129926524	0	26	20	21	21	0	11	22	23	44	35	25	19	84	48	42	48
LOC129928176	1	3	7	5	0	4	8	8	11	2	5	3	3	5	6	11	7
LOC106069421	155	162	131	97	135	378	86	97	63	141	96	82	136	17	103	11	0
LOC106077172	1959	1321	1626	1191	1443	1926	2535	2485	2356	1869	2306	1359	475	333	334	371	273
LOC106062116	0	0	741	0	0	815	0	1669	0	0	0	0	17	0	0	0	190
LOC106051652	1613	1374	1024	1145	1487	1195	983	931	1548	1596	768	1335	782	1202	772	659	641
LOC106055141	329	323	324	271	369	394	241	336	370	349	322	338	266	219	253	138	197
LOC106069888	4145	2520	1382	2301	1795	4127	2594	2508	2823	4672	2336	1076	1292	611	494	960	1819
LOC129925862	0	0	5	5	14	9	0	1	5	0	5	0	10	9	5	5	4
LOC106060984	0	0	0	5	0	0	5	5	4	6	4	3	0	0	0	0	0
LOC106073550	343	234	346	235	268	346	253	232	344	371	283	276	210	100	147	122	163
LOC129926439	24	46	17	35	14	0	29	9	35	10	0	43	0	7	6	0	7
LOC106052309	234	177	171	150	232	307	173	216	224	200	263	132	192	83	83	99	39
LOC106079095	916	306	417	820	244	359	1525	1864	1549	1196	1410	385	110	271	428	45	1142
LOC106052075	171	156	128	52	194	165	33	37	203	143	119	247	107	291	202	190	87
LOC129926079	299	228	210	252	354	271	173	197	296	280	266	240	200	287	263	184	184
LOC129923131	0	0	0	0	5	0	0	0	7	5	0	0	0	0	0	0	0
LOC106070486	773	727	528	620	1157	842	526	453	764	884	544	801	987	839	813	461	458
LOC106051097	4597	3255	4002	3265	3934	6041	6538	5503	7873	7898	6577	4645	3993	1422	1778	1698	1779
LOC106077360	533	872	501	205	460	534	4211	1446	1019	1767	1922	981	139	149	219	104	56
LOC129923688	2737	1487	2594	2188	715	1802	4728	3592	5525	4065	4414	2925	1597	778	414	1201	2097
LOC129928860	0	0	0	0	0	0	0	0	0	0	0	0	0	0	0	0	0
LOC129926218	4	3	0	0	3	21	3	5	6	4	5	3	3	0	6	4	2
LOC106053527	3	3	0	5	3	0	0	0	0	1	0	0	6	2	2	0	0
LOC106059439	464	378	322	372	539	330	405	342	474	468	352	400	396	488	423	330	330
LOC106053076	257	354	103	117	533	128	154	158	329	225	125	143	223	34	165	15	16
LOC106068105	2383	726	656	688	1049	1126	1591	699	747	733	1927	533	739	733	451	498	506
LOC106078769	504	423	357	419	620	394	413	412	469	462	531	332	423	95	188	86	67
LOC106054598	1636	1440	1409	1176	1908	1123	1711	1531	1928	1487	1427	1155	1236	1462	1043	1012	534
LOC106050410	1518	1726	1366	1526	1384	1392	836	907	1488	1608	734	1556	1666	1755	1603	1278	1237
LOC106079519	160	82	329	327	375	275	120	348	200	410	250	86	651	43	72	72	95
LOC106062891	493	292	316	354	112	342	1353	801	1146	346	593	168	289	257	155	236	537
LOC129925069	24	22	16	12	36	16	1	0	3	15	2	10	27	122	48	5	78
LOC106058147	1371	1252	1036	1147	1068	1560	1220	885	1318	1075	1310	927	295	498	159	682	118
LOC106079264	0	0	6	0	0	0	0	0	0	0	0	0	0	0	0	0	0
LOC129926624	0	0	0	0	0	0	0	0	0	0	0	0	0	0	0	0	0
LOC106052686	2219	2166	3359	1767	3433	2096	4743	2363	2750	2230	2722	3473	1866	1494	515	635	733
LOC129923867	12	20	45	39	36	34	27	12	27	36	48	18	29	139	72	40	81
LOC106055950	203	180	144	167	491	142	189	192	522	377	398	633	219	514	222	539	182
LOC106060441	1652	1720	1507	1574	2111	3766	1891	1247	2928	2510	2451	1456	3188	1045	1116	512	448
LOC106055662	118	67	54	95	125	151	53	78	41	40	51	40	152	66	47	20	0
LOC106078917	3336	3518	2909	3053	5790	2396	2486	2385	3432	3703	2869	3252	4944	6192	4213	2269	2517
LOC106079441	6139	2677	736	708	9441	6328	6261	6303	9367	5113	3844	657	0	924	0	0	4
LOC106072419	0	0	0	0	0	0	0	0	0	0	0	0	0	0	0	0	0
LOC106062527	19	20	45	60	136	68	6	87	52	63	30	88	211	133	16	33	69
LOC106056410	237	237	204	188	287	293	150	159	244	241	136	254	164	221	195	148	225
LOC106068253	12	47	55	18	68	45	45	23	55	58	46	61	44	23	58	53	31
LOC106078514	388	266	248	230	303	391	189	220	237	331	183	334	396	335	270	176	237
LOC106068752	1148	759	886	724	1260	929	1371	1298	1483	1481	1622	639	1375	382	352	578	551
LOC129928741	0	0	0	0	0	0	0	0	0	0	0	0	0	0	0	0	0
LOC106072194	3618	3693	6856	3542	3438	3594	1303	1735	3190	4403	5622	400	3254	9168	184	1828	753
LOC106051538	4209	3671	3257	3022	4569	3539	3016	2932	3852	4069	2954	3369	3836	4593	3620	2802	2349
LOC106066748	878	918	894	663	854	1540	603	1137	1592	1062	582	849	1036	676	423	498	369
LOC106064910	91	93	84	77	210	61	92	96	97	105	41	46	166	103	72	55	13
LOC106074242	315	267	316	350	455	291	223	286	347	326	221	362	395	560	485	323	297
LOC129925496	4	3	2	1	3	0	1	5	5	1	2	0	5	0	6	4	1
Trnar-ucu_2	1	0	1	0	2	0	0	0	0	0	0	0	0	0	0	2	0
LOC106066198	698	579	717	565	699	992	423	533	543	754	606	597	1225	1168	895	690	585
LOC129928289	0	0	0	0	0	0	0	0	11	0	0	0	0	3	14	0	40
LOC106080223	0	0	0	0	0	0	0	0	0	0	0	0	0	0	0	0	0
LOC106054432	1872	1331	1035	1321	1387	1651	1713	1443	1434	1729	1159	1186	881	685	747	454	724
LOC106059772	5771	3597	2677	6388	5692	11895	3552	5093	3159	4419	4403	2732	3863	1435	1615	2993	838
LOC106056060	367	296	322	284	340	400	303	366	505	426	318	307	257	146	203	173	186
LOC129922969	433	253	541	358	166	419	482	565	541	732	722	376	107	96	139	246	288
LOC106053851	1261	1154	1006	898	852	1012	908	896	988	1135	782	1185	668	680	542	444	404
LOC106051096	268	583	203	452	901	771	154	201	135	99	162	117	132	90	130	54	52
LOC106077549	6556	4980	4375	3694	4154	7903	3058	2855	5186	4288	4177	6433	4254	5103	2797	2688	2694
LOC129926736	13	14	6	10	10	11	11	8	17	8	13	9	2	0	8	6	5
LOC129924216	45	5	19	36	22	15	0	27	23	40	9	29	37	34	37	12	11
LOC106061289	632	480	371	484	632	566	434	459	516	448	503	562	653	699	356	485	315
LOC106052295	277	467	276	354	248	444	285	284	406	364	270	313	387	306	218	155	146
LOC106073163	1166	890	1028	859	1136	1700	1123	911	1192	1620	898	996	1529	802	1066	823	884
LOC106059358	3193	1696	277	320	4538	4355	3340	3986	4175	3740	3042	412	0	1147	0	4	0
LOC106069467	112	182	138	114	172	169	153	119	151	71	147	146	234	70	112	37	35
LOC106057526	185	229	125	186	241	156	205	129	209	203	269	127	218	200	95	98	119
LOC129927025	50	82	54	27	96	46	65	31	54	67	25	48	41	31	38	40	14
LOC106068521	295	171	150	195	263	388	129	147	199	166	146	87	247	120	127	61	112
LOC106056983	45	3	0	38	11	18	10	51	18	21	39	30	0	12	3	0	0
LOC106066521	1238	1418	1081	911	1935	1279	1300	1012	1539	1636	1111	1540	1060	1263	1079	935	682
LOC106054445	2144	2030	1698	1831	1716	2148	1335	1502	2043	1680	1740	2029	283	1822	204	271	94
LOC106074895	2160	1819	1712	1692	1787	2142	2154	1678	2262	2176	1830	1773	1747	1277	1187	1074	906
LOC129925665	0	0	0	0	0	0	0	0	0	0	0	0	0	0	0	0	0
LOC106056041	31	159	84	64	45	43	7	24	39	37	0	41	0	6	13	4	0
LOC106054212	941	812	855	746	1178	932	996	978	1173	1018	1152	756	530	503	237	421	236
Trnas-gcu_5	0	1	0	0	0	0	0	0	0	0	0	0	0	0	4	0	1
Trnad-guc_3	1	0	0	0	0	0	0	0	0	1	0	0	0	0	0	2	2
LOC106067717	3698	2394	2479	2054	3068	3169	3481	4224	4114	3984	4203	3481	1402	1134	782	1087	626
LOC129922434	0	0	0	0	0	0	0	1	0	1	0	0	0	0	0	0	3
LOC129926455	184	43	98	48	88	88	35	29	202	70	284	251	79	49	51	38	64
LOC129926308	0	0	0	0	0	0	0	0	0	0	0	0	0	0	3	0	0
LOC106069566	73	53	56	44	50	66	51	85	69	98	93	89	87	23	51	18	28
LOC106054552	1638	1941	1574	1530	2425	1501	1257	1455	1927	1573	1111	1862	1084	1496	1081	1125	785
LOC106072336	1925	1554	1852	1645	1952	2507	2424	2390	3426	3238	3536	1594	1864	1520	1125	1213	1184
LOC106062942	1321	319	1216	955	1756	1244	1312	1852	1685	1655	2033	1608	1040	108	148	657	329
LOC106068648	2144	1844	1889	1623	1298	1982	2164	2016	2577	2821	2486	1876	1007	725	796	762	705
LOC106061275	360	469	319	274	391	270	169	188	272	308	69	561	60	192	273	108	138
LOC106072566	1102	746	947	729	1859	1229	1078	904	1084	1647	1076	1079	1230	1695	913	995	485
LOC106073450	558	488	506	663	379	561	386	429	442	302	588	285	487	547	72	374	156
LOC106074875	2807	2404	2276	2060	4054	735	771	2038	3444	699	2456	3001	3041	31	2387	820	755
LOC129922261	1282	2169	1548	1995	1108	1182	839	859	1725	1545	493	1907	40	901	1120	250	462
LOC106056404	283	294	305	296	527	326	254	201	304	332	196	230	541	416	388	410	239
LOC106074036	68	11	139	23	130	65	56	101	124	130	53	103	276	153	55	72	125
LOC106053393	69	107	64	59	62	51	26	37	68	34	20	113	0	37	41	13	13
LOC129925473	0	0	0	0	0	0	0	0	0	0	0	0	0	0	0	0	0
LOC106072744	24	0	7	117	11	22	33	13	9	18	56	8	39	17	7	28	79
LOC106074267	106	201	157	122	216	170	148	99	137	252	153	201	310	392	411	201	208
LOC106061235	1903	2008	1836	1510	1804	2044	1648	1483	2286	2276	1517	1861	2323	1536	1556	1075	1298
LOC106071970	400	295	491	513	207	297	753	836	1483	593	1640	493	210	465	158	497	474
LOC106076932	0	6	0	0	242	0	18	34	28	28	68	37	34	0	18	34	0
LOC106068240	2337	1808	2233	2041	3303	2236	2586	2319	3352	2809	2671	2617	2409	2291	1674	1846	1182
LOC106063272	22	21	6	23	58	28	7	8	10	12	6	3	9	22	10	15	3
LOC106054056	760	621	802	505	884	778	688	519	750	1134	825	984	800	735	599	473	448
LOC129927630	0	0	0	0	0	0	0	0	0	0	0	2	0	0	0	0	0
LOC106065921	11330	9255	7767	7776	9052	10089	9863	10371	10408	10119	9741	8388	6737	4834	4311	3917	3193
LOC106063561	315	550	356	366	974	378	292	417	339	520	230	300	852	480	419	190	80
LOC129923434	115	89	50	91	29	51	141	37	107	89	123	11	43	14	14	65	3
LOC106053239	42	107	26	94	72	33	48	23	76	79	0	42	54	56	35	19	44
LOC106073630	218	136	182	177	318	265	197	168	288	210	177	138	129	85	51	105	19
LOC129925050	224	328	222	312	255	231	109	142	217	219	77	378	90	251	296	42	169
LOC106053855	2225	2285	2371	2884	1159	1506	1527	1839	2592	1439	2603	1692	776	731	591	860	451
LOC106064901	61	32	24	25	23	37	59	28	60	45	60	42	72	31	46	36	29
LOC106062629	508	464	424	368	349	433	437	423	572	539	486	328	244	160	189	208	159
LOC106061472	778	791	667	682	1013	729	639	604	840	761	613	689	606	629	561	484	345
LOC106077492	3160	1713	4018	3280	1163	2112	2172	4716	2327	1185	3899	2087	213	189	135	736	159
LOC129926413	34	81	66	55	85	65	44	43	78	75	29	124	107	120	103	85	100
LOC106059504	68	52	39	56	119	76	36	23	65	76	44	26	100	114	44	79	90
LOC129924153	18	17	24	9	14	13	9	4	19	18	17	10	3	80	31	38	57
LOC129923973	58	44	46	79	36	30	39	61	51	54	57	39	72	57	34	36	34
LOC106059990	496	548	527	307	349	275	254	346	537	405	141	391	5	127	100	82	35
LOC106077171	69	231	217	197	238	98	140	0	102	169	47	0	0	91	0	25	32
LOC106060777	3537	2565	1053	2482	1801	3416	2415	2025	3538	3085	1237	1570	1000	569	1142	548	1078
LOC106072209	74	34	22	33	68	64	32	11	40	33	54	21	49	9	18	9	5
LOC129925684	48	32	53	67	61	70	78	108	86	62	112	21	94	132	19	38	22
LOC106066121	3297	3153	3023	2298	4259	3497	3454	3153	4054	3310	3096	2748	1973	1830	1765	1610	1039
LOC106063230	89	63	38	88	101	64	40	62	23	67	51	76	100	61	83	61	93
LOC106067835	847	780	743	732	845	948	905	898	1133	1157	1066	822	862	472	448	498	336
LOC106053168	1342	1332	1251	1141	2417	995	912	1011	1315	1319	983	1283	1624	3355	1797	1193	932
LOC106053091	3810	3453	5266	8652	1700	4572	1606	4439	1841	835	2104	2350	626	1732	13	764	65
LOC106069174	559	418	561	466	639	553	602	610	697	561	749	458	361	250	270	284	192
LOC106053834	1275	671	1100	1094	721	1209	773	1392	1550	790	1601	534	1479	1347	525	584	846
LOC106075985	1118	1029	910	585	686	996	1078	1087	1551	923	1355	829	1978	634	1325	969	1399
LOC129926186	78	80	120	83	81	40	84	149	79	229	142	115	115	149	100	80	119
LOC129927290	19	18	13	22	11	22	10	7	8	13	11	25	9	12	29	25	5
LOC106062157	1175	1430	1123	953	2049	919	1041	886	799	687	1095	1003	1918	1382	2219	377	587
LOC106055329	1492	634	1523	1128	1844	1033	1419	1688	2859	2355	3155	1491	4633	4428	1457	1339	1024
LOC129923679	652	351	546	184	279	391	485	520	459	439	527	299	467	181	233	198	154
LOC106054058	309	425	427	375	307	308	612	470	685	562	725	442	406	383	289	282	359
LOC129923117	3181	933	708	738	4539	2545	2626	1750	961	3608	3409	670	2036	936	1095	868	1597
LOC106060281	343	342	315	337	347	227	152	219	299	332	68	401	0	164	76	45	25
LOC106072658	167	183	81	145	123	87	70	91	93	121	30	171	5	38	56	10	7
LOC129928582	0	0	0	0	0	0	0	0	0	0	0	0	0	0	0	0	0
LOC106059145	599	492	534	596	715	618	458	590	732	674	509	593	459	520	278	398	264
LOC106065523	72	232	629	285	188	932	280	295	174	786	76	818	104	33	197	72	6
LOC106056048	1811	1984	1510	1538	1716	1754	1143	1332	1677	1403	1205	1521	1356	1561	1080	685	1138
LOC106054362	1615	1383	1187	1015	1725	1398	1442	1620	1706	1431	1617	1215	954	870	827	729	550
LOC106068229	155	46	15	50	60	65	38	69	36	39	39	33	219	61	105	47	82
LOC129927811	1931	1268	712	1861	14740	1740	3730	5706	5855	6245	3274	5412	85463	4362	8556	2210	2159
LOC106054821	3393	3355	2411	2262	3208	2555	2964	2913	3067	2319	2947	3172	2321	1277	1613	1308	730
LOC129926030	12	7	7	3	5	9	7	7	12	13	6	23	4	3	8	6	5
LOC129927797	985	562	1015	894	1090	794	840	918	745	1062	1242	1181	1832	2283	1681	1768	1084
LOC106062838	176	261	330	353	287	232	449	181	100	340	221	280	298	452	155	144	180
LOC106074948	861	794	782	452	721	809	915	768	1185	690	783	715	710	353	367	442	353
LOC106078043	1054	506	1756	1027	470	1219	2170	2268	2157	371	1778	1558	518	265	383	781	638
LOC129921671	6	5	0	8	10	13	0	0	0	0	9	11	0	0	0	0	0
LOC129926445	0	0	0	10	0	7	0	8	0	4	8	2	17	15	5	0	0
LOC106050999	468	412	438	435	608	528	454	450	698	601	406	503	971	1336	760	637	540
LOC106055090	114	83	40	68	99	102	58	65	70	70	49	51	78	82	49	44	26
LOC106075958	6067	9722	5000	7042	69352	11236	18183	30102	33277	43158	13335	46322	123749	4087	14936	4384	12199
LOC106075397	512	660	416	349	526	286	322	302	451	390	161	593	59	272	296	139	185
LOC129921976	25	0	2	19	4	11	6	53	23	7	53	0	16	7	0	4	3
LOC106060033	625	986	747	541	1831	1343	311	515	563	719	368	1016	2355	1310	1450	792	547
LOC129926670	0	0	0	0	0	0	0	0	2	0	0	0	0	0	0	0	0
LOC106056285	4449	3525	3022	3361	5325	4225	4042	3129	4497	3161	5258	3146	3653	3038	2416	2538	2115
LOC106054897	14	14	15	11	18	61	16	19	18	38	7	6	0	11	12	14	0
LOC106068539	395	472	332	431	544	291	361	337	454	389	288	457	271	479	409	330	291
LOC106068255	278	248	184	163	265	266	239	187	281	224	198	131	111	40	95	46	62
LOC106073528	286	286	178	281	399	204	214	168	270	180	143	298	168	323	194	109	144
LOC106073444	1403	1134	1081	1121	1333	1803	1118	1197	1457	1473	1367	1166	928	667	1018	501	506
LOC129922802	8	24	13	5	10	15	2	7	7	26	0	24	13	4	20	8	6
LOC129923106	33	44	21	26	38	31	33	15	36	30	22	46	19	26	30	17	15
LOC106064629	4055	5166	3854	4385	6715	8626	3145	3238	5691	4255	5182	4003	6139	3518	4876	2177	3942
LOC106067841	321	240	244	174	605	465	220	233	407	397	187	233	470	404	319	369	180
LOC106067058	2727	2657	2574	2100	3357	2297	2093	2131	2690	2629	2140	2546	3139	4103	2934	1276	3173
LOC106061988	1332	1431	1194	1219	1153	1225	1111	1316	1336	1275	1235	1339	890	934	735	649	571
LOC129927034	1	1	2	1	0	1	3	0	2	2	0	2	1	2	0	0	2
LOC106076031	1239	761	770	882	1316	1526	1276	971	1070	688	1612	963	605	465	353	230	192
LOC106059656	44	44	31	34	36	36	26	34	28	17	62	35	47	21	26	15	63
LOC106055360	927	832	916	697	1255	950	954	892	1057	1022	1062	760	645	523	365	527	371
LOC129924277	0	0	0	0	0	0	0	0	0	0	0	0	0	0	0	2	0
LOC106058131	521	542	499	397	535	448	457	491	590	452	449	449	353	233	184	157	102
LOC106079045	487	499	319	396	329	286	300	258	451	380	165	418	93	159	112	73	73
LOC106077767	446	418	319	352	441	409	248	259	417	417	251	339	349	359	336	510	599
LOC106070555	95	144	51	198	109	26	80	91	169	69	28	49	198	3	41	5	5
LOC106057181	1404	1253	1324	1091	1558	1525	1247	1234	1640	1776	1608	1505	1956	2067	1303	973	1464
LOC106054988	2075	1379	862	1068	1811	1213	1250	1396	1667	1438	1413	1843	1314	896	1123	618	653
LOC106055732	4160	2976	3949	3229	4051	3888	4022	4759	4746	5122	5781	3493	1426	1967	1537	1320	757
LOC106052715	3191	3355	2532	2501	2564	2055	1763	2054	3265	2384	779	3313	588	748	696	408	293
LOC129927909	0	0	0	1	0	0	0	0	0	0	0	0	0	0	0	0	1
LOC129927135	6	10	3	10	7	5	5	6	6	9	3	10	3	3	2	2	0
LOC106050796	1055	1063	734	741	983	1344	1131	991	1040	1105	1013	834	1285	777	597	557	456
LOC106054509	332	260	266	178	525	245	224	230	296	241	203	221	489	527	224	367	130
LOC106070676	1040	935	948	770	1262	1035	953	956	1221	1073	940	854	1104	805	726	585	516
LOC129924475	14	14	20	21	19	26	20	22	16	17	28	13	11	16	12	9	11
LOC106073568	777	614	647	600	1116	587	501	569	722	632	498	677	687	1019	648	739	367
LOC106051639	307	256	291	268	522	334	116	134	201	287	225	118	657	564	435	162	335
LOC106062135	859	476	85	735	500	199	451	672	829	326	584	384	0	49	3	0	0
LOC106054949	7391	6490	4728	4784	4257	9532	4448	5143	5848	4867	6318	3524	11472	4395	6846	1046	3245
LOC129921986	43	13	55	64	32	34	37	36	51	67	45	77	273	17	82	30	140
LOC106063071	32705	20674	39293	20799	24041	13501	45450	49631	31960	73422	69741	67307	58352	27907	33982	33668	33634
LOC129923944	405	383	196	263	425	326	251	168	384	373	389	570	426	397	580	165	423
LOC106072868	7934	10851	7171	11476	6590	13190	3326	6147	9738	361	15438	8142	2648	1446	401	490	848
LOC106053358	17	31	23	13	42	29	20	9	37	27	10	7	28	38	19	45	22
LOC129925761	80	71	0	126	115	118	228	10	149	114	84	0	117	58	29	64	39
LOC129922596	21	7	12	8	9	20	13	7	13	15	13	20	12	19	13	10	19
LOC106056674	1215	1127	955	965	1464	1250	928	1034	1334	1393	908	1248	1478	1394	1104	773	686
LOC106063178	14	9	5	22	6	14	11	9	15	15	24	4	5	0	0	0	0
LOC106055483	621	531	532	404	543	523	369	477	676	580	491	483	510	628	525	422	466
LOC106056474	133	123	122	126	120	180	109	128	137	137	129	111	185	128	70	61	53
LOC106051548	550	882	627	578	1230	1191	593	515	665	813	820	660	999	861	351	409	244
LOC106053666	690	735	436	883	806	368	988	991	773	742	1098	866	745	191	318	394	398
LOC129925922	24	23	9	20	16	6	15	13	14	28	23	9	6	15	10	5	8
LOC106077958	2003	1021	701	1799	1166	1094	759	1516	1609	1309	1431	1350	721	970	478	667	218
LOC106065507	5533	4788	5819	3604	4376	7401	7625	6958	9500	9121	8694	5812	4094	2252	2216	2107	1714
LOC106050421	10	0	19	6	22	6	22	13	4	30	0	15	0	0	5	0	0
LOC106077764	8749	7037	6994	6474	11149	9688	6255	6914	7715	9051	7391	8024	10657	9639	7193	6078	4990
LOC106060651	111	80	27	83	60	82	34	34	46	23	27	63	222	131	74	41	92
LOC129924802	1	0	0	0	0	0	0	0	0	0	0	0	0	2	1	0	0
LOC106051083	2430	2408	1790	1855	2252	2089	1842	1873	2480	2118	1584	2472	1248	1330	1068	941	712
LOC106066402	2238	2245	1992	1562	2218	1876	1559	1955	2668	2217	2079	2046	1711	1352	1642	996	1117
[truncated: 24,190 more rows]
