# Supplementary material for: Dietary variations drive divergent phenotypic, transcriptomic, and metatranscriptomic profiles in Biomphalaria glabrata, a schistosomiasis vector snail
Source: Parasit Vectors. 2026 Apr 30;19:251. doi: 10.1186/s13071-026-07403-3 (PMC13276955; doi:10.1186/s13071-026-07403-3)
Supplement: Supplementary file 5 — Additional file 5. Dataset 2. DESeq2 filtered gene counts. Gene counts after the removal of low-expressed genes. [file 13071_2026_7403_MOESM5_ESM.csv]

	baseMean	log2FoldChange	lfcSE	stat	pvalue	padj
LOC106072130	115.9996667	1.128357466	0.212917259	5.299511507	1.16E-07	1.73E-06
LOC129924396	21.81364345	-0.778348098	0.38586074	-2.0171736	0.0436774	0.089579511
LOC106078158	621.6445284	-0.634672349	0.33902631	-1.872044531	0.061200443	0.118281834
LOC106058778	1500.686632	-1.418236644	0.332660507	-4.263315348	2.01E-05	0.000147885
LOC106056253	329.6250894	-1.516269335	0.154557983	-9.810359237	1.02E-22	2.84E-20
LOC106060284	1745.326069	-0.42083082	0.157324813	-2.674917024	0.007474775	0.021377209
LOC106064006	355.3903834	0.423935637	0.228919169	1.851900997	0.064040041	0.122661914
LOC129922835	230.5308065	-0.078615153	0.20497811	-0.383529505	0.701327198	0.789445263
LOC106075876	24.12046275	-1.825791183	0.751572558	-2.429294634	0.015128233	0.038292572
LOC129922804	509.0636194	-0.868414371	0.130438171	-6.657670585	2.78E-11	1.03E-09
LOC106072805	2599.15348	-0.187922753	0.138573585	-1.356122475	0.175060203	0.275907618
LOC106065253	165.1630114	0.777113565	0.589159044	1.319021703	0.187161857	0.290472221
LOC106073442	1068.464254	0.394918895	0.170485917	2.316431182	0.020534738	0.04890333
LOC106054764	430.2143518	2.089067065	0.70000378	2.984365404	0.002841672	0.009607536
LOC106074193	867.3142834	0.555603459	0.078424995	7.084520153	1.40E-12	6.92E-11
LOC129925303	42.13915783	-0.873346503	0.228953056	-3.814522156	0.000136447	0.000758678
LOC106055341	3434.900303	-0.39090951	0.109858482	-3.558300677	0.000373262	0.001777453
LOC106063354	74.77719587	-1.277613102	0.326410863	-3.914125556	9.07E-05	0.000537937
LOC106069323	16.42687595	-0.688115878	0.370281701	-1.858357776	0.063118224	0.12129014
LOC106080145	148.8916574	-2.332788709	0.464982176	-5.016942214	5.25E-07	6.38E-06
LOC106069666	1951.222675	-0.749774328	0.150590945	-4.97888057	6.40E-07	7.57E-06
LOC106077943	83.40461259	0.389587757	0.249913279	1.558891781	0.119021996	0.202631722
LOC129923503	683.1781373	1.834313865	0.881923951	2.079900272	0.037534681	0.079252794
LOC106078653	173.1647169	0.896767271	0.165949281	5.403863544	6.52E-08	1.04E-06
LOC129927207	58.00696965	-1.558266365	0.416629323	-3.74017449	0.000183893	0.000975042
LOC106067529	257.7176489	0.409247777	0.526098618	0.777891755	0.436632829	0.561392416
LOC106076995	27.08642477	-0.128586807	0.403936683	-0.318334067	0.750231545	0.827047191
LOC106056152	1073.880718	1.499385872	0.443303071	3.382304274	0.000718805	0.003094435
LOC106053773	3408.347426	-0.381609593	0.20285238	-1.881218218	0.059942241	0.116303295
LOC106051404	295.8351766	4.609846532	0.800531514	5.758482271	8.49E-09	1.73E-07
LOC129922878	28195.33956	1.037713778	0.678265789	1.529951525	0.126028728	0.212111588
LOC106066753	64.98138118	0.538223931	0.251606586	2.139148823	0.032423617	0.070381244
LOC106078230	161.7430449	-0.693663813	0.328604244	-2.110939908	0.034777477	0.074461264
LOC106067579	1662.21845	0.498708367	0.138430321	3.602594896	0.000315056	0.00154377
LOC106070983	496.594539	-0.932305584	0.186838789	-4.989893109	6.04E-07	7.22E-06
LOC106067251	31.06366748	-0.096792538	0.294304049	-0.328886192	0.742241711	0.820560413
LOC106070968	389.6884663	0.388957839	0.169549012	2.294073168	0.021786296	0.051253191
LOC106070423	184.9015109	0.510756209	0.38548871	1.324957635	0.185185203	0.288224353
LOC106070731	128.4222271	-1.012903551	0.479212989	-2.113681337	0.034542494	0.074088981
LOC129923733	21.64080243	-0.322814982	0.672030397	-0.480357709	0.63097306	0.732232057
LOC106054850	2100.863366	-0.433172908	0.537072289	-0.806544885	0.419928738	0.54537895
LOC106066559	582.8743288	-0.283179209	0.389993788	-0.726112101	0.467770051	0.590605357
LOC106064899	31.67087167	0.248101259	0.742450039	0.334165596	0.738254604	0.817665051
LOC106057755	326.2478682	-1.343589329	0.181502431	-7.402596878	1.34E-13	8.14E-12
LOC129921588	417.862912	-1.126494174	0.59788709	-1.884125269	0.059548033	0.115754545
LOC106074376	60.48747305	-1.033308789	0.276775463	-3.733382934	0.000188925	0.000998813
LOC106053558	223.84684	-0.125792319	0.172002332	-0.731340775	0.464571031	0.587518003
LOC106052294	816.5927448	-0.335256737	0.114767256	-2.921188045	0.003486993	0.011411026
LOC106059749	38871.34729	8.920770011	1.054243571	8.461773216	2.63E-17	3.12E-15
LOC106059308	1800.902548	0.420030891	0.14497452	2.897273879	0.00376421	0.012170387
LOC106070977	583.5320669	-0.502132301	0.374029926	-1.342492317	0.17943642	0.281343518
LOC106068821	159.3699037	0.448257785	0.235640425	1.902295779	0.057132497	0.111898636
LOC106054994	790.4821077	0.372682984	0.15613698	2.386897616	0.016991222	0.041995067
LOC106051516	327.2868894	0.774141471	0.175806928	4.403361575	1.07E-05	8.60E-05
LOC106052696	212.8062656	0.655672482	0.302516558	2.167393704	0.030204847	0.066466242
LOC106051185	392.655709	1.574460369	0.711117659	2.214064507	0.026824342	0.060501699
LOC106056707	1216.030133	-0.649680895	0.137037874	-4.740885695	2.13E-06	2.14E-05
LOC106068743	142.3245801	-0.406780356	0.22623353	-1.798055116	0.072168274	0.135158364
LOC106080019	1358.605907	0.307066829	0.377106833	0.814270128	0.415490219	0.540660982
LOC106061932	23.59734377	3.435603215	0.81223506	4.229813983	2.34E-05	0.000168403
LOC106067455	15.0717896	-1.534976282	0.402317994	-3.815330919	0.000136001	0.00075639
LOC106055362	558.2377567	-1.133373577	0.298104624	-3.801932231	0.000143572	0.000790243
LOC106059477	226.2089672	0.560051034	0.348367173	1.607645834	0.107912768	0.187477173
LOC106053904	43.58267265	0.313297316	0.516293197	0.606820539	0.543970016	0.659176751
LOC106072301	62.31899756	-1.755626307	0.318758316	-5.507703552	3.64E-08	6.25E-07
LOC106055582	2086.846463	1.184606949	0.24879182	4.761438493	1.92E-06	1.96E-05
LOC106067435	98.04519714	0.832516225	0.350802606	2.373175716	0.017635872	0.043333175
LOC106063250	357.5955113	0.962756717	0.254870542	3.777434265	0.000158452	0.000858506
LOC106064939	269.8241063	-0.615518345	0.19449714	-3.16466527	0.001552615	0.005844151
LOC106063897	2562.105923	0.34580312	0.131072301	2.638262377	0.008333208	0.023381506
LOC106079888	453.5253928	-0.365268757	0.248231542	-1.471484056	0.141160256	0.232556914
LOC106077044	413.002285	-0.125085776	0.32032116	-0.390501135	0.696166016	0.785296281
LOC106066888	700.7576032	0.187440328	0.181869161	1.030632829	0.302713035	0.425287066
LOC106058282	4800.545512	0.289493302	0.151916555	1.905607332	0.05670117	0.111211535
LOC106068301	2588.441495	-0.384056322	0.136441314	-2.814809623	0.004880614	0.015114874
LOC129926451	195.6370687	-0.513302061	0.241616874	-2.124446246	0.033632846	0.072465519
LOC106077040	227.9502444	0.97800485	0.209928015	4.658762913	3.18E-06	3.04E-05
LOC106058039	16228.43906	-0.54837289	0.442868729	-1.23822897	0.215631172	0.324923482
LOC106061607	7858.619799	-0.482280874	0.097536993	-4.944594471	7.63E-07	8.85E-06
LOC129927752	36.94389333	0.297186165	0.40303745	0.737366131	0.460899726	0.584263222
LOC106061623	243.0277634	0.87854811	0.614686444	1.429262218	0.152928881	0.248050531
LOC129923316	12.6845963	1.248621587	0.843041285	1.481091862	0.138582096	0.229139758
LOC106057684	715.5866737	-0.050844893	0.398215984	-0.127681699	0.898400874	0.934720665
LOC106064971	2064.327216	0.364529279	0.318315387	1.145182716	0.252133477	0.36818742
LOC106067857	2377.898298	-0.660839551	0.088651251	-7.454373646	9.03E-14	5.81E-12
LOC106077820	381.072091	2.133813289	0.623523558	3.422185514	0.000621199	0.002741013
LOC106074568	3707.59822	1.381038263	0.254741592	5.421330105	5.92E-08	9.56E-07
LOC106055213	2805.020794	1.836690931	0.694475673	2.644716008	0.00817595	0.023026447
LOC106065803	429.3218695	-1.702420565	0.445018244	-3.825507356	0.000130503	0.000730282
LOC106070301	427.6738431	0.001772618	0.243655551	0.007275099	0.994195362	0.996095966
LOC106052378	5189.209496	-0.607518884	0.282781412	-2.148369228	0.031684435	0.069127373
LOC106058637	7717.005704	-1.511022512	0.156337714	-9.665118355	4.24E-22	1.08E-19
LOC129928244	20.94350817	-1.659250482	0.446512273	-3.716024358	0.000202382	0.001059181
LOC106076324	1173.146592	-0.146664538	0.09172842	-1.598899638	0.109842905	0.190239787
LOC106070677	14990.72927	-0.780559828	0.129161094	-6.043304552	1.51E-09	3.71E-08
LOC106051073	75858.15249	-0.332995998	0.109055448	-3.053455877	0.00226222	0.007983617
LOC129928141	94.53123469	-2.311635961	0.642317298	-3.598900373	0.000319566	0.001561621
LOC106068928	523.9560254	-0.3884298	0.102676511	-3.783044393	0.000154922	0.000842585
LOC106061979	781.900077	0.72150434	0.271753661	2.654994003	0.007930982	0.022455338
LOC106062823	1132.037367	0.532196541	0.235322142	2.261565938	0.023724234	0.054835596
LOC106055465	433.6086034	1.017739582	0.381756533	2.665938875	0.007677365	0.021867765
LOC106072198	228.670253	-0.518277235	0.320652801	-1.616319064	0.106025347	0.184950156
LOC106052591	2178.192675	0.243507647	0.173526757	1.403285873	0.160531609	0.257795573
LOC106053958	238.7114838	0.70042339	0.883741081	0.79256629	0.428030555	0.553157606
LOC129925712	38.20264634	-0.359822133	0.306251003	-1.174925565	0.240024497	0.35403451
LOC129924414	261.6258195	-2.266686633	0.48338809	-4.689165249	2.74E-06	2.67E-05
LOC106069522	7.129894188	1.132154252	0.910418261	1.24355398	0.213663762	0.322873293
LOC106063450	8900.80061	-0.205525527	0.080030605	-2.568086623	0.01022616	0.027648417
LOC106056896	767.9242152	0.339176842	0.24962513	1.358744782	0.174227476	0.274954114
LOC129927839	28.51687755	-0.546701481	0.333007307	-1.641710168	0.100650083	0.177415994
LOC129923276	221.8233553	-0.709605292	0.259616747	-2.733280116	0.006270698	0.018533546
LOC106059770	6913.20463	2.289315374	0.613329977	3.732599838	0.000189514	0.001001186
LOC106067624	2997.069965	0.512119674	0.23592074	2.170727653	0.029951766	0.066013667
LOC129927796	30.8425146	-0.551860093	0.306457759	-1.800770502	0.07173906	0.134481468
LOC129922098	24.53209902	-1.23053009	0.859860327	-1.431081363	0.152406898	0.247369339
LOC129926359	55.3034973	-0.760765124	0.335368235	-2.268447169	0.023301966	0.054036988
LOC106057423	20.80872459	0.118211827	0.380473101	0.310696937	0.756031026	0.831843766
LOC106051313	185.2721427	0.766369857	0.514721888	1.488900851	0.13651348	0.226422722
LOC106061644	718.7429779	-0.225769062	0.163754143	-1.378707484	0.167984961	0.266858625
LOC106075685	331.9096477	-0.290196487	0.303994669	-0.954610447	0.339774732	0.46446876
LOC106074351	8908.391315	-0.411724331	0.276551913	-1.488777735	0.136545907	0.226455586
LOC106060652	5077.418178	-0.484366263	0.138441534	-3.498706283	0.000467521	0.002156666
LOC106062532	449.3508714	0.599567165	0.16227888	3.694671576	0.000220171	0.001135669
LOC106059487	661.3361933	-0.510435127	0.221649354	-2.302894717	0.021284767	0.050337968
LOC106072518	303.4885328	-0.557839199	0.625719255	-0.891516754	0.372652008	0.498391801
LOC106068706	689.0337307	-0.060758626	0.269204556	-0.225696873	0.82143719	0.880287024
LOC106057383	473.0104685	-0.367082923	0.761005401	-0.482365726	0.629546164	0.731162515
LOC106075571	1592.817882	0.752671612	0.299609643	2.51217419	0.011998985	0.031588159
LOC106069768	932.4536418	0.161474322	0.245726624	0.657129944	0.511097367	0.630393858
LOC106075741	145.4649492	0.204518742	0.202678274	1.009080737	0.312935915	0.4365022
LOC106056965	3265.524396	0.190985212	0.145272304	1.314670502	0.188620665	0.292278996
LOC129928241	50.05801039	-1.515014614	0.265639135	-5.703280929	1.18E-08	2.32E-07
LOC129927633	45.71694178	-0.213313364	0.356876522	-0.597723165	0.550024666	0.664633752
LOC106051842	565.5197149	0.134319012	0.17204899	0.780702126	0.43497771	0.55982506
LOC129922157	19.84073585	-0.437736229	0.36894986	-1.186438256	0.235449271	0.34862914
LOC106059049	1650.506385	-0.432652884	0.05889188	-7.346562579	2.03E-13	1.20E-11
LOC106068786	934.1359147	0.041896647	0.278210208	0.150593494	0.880296394	0.922038227
LOC106077201	21.71487655	1.716391294	0.946747577	1.812934445	0.069841933	0.131603379
LOC106067914	694.0421996	0.463621932	0.243639708	1.902899717	0.057053632	0.111812003
LOC106055660	56.32789563	1.167275912	0.637088326	1.832204208	0.066921002	0.127120198
LOC106067761	39.38039892	3.790882615	0.711303471	5.329487022	9.85E-08	1.49E-06
LOC106069290	1625.521989	-1.329389069	0.680726315	-1.952898015	0.050831681	0.101533779
LOC106054889	477.2736843	-0.431520092	0.111080058	-3.884766537	0.000102428	0.000594995
LOC106070378	26000.8668	-0.768379128	0.122972544	-6.248379564	4.15E-10	1.16E-08
LOC106080233	18.85056087	0.189499706	0.582758304	0.325177188	0.745046973	0.822578294
LOC129927160	66.81045114	-0.390709417	0.281268063	-1.389099826	0.164802397	0.26306149
LOC106071797	64.20835411	1.229872629	0.666303374	1.845814801	0.064919101	0.123975714
LOC106077817	2568.722967	0.197248323	0.351852498	0.560599468	0.575070614	0.686523772
LOC106058790	650.8194351	-0.293527805	0.117624109	-2.495473155	0.012578927	0.032845479
LOC106078989	189.2941291	-1.311049889	0.589660556	-2.223397641	0.026188999	0.059375515
LOC129926941	8.4574571	0.037539399	0.812202438	0.046219264	0.963135488	0.975743612
LOC106070788	3354.468105	0.002812914	0.187202375	0.015026061	0.988011389	0.992365863
LOC106076451	272.4514985	-0.305916357	3.602503494	-0.084917713	0.93232681	0.956835189
LOC106062375	377.6764513	0.11174649	0.127204691	0.878477743	0.379684511	0.505026308
LOC129926301	423.6971412	-0.107768272	0.259244616	-0.415701098	0.677628738	0.770599217
LOC129926276	71.06600827	-1.799856769	0.304619485	-5.90854118	3.45E-09	7.82E-08
LOC106056315	94.37374043	1.159191792	0.260968853	4.441877937	8.92E-06	7.37E-05
LOC106064586	179.1181238	1.006359689	0.485557433	2.072586311	0.038210796	0.080400348
LOC106064129	160.4577988	-0.286504629	0.258472368	-1.108453607	0.267665964	0.386064504
LOC106050586	96.01017197	1.762567906	0.594350442	2.965536459	0.003021555	0.010123184
LOC106065787	202.2544483	-0.33357592	0.893761004	-0.373227203	0.708979351	0.795530003
LOC129927754	9.478721514	-0.746659514	0.844313639	-0.884339041	0.376513219	0.502385944
LOC106068945	1061.096012	0.281875951	0.123435233	2.283593943	0.022395406	0.052351901
LOC106054624	10598.12823	0.294836905	0.105150079	2.803962744	0.005047874	0.015531481
LOC129922976	657.2267929	-0.723667232	1.398070159	-0.517618681	0.604724345	0.710536455
LOC129925703	18.91507911	-0.657083999	0.448864607	-1.463880176	0.143226691	0.235180145
LOC129923681	198.0410499	0.345824754	0.271431086	1.274079392	0.202635281	0.309512344
LOC106057230	5444.883979	0.509238059	0.137995045	3.690263354	0.000224022	0.001152264
LOC106064743	672.2471018	-0.524110167	0.156615949	-3.34646739	0.000818483	0.003447043
LOC129925041	27.46737063	-0.550038199	0.292632199	-1.879622954	0.060159483	0.116672936
LOC106078848	1288.465877	-0.246314006	0.167767477	-1.468186861	0.142053472	0.233746134
LOC106062336	50.36635843	1.001443305	0.55971833	1.789191548	0.073583972	0.137291324
LOC106056932	5839.216697	0.36806247	0.13553781	2.715570445	0.00661617	0.01937618
LOC106058752	75.34728757	-0.318956905	0.440092679	-0.724749399	0.468605784	0.591523664
LOC106071602	62.71115691	1.886522743	0.571201717	3.302725964	0.000957499	0.00390515
LOC106051164	1162.275736	0.109491956	0.154421297	0.709046993	0.478295315	0.600697299
LOC106064856	991.8543088	0.669937862	0.201277193	3.328434046	0.000873357	0.003630603
LOC106073755	178.3336879	-0.595515366	0.317309227	-1.876766621	0.060550087	0.117285114
LOC129924628	32.66247223	-0.137088108	0.33599211	-0.408009904	0.683266404	0.775273266
LOC106059342	588.5821755	1.759805222	0.708252894	2.484713068	0.012965589	0.033696895
LOC106060028	3651.274275	-0.165922812	0.186891276	-0.887803945	0.37464622	0.500414904
LOC129925233	93.76268417	-2.28124447	0.583597704	-3.908933254	9.27E-05	0.000547989
LOC106070851	525.8772132	0.026293999	0.126374026	0.208064901	0.835178293	0.890030327
LOC106070069	975.0361859	-0.814418247	0.162139837	-5.022937363	5.09E-07	6.22E-06
LOC129923118	353.0066483	-0.204948978	0.250804759	-0.817165427	0.413833897	0.53909813
LOC106062708	282.1218736	0.311007714	0.357511653	0.86992329	0.384342327	0.50962312
LOC106059936	1505.586313	0.626893798	0.406721148	1.541335631	0.123235121	0.20842245
LOC129924157	88.27924526	-2.1718723	0.782293864	-2.77628702	0.005498365	0.016610785
LOC106059861	5084.748805	-0.534393916	0.347164638	-1.539309762	0.123728692	0.209078976
LOC106058845	162.3724698	-0.136624981	0.148573364	-0.919579237	0.357792681	0.482932543
LOC129923692	29.19459051	0.847681027	0.781355325	1.084885454	0.277972391	0.398245222
LOC106077517	24742.27788	-0.522909346	0.528662789	-0.989116989	0.322605906	0.446934
LOC106057842	271.0934018	1.534553558	0.346035729	4.434667957	9.22E-06	7.59E-05
LOC106068201	2036.825608	0.342189017	0.181600916	1.88429125	0.05952559	0.115721226
LOC106059849	20.36060463	-1.303304525	0.707279722	-1.842700256	0.065372787	0.124711162
LOC106063345	669.6614673	0.457559023	0.35344911	1.29455418	0.195474067	0.3006149
LOC106055433	6048.007751	0.246556211	0.21865043	1.12762738	0.259477319	0.376261876
LOC129926391	64.82199202	-1.812832445	0.399657515	-4.535964864	5.73E-06	5.05E-05
LOC106055755	871.1122361	1.376993645	0.139714442	9.855771723	6.47E-23	1.93E-20
LOC129927195	350.6357085	-1.736890399	0.34175484	-5.082270079	3.73E-07	4.78E-06
LOC106077827	1076.058807	-0.663462149	0.097951961	-6.773342189	1.26E-11	5.04E-10
LOC106074625	1474.958617	-0.347142629	0.170556388	-2.035354012	0.041815265	0.086508327
LOC106078029	31.67247558	-1.058498946	0.53865412	-1.965080943	0.04940487	0.099182401
LOC106060802	553.9429399	-0.273542944	0.273565069	-0.999919122	0.31734965	0.441391624
LOC106071580	2186.796529	-0.336342572	0.139449483	-2.411931289	0.015868272	0.039737138
LOC106071923	263.5715716	-0.20577481	0.555724598	-0.370281991	0.711172391	0.797278793
LOC106069800	1948.376996	-0.08244825	0.1074658	-0.767204543	0.442959912	0.567521259
LOC106067159	99.99904754	2.183998507	0.38461488	5.678403574	1.36E-08	2.64E-07
LOC106060987	7235.772843	0.847419877	0.144423993	5.867583773	4.42E-09	9.69E-08
LOC129924548	111.2980465	-1.007085384	0.212412833	-4.74117016	2.12E-06	2.14E-05
LOC106073416	1058.617312	0.145372986	0.68260913	0.212966659	0.831352968	0.887210131
LOC106058860	738.0347865	-0.474829694	0.253261339	-1.874860556	0.06081191	0.117684986
LOC106058378	189.6402767	2.055659071	0.689190877	2.9827137	0.002857051	0.009649387
LOC106062205	1957.766656	0.27117154	0.165345786	1.640026919	0.10099957	0.177931435
LOC106057772	2636.944015	-0.731383756	0.224228493	-3.261778848	0.001107155	0.004414057
LOC129924125	19.40729909	-1.045800781	0.714319125	-1.464052613	0.143179573	0.235120467
LOC129928832	23.23668132	0.199432181	0.973482464	0.204864688	0.837677845	0.891670202
LOC129928848	42.36266779	-1.725514966	0.692913117	-2.49023279	0.012765945	0.03327012
LOC106073832	566.1992882	0.068065878	0.21190608	0.321207763	0.74805295	0.825354276
LOC106073171	80.98036519	0.685657192	0.421798002	1.62555818	0.104043678	0.182176606
LOC106070057	1053.144514	-0.61611127	0.436720013	-1.410769488	0.158312594	0.254888532
LOC106070283	1294.923259	0.216039539	0.115389821	1.872258204	0.06117089	0.11824566
LOC106054827	1178.462827	1.610967219	0.293024605	5.497719956	3.85E-08	6.55E-07
LOC106074841	10.73120547	-1.495427859	0.703405438	-2.125982793	0.033504692	0.072282167
LOC106055935	1041.715327	0.355275753	0.15977874	2.223548346	0.026178847	0.059364834
LOC106071601	71.20472649	0.699305495	0.413600209	1.690776458	0.090879505	0.16311821
LOC106074894	1683.559083	-0.502519814	0.219365035	-2.290792666	0.021975408	0.051577695
LOC129926608	12.18817856	-2.253859889	1.120158914	-2.01208941	0.044210513	0.090485814
LOC106070487	962.5781348	-0.004009522	0.197338267	-0.020318018	0.983789682	0.989548142
LOC106055359	164.2329791	1.028539557	0.508168504	2.024012799	0.042968835	0.088433785
LOC106068329	95.37082399	-0.357472328	0.623748235	-0.573103551	0.566574583	0.679316762
LOC106076905	691.208357	-0.456526305	0.506209111	-0.901853197	0.367134856	0.492522197
LOC129922055	236.7778277	0.714978986	0.323492864	2.210184723	0.027092345	0.060983516
LOC106050397	2386.453992	0.23829267	0.146240931	1.629452627	0.103217236	0.181092769
LOC106060612	2007.378625	-0.255753914	0.269502012	-0.948987032	0.342627208	0.46759795
LOC106070564	380.3441031	0.995288404	0.368210959	2.703038518	0.006870878	0.019956089
LOC106075600	889.5394332	-0.711242036	0.302401958	-2.351975634	0.018673998	0.0453372
LOC106062304	174.4987579	-1.231714945	3.514508139	-0.350465811	0.725989144	0.808696768
LOC106058620	36.55628671	1.158180196	0.736261721	1.57305502	0.115706079	0.198223524
LOC106051243	3271.694427	0.80264409	0.170367755	4.711244163	2.46E-06	2.43E-05
LOC106076849	438.9536806	1.985780547	0.405877199	4.892564917	9.95E-07	1.12E-05
LOC106060184	115.4116559	2.083901142	0.929654761	2.241586047	0.024988139	0.057208824
LOC106061881	407.8490644	1.513591589	0.241918743	6.256611496	3.93E-10	1.12E-08
LOC106066241	1079.541217	-0.301471708	0.206888267	-1.457171601	0.145069018	0.237472715
LOC106065568	6.377680309	0.564536676	1.563991735	0.360958862	0.7181302	0.802523093
LOC106079106	828.5173538	1.171393241	0.547792603	2.138388207	0.032485249	0.070486983
LOC129924743	25.28053311	-1.424856004	0.540410367	-2.636618561	0.008373693	0.023471292
LOC129928845	46.34563219	-0.437904328	0.353213328	-1.239772945	0.215059388	0.324282523
LOC106063643	189.3445768	1.97132897	0.565898433	3.483538482	0.000494832	0.002257833
LOC106058779	493.9904629	-0.726459193	0.365629028	-1.98687505	0.046936245	0.095136678
LOC106053021	957.064977	-0.779371125	0.245897363	-3.1694977	0.001527027	0.005760951
LOC106068332	121.8922448	2.13383854	0.275553661	7.743822137	9.65E-15	7.57E-13
LOC106074197	1073.12917	-0.613155467	0.156103768	-3.927871014	8.57E-05	0.000512422
LOC129923789	47.96219562	-1.091589223	1.340232189	-0.814477694	0.415371346	0.540562937
LOC106070132	14337.93206	-1.776279319	0.484872165	-3.663397171	0.000248892	0.001261454
LOC106065364	1027.673512	-0.662963603	0.439969771	-1.506838984	0.131851934	0.22019717
LOC106078166	594.8444427	0.037049257	0.66598956	0.055630387	0.955636257	0.970700347
LOC106071960	133.3721595	0.118309739	0.286978595	0.412259802	0.680149009	0.772861187
LOC106062011	450.5570389	9.35E-05	0.497377807	0.00018802	0.999849982	0.999941618
LOC106079907	588.82396	0.729433744	0.268433176	2.717375533	0.00658019	0.019299297
LOC106056800	751.5776983	-0.478577808	0.210309668	-2.275586343	0.022870779	0.053240735
LOC106055795	122.1941544	1.871783478	0.685371977	2.731047578	0.006313336	0.018638177
LOC106068631	1547.380261	0.098067243	0.393393948	0.249285082	0.80314027	0.867127016
LOC129928780	174.5968776	-0.991193606	0.18107586	-5.473913567	4.40E-08	7.35E-07
LOC106066529	146.3322276	0.253567442	0.268576524	0.944116179	0.345110283	0.470228701
LOC106071597	258.7948886	-0.964071324	0.29698083	-3.246240927	0.001169398	0.004612497
LOC129922165	26.04481624	-0.428932634	0.233414459	-1.837643803	0.06611491	0.125906788
LOC129928147	66.72706251	-0.228670753	0.283733173	-0.805935909	0.420279805	0.545541335
LOC129928110	63.34168332	-0.250350536	0.271719625	-0.921356109	0.356864536	0.482016226
LOC106057513	1097.961247	-0.142112423	0.246283788	-0.577027112	0.56392114	0.676916285
LOC106067262	446.6197219	-0.398119182	0.202909694	-1.962051067	0.049756539	0.099767404
LOC106057332	442.1399064	-0.249346622	0.244691651	-1.019023824	0.308191656	0.43140111
LOC106060696	1675.293153	0.336408742	0.092445085	3.639011679	0.000273686	0.001369624
LOC106061612	295.3677762	0.145890365	0.211950334	0.688323355	0.491249178	0.612489834
LOC106055941	628.6054213	0.774546727	0.174396287	4.441302855	8.94E-06	7.39E-05
LOC129927178	49.54560166	-1.585312035	0.260385075	-6.088336808	1.14E-09	2.89E-08
LOC106065919	242.9428615	-0.008991048	0.25490121	-0.035272678	0.97186231	0.981692469
LOC106074048	260.2373386	0.209738188	0.354275955	0.592019257	0.553837693	0.667972026
LOC129923884	26.52304856	4.432190256	1.384100801	3.202216378	0.001363745	0.005249096
LOC106071603	339.4722255	-0.157627701	0.344602966	-0.457418294	0.647370418	0.745047571
LOC106056213	645.22837	0.455647421	0.172709934	2.638223583	0.008334161	0.023381506
LOC129922144	51.04556545	0.917019988	0.459076571	1.997531666	0.045767458	0.093104866
LOC129922011	17.46043119	-0.223814204	0.401539954	-0.557389625	0.577261253	0.688398984
LOC106054642	31.61356092	2.942610485	1.049975351	2.802551968	0.005070005	0.015588586
LOC106069897	248.9590859	-0.129410067	0.205767256	-0.628914774	0.529404853	0.646625616
LOC129923965	24.24461931	-0.615902066	0.344119417	-1.78979167	0.073487409	0.137154844
LOC106059295	2205.581186	-0.530832657	0.269849305	-1.967144801	0.04916652	0.098794782
LOC106065498	919.8547261	0.955542779	0.489847625	1.950693909	0.051093468	0.101981329
LOC106067021	251.9551455	0.276226948	0.216005569	1.278795493	0.200969082	0.307376077
LOC106078224	665.1295302	-0.113249432	0.120898861	-0.936728696	0.348898131	0.474119105
LOC106072327	750.7775247	0.119683483	0.136232543	0.878523444	0.379659721	0.505026308
LOC106074532	899.940522	0.309869724	0.090202207	3.435278734	0.000591945	0.002629543
LOC106077987	1222.620243	0.246078841	0.113924796	2.160011252	0.030771799	0.067432848
LOC106061828	2051.785168	3.06964783	1.50988549	2.033033531	0.042049135	0.08692391
LOC106055470	490.4484772	0.528539503	0.218248566	2.421731848	0.015446744	0.038936214
LOC106052423	502.281206	1.966547115	0.721019959	2.727451703	0.00638256	0.018808127
LOC129923384	126.5202867	-0.063016765	0.259064795	-0.243247119	0.807813967	0.870045503
LOC106070397	205.0648283	0.827896916	0.224654149	3.685206429	0.000228517	0.001170701
LOC106054806	1709.878207	-0.184060948	0.090716015	-2.028979644	0.042460364	0.087643524
LOC106061736	381.0454849	1.325871068	0.304275707	4.357466064	1.32E-05	0.000103293
LOC129928184	13.56908617	-0.569834434	0.413579989	-1.377809489	0.168262116	0.26720166
LOC106063346	1892.846432	-0.059249534	0.111355967	-0.532073277	0.594675245	0.702017231
LOC106068817	955.9379873	0.340784485	0.151526375	2.249011007	0.024511796	0.056268584
LOC106076448	2010.815638	-2.027899629	0.199461981	-10.16684792	2.79E-24	9.51E-22
LOC129921996	6603.686859	-1.171670058	0.181868101	-6.442416515	1.18E-10	3.82E-09
LOC129923054	11.62910007	1.493160056	1.510886745	0.988267361	0.323021726	0.447339688
LOC106073443	617.5297254	0.943086903	0.268322207	3.514755311	0.000440159	0.002049069
LOC106056413	1709.346456	-0.12898469	0.111566703	-1.156121734	0.247631367	0.362997512
LOC106056145	415.7453123	3.07494161	0.50829681	6.049500118	1.45E-09	3.58E-08
LOC106077865	289.0097915	1.547518708	0.812480993	1.904682966	0.056821295	0.111403313
LOC106050832	544.3882221	0.309332753	0.243800961	1.268792181	0.204515195	0.311685727
LOC106072495	1126.463865	0.44621853	0.438969536	1.016513662	0.309384845	0.432732833
LOC106053424	146.7227969	-1.294935838	0.544864329	-2.376620693	0.017472044	0.04299841
LOC106057748	1305.215583	-0.820689285	0.201692682	-4.069008738	4.72E-05	0.000308129
LOC106072567	5663.042467	0.773671087	0.357697109	2.162922394	0.030547149	0.067041531
LOC106073621	443.0601018	-0.73885878	0.112726118	-6.554459557	5.58E-11	1.93E-09
LOC106057003	47.01831008	-0.260426079	0.222220453	-1.171926688	0.241226491	0.355303162
LOC106056821	287.0809653	0.488784184	0.222825635	2.193572497	0.028266157	0.063056385
LOC106053739	639.5314673	-0.413983681	0.092212552	-4.489450439	7.14E-06	6.09E-05
LOC106067038	27.41561232	-0.228813169	0.741304265	-0.308662961	0.757577922	0.833041798
LOC129922675	24.73648711	2.014825713	0.627405211	3.211362731	0.001321071	0.005115516
LOC106053831	770.0896173	-0.388228276	0.176585648	-2.198526785	0.027911588	0.062431331
LOC129924478	43.3300807	-1.285101756	0.353060693	-3.639889067	0.000272756	0.001365279
LOC129923708	121.0407538	0.0631277	0.224879553	0.280717829	0.778926833	0.849631049
LOC106065649	375.7110926	-0.228596925	0.187113713	-1.221700547	0.221820889	0.332134679
LOC106057999	8.486823568	-1.036885367	0.951912784	-1.089265093	0.276037001	0.395992343
LOC106065993	419.9854409	-0.109702175	0.179337343	-0.61170849	0.540730644	0.656554221
LOC106058822	984.6561008	1.117497102	0.393433193	2.840373208	0.004506078	0.014121288
LOC106074723	1903.152729	0.492253414	0.518832446	0.948771454	0.342736863	0.467620393
LOC106064609	2355.894587	-0.329166044	1.390491266	-0.236726438	0.812869023	0.87402343
LOC106056322	577.286513	0.580302502	0.155247576	3.737916656	0.000185551	0.000982405
LOC106051257	2292.101478	-0.305010321	0.128642752	-2.370987214	0.017740645	0.043530827
LOC106061392	147.6874158	0.659799766	0.343048747	1.923341133	0.054437222	0.107505016
LOC129923008	28.11237249	-1.180137295	0.355050473	-3.323857835	0.000887814	0.003673111
LOC106068333	2856.505107	-0.80790677	0.18656879	-4.330342558	1.49E-05	0.000114365
LOC129927479	98.34015845	0.911864923	0.438739897	2.078372469	0.037675066	0.079495374
LOC106058481	5969.288452	-0.539689363	0.294201283	-1.834422191	0.066591348	0.126648329
LOC106053177	129.6047443	0.045513922	0.445036742	0.102270033	0.918542341	0.947540072
LOC106069271	193.8931316	1.866110485	0.614843024	3.035100688	0.002404554	0.008386924
LOC106073096	2395.354067	0.649979991	0.179638578	3.618265062	0.000296585	0.001464734
LOC106072876	483.8157452	0.192937969	0.419964093	0.459415394	0.645935896	0.744214179
LOC106072292	853.0428482	-0.019765977	0.227951783	-0.086711221	0.930901057	0.95586641
LOC106069498	3894.018814	0.484333739	0.130026085	3.724896739	0.000195395	0.001028535
LOC106055674	21.98665095	0.279040587	0.303445756	0.919573206	0.357795834	0.482932543
LOC106070094	3717.180247	-0.189879542	0.187129513	-1.014695859	0.310250829	0.433588248
LOC106065652	174.8655023	4.506270212	0.627557401	7.18065025	6.94E-13	3.68E-11
LOC106068658	1529.54961	-0.802780736	0.205271985	-3.910814885	9.20E-05	0.000544034
LOC106070583	54523.96567	-0.388503943	0.187094703	-2.076509584	0.037846846	0.079788404
LOC106075319	53.2494915	0.207109977	0.49691494	0.416791609	0.676830841	0.769932565
LOC106055619	5101.743439	0.068379615	0.485962925	0.140709531	0.888099416	0.927895521
LOC106060995	413.9301298	0.12459892	0.15222573	0.81851419	0.413063643	0.538383955
LOC106063317	22.43879634	0.015366516	0.328425119	0.046788493	0.9626818	0.975680109
LOC106061027	461.098097	0.491847883	0.756154864	0.650459193	0.515395653	0.633952579
LOC129926676	1132.72365	0.084516193	0.093991359	0.899191096	0.368550882	0.493966373
LOC106065043	125.4476132	0.069671677	0.281512998	0.24749009	0.80452896	0.867963816
LOC106052725	32.90414814	1.985111479	0.79555458	2.495254918	0.012586667	0.032857826
LOC106077617	2936.4781	0.652942497	0.158711974	4.114009053	3.89E-05	0.00026088
LOC106060790	61.62328778	-1.082042221	0.400539145	-2.701464353	0.006903488	0.02003214
LOC106062553	3597.121735	0.223840771	0.251411972	0.890334573	0.373286262	0.499056566
LOC106058459	312.0449859	2.02523697	0.662953949	3.05486825	0.002251594	0.007952547
LOC106078625	722.4879183	-0.022822734	0.214865545	-0.10621868	0.915408851	0.945489629
LOC106050641	1119.867664	-0.158721624	0.198335501	-0.800268347	0.423555338	0.548716116
LOC106070574	54.30099787	-2.012835542	0.286072448	-7.036104169	1.98E-12	9.46E-11
LOC106072579	196.4515934	0.003690931	0.108223964	0.034104567	0.972793766	0.982199915
LOC129928189	7.012180417	-1.950958268	0.786784303	-2.479660894	0.013150738	0.034081667
LOC106071802	587.1445282	0.02912137	0.427861959	0.068062535	0.945735854	0.96420346
LOC106051009	1446.806971	-0.165394838	0.253564794	-0.6522784	0.514221592	0.632995206
LOC106068453	2869.337786	0.020186531	0.131180504	0.153883624	0.877701497	0.920513117
LOC129922894	8.283097896	3.084805305	1.301458813	2.370267329	0.017775228	0.043601953
LOC106054593	199.5878278	0.113807807	0.300063538	0.379279027	0.704480673	0.791892155
LOC106075951	1150.996789	-0.884144388	0.173965865	-5.082286621	3.73E-07	4.78E-06
LOC106062371	137.0588676	-0.517580221	0.669463368	-0.773127024	0.439447209	0.564213196
LOC106079020	107.4276989	2.320199123	0.994773049	2.332390413	0.019680162	0.04730141
LOC106055962	1902.158994	0.089014573	0.131158583	0.678678975	0.497341291	0.618389718
LOC106066869	338.4652969	0.617670457	0.399748235	1.545148678	0.122310305	0.207147391
LOC106078668	2663.789405	-0.004488806	0.182800864	-0.024555714	0.980409344	0.987148951
LOC129926494	54.40488919	-1.336717824	0.355843964	-3.756471823	0.000172326	0.000921999
LOC106060318	1689.865862	-0.288741306	0.158558844	-1.821035648	0.068601438	0.129702659
LOC106064343	1000.534722	-0.449764685	0.1693998	-2.655048498	0.007929701	0.022454624
LOC106057746	354.1302482	-2.74561931	0.565166356	-4.858072814	1.19E-06	1.30E-05
LOC106067249	361.0994391	0.193701737	0.162231944	1.19398025	0.232485694	0.345130793
LOC129922151	144.4834857	-1.399590459	0.288554149	-4.850356389	1.23E-06	1.34E-05
LOC106051551	195.8539682	1.097511223	0.322613371	3.401939662	0.000669094	0.002914936
LOC106067306	40.80903326	2.710939439	0.52892007	5.125423652	2.97E-07	3.92E-06
LOC106053102	677.9082347	0.530831453	0.313103472	1.695386673	0.090002092	0.161862848
LOC106067385	454.0071237	-0.146998871	0.391375841	-0.375595158	0.707217891	0.794273531
LOC106052779	1788.286071	0.575693184	0.182754409	3.150091896	0.001632191	0.006101519
LOC106052051	147.6603013	1.247424327	0.391915772	3.182888812	0.001458136	0.005542034
LOC106065353	76.99595522	0.83293753	0.551380746	1.510639491	0.130880327	0.218808966
LOC106064390	1595.128495	-0.162817311	0.305099809	-0.533652614	0.593581899	0.70114372
LOC106078659	685.4982947	0.031414757	0.151771164	0.206987655	0.836019499	0.890578882
LOC106069645	181.9263642	-0.327378637	0.429522586	-0.762191901	0.445945479	0.570375323
LOC106056329	38.57608029	2.847851642	0.677902586	4.200974741	2.66E-05	0.000187828
LOC106051488	1295.324615	0.444471782	0.224658327	1.978434486	0.047879713	0.096707714
LOC106073034	598.1056507	1.595356318	0.391573579	4.074218492	4.62E-05	0.000302218
LOC106071054	1784.901452	1.17156605	0.422581518	2.772402482	0.005564419	0.016777822
LOC106051304	151.4820085	-1.009580998	0.653933454	-1.543858924	0.122622513	0.207530577
LOC129923707	449.7260588	-0.140899202	0.388073143	-0.363073828	0.716549735	0.801208188
LOC106054360	2304.735931	-0.468588704	0.181205118	-2.585957337	0.009710895	0.026514226
LOC106062071	731.1970698	0.263776976	0.307588245	0.857565202	0.391132597	0.516680455
LOC106075977	556.832457	-0.078913357	0.38440051	-0.205289418	0.837346011	0.891382828
LOC106065245	289.227691	0.111264826	0.262075046	0.424553303	0.671162341	0.765799494
LOC106058211	209.9255462	1.49872755	0.576824521	2.598238278	0.009370345	0.02575871
LOC106080002	3724.381002	0.28106852	0.127141967	2.210666754	0.027058922	0.060923751
LOC129922307	10.35990438	-0.514677424	0.545164649	-0.944077033	0.345130285	0.470228701
LOC106051092	192.8706945	-0.510636854	0.343743581	-1.48551677	0.137406984	0.227593354
LOC106078832	289.0416813	0.795161734	0.286030465	2.77998966	0.005436063	0.016461307
LOC106058707	2291.574054	1.03586763	0.711321614	1.456257773	0.145321374	0.237778802
LOC129926091	60.54008912	-0.548104022	0.319355818	-1.716280059	0.086110796	0.156294246
LOC106059108	1045.408065	0.48792939	0.339441823	1.437446295	0.150591222	0.244968906
LOC129928433	114.0731698	-1.349810692	0.329646047	-4.09472737	4.23E-05	0.000280628
LOC106059043	152.3911355	-0.819370841	1.731556429	-0.47319904	0.636071182	0.736386265
LOC106052175	621.8991787	0.687939981	0.236256288	2.911837756	0.003593092	0.011700335
LOC106069788	1434.87886	0.572963728	0.293322879	1.953355054	0.050777538	0.101471385
LOC106078095	184.2970952	2.532335312	0.718538829	3.524284574	0.000424628	0.00198481
LOC106080273	2044.289557	0.371927705	0.189294493	1.964809966	0.049436236	0.099236242
LOC129924649	39.30914052	1.009822565	0.277589897	3.637821744	0.000274954	0.001373446
LOC106055514	316.5536188	1.566841851	0.606771231	2.582261275	0.009815524	0.026756683
LOC129927634	212.3627893	-0.613917315	0.35839847	-1.712946249	0.086722429	0.157195206
LOC106079489	516.7200499	0.674494163	0.500808377	1.346810866	0.178041154	0.279698398
LOC106078918	1974.603395	0.111174987	0.193877741	0.573428318	0.566354721	0.679090458
LOC106058873	1268.600967	0.189948679	0.121771221	1.559881536	0.118787879	0.202375227
LOC106076201	41.81188741	-1.449171052	0.912396379	-1.588313024	0.112215574	0.193611565
LOC106061886	533.8251462	-0.535710039	0.187850699	-2.85178624	0.004347432	0.01371096
LOC106072555	125.7767391	-0.43601054	0.201917866	-2.15934602	0.030823332	0.067532216
LOC106055931	1008.650973	-0.316728509	0.242454019	-1.306344647	0.191435381	0.295758583
LOC106064337	1682.658156	0.422737025	0.151137156	2.797042349	0.005157277	0.015792248
LOC106068624	223.7728074	1.024641968	0.40013906	2.560714691	0.01044571	0.028150108
LOC106079625	1027.919286	-0.743849469	0.154096881	-4.827154595	1.38E-06	1.48E-05
LOC106069777	712.3635007	-0.462021504	0.172227685	-2.68262041	0.007304785	0.020995605
LOC106051775	427.1977024	0.123493391	0.197293141	0.625938594	0.531355219	0.648127448
LOC106064073	4605.759569	-0.163083762	0.251129678	-0.649400592	0.516079481	0.634494879
LOC106051526	425.7511458	-0.150260876	0.151397035	-0.992495505	0.320955871	0.445443566
LOC106067475	1537.008202	-0.986008283	0.223086901	-4.419839434	9.88E-06	8.05E-05
LOC106069660	1467.381459	0.589877757	0.079629475	7.407781596	1.28E-13	7.92E-12
LOC106079255	4987.577032	-0.741907004	0.123297132	-6.017228381	1.77E-09	4.28E-08
LOC106058002	150.4190338	-0.005043347	0.203083747	-0.02483383	0.980187507	0.986971124
LOC129928432	39.39264354	1.657951533	0.673660259	2.461109308	0.013850816	0.03554983
LOC106073702	1195.139563	0.229673372	0.15019191	1.529199356	0.12621503	0.212376008
LOC129928212	403.2233724	-1.282953532	0.251306142	-5.105141962	3.31E-07	4.30E-06
LOC106055554	722.1215835	0.455712868	0.241142224	1.889809506	0.058783442	0.114507849
LOC106074682	830.2908414	0.683941725	0.23633333	2.893970674	0.003804037	0.012273097
LOC106051837	2407.45095	0.271945032	0.344026703	0.790476525	0.429249527	0.554384206
LOC106078347	1004.725709	-0.369361535	0.123386088	-2.993542802	0.002757588	0.009374082
LOC106076052	56.08594308	-0.684685997	0.417308189	-1.640720251	0.100855499	0.177735014
LOC106053193	11959.71763	-0.542739989	0.107121713	-5.0665731	4.05E-07	5.11E-06
LOC106063315	1298.333107	-1.611812017	0.272176082	-5.921945848	3.18E-09	7.29E-08
LOC106061927	3211.946477	-0.083634958	0.196519874	-0.425580151	0.670413806	0.76514543
LOC106070287	817.9573984	-1.342419175	0.219529763	-6.114975736	9.66E-10	2.48E-08
LOC129922288	11.23401658	-0.533787773	0.77360147	-0.690003566	0.490191945	0.611381244
LOC106059738	5373.990441	1.639791977	0.469538485	3.492348398	0.000478793	0.002198669
LOC106078797	1050.953495	-1.295511719	0.145427076	-8.908325436	5.18E-19	8.08E-17
LOC106070336	129.8389143	-2.408494389	0.398068537	-6.050451537	1.44E-09	3.56E-08
LOC106058485	142.8413216	4.993447485	1.170226536	4.267077638	1.98E-05	0.00014587
LOC106054537	1412.516785	0.000840747	0.384584541	0.002186118	0.998255732	0.998759139
LOC106058340	90.20010997	-1.409402935	0.314803199	-4.477092161	7.57E-06	6.40E-05
LOC106079019	630.1703786	-0.572752834	0.264236262	-2.167578474	0.030190773	0.066446494
LOC106073548	1782.109479	-0.143575045	0.625270433	-0.229620717	0.818386507	0.87783678
LOC106051522	100.3497186	-0.228182297	0.452137747	-0.504674292	0.61378762	0.718015707
LOC106067605	203.6338233	-1.359848966	0.409958635	-3.317039449	0.000909768	0.003742652
LOC106064742	654.5930741	-0.123722556	0.208069087	-0.594622477	0.552095852	0.666386808
LOC106057236	693.2436571	0.877732571	0.176134068	4.983320823	6.25E-07	7.44E-06
LOC106058688	703.2038083	0.017470419	0.153443451	0.11385575	0.909352144	0.941402267
LOC106065515	84.90091549	4.447062205	0.914139398	4.864752811	1.15E-06	1.26E-05
LOC106058411	114.6335134	0.379759649	0.329989753	1.150822549	0.249805246	0.36544776
LOC106063344	979.9044538	-0.249743313	0.122678353	-2.035756968	0.041774766	0.086449126
LOC106071782	2541.690028	1.224921346	0.413220435	2.964329067	0.003033437	0.010156756
LOC106061416	598.9478314	-0.852646839	0.313840297	-2.716817587	0.006591292	0.019326443
LOC106061482	78.53067739	-0.117769818	0.178847804	-0.658491831	0.510222144	0.62952782
LOC129923339	90.88421571	-1.131343091	0.255436554	-4.429057141	9.46E-06	7.75E-05
LOC106052809	493.6234319	0.934043689	0.279578982	3.340893806	0.000835092	0.003500776
LOC106056911	15002.29116	-0.734335673	0.127702894	-5.750344787	8.91E-09	1.80E-07
LOC106061569	289.959806	2.260435557	0.311832385	7.248880066	4.20E-13	2.33E-11
LOC106059286	231.4691125	-0.170171088	0.20586351	-0.826620939	0.408451946	0.533513987
LOC106069675	827.5877339	-0.95654305	0.23909875	-4.000619195	6.32E-05	0.000394386
LOC106053407	286.5235873	0.038294284	0.430638911	0.088924347	0.929142034	0.95486889
LOC106055302	974.1249234	-0.180470355	0.206532852	-0.873809436	0.382222041	0.507551429
LOC106057866	3627.227802	0.356945314	0.28113113	1.269675521	0.204200236	0.311314422
LOC106080328	411.5836736	-0.046376111	0.182018985	-0.254787219	0.798887447	0.863756237
LOC106071894	881.7162493	-0.075744534	0.120549716	-0.628326107	0.529790333	0.646833243
LOC106056141	1224.304698	0.370099141	0.265605736	1.39341547	0.16349419	0.261494848
LOC106078472	30.7509726	2.300725493	0.610332833	3.769624325	0.000163493	0.000882097
LOC106076355	143.1180727	0.381437604	0.399389981	0.955050509	0.339552155	0.464309914
LOC106066601	903.0409572	0.276544489	0.178993533	1.544997095	0.122346966	0.207177234
LOC129922364	59.76730516	1.416696182	1.015578945	1.394964113	0.163026662	0.260904621
LOC129922501	37.96688416	-0.563593916	0.27885665	-2.021088315	0.043270624	0.088985804
LOC106071525	980.71768	0.049976702	0.299751703	0.166727001	0.867584859	0.913106287
LOC106068873	362.0012944	1.199648076	0.515415609	2.327535402	0.019936787	0.047797478
LOC129926009	823.2631311	-0.554609123	0.300268583	-1.847043462	0.064740841	0.123721902
LOC129926750	617.3635862	-0.49444418	0.147790159	-3.345582573	0.000821099	0.003456726
LOC106056071	1628.911887	0.242594902	0.553084736	0.438621582	0.660935756	0.75702015
LOC106055879	280.8201254	0.463140466	0.348616194	1.328511052	0.184009335	0.286782813
LOC106057398	180.5974595	1.636539491	0.707340445	2.313651798	0.02068683	0.049182492
LOC129926496	103.0346379	0.492714492	0.664633016	0.741333157	NA	NA
LOC106072467	1039.657075	-0.221014174	0.158893213	-1.390960439	0.164237424	0.262397519
LOC129922757	49.94758148	-0.545949353	0.221382832	-2.466087134	0.01365981	0.035162974
LOC106072050	667.8999183	0.788993398	0.334230047	2.360629765	0.018243934	0.044566333
LOC106054118	8.624721359	-1.35041765	0.921742147	-1.465070957	0.142901559	0.234840635
LOC106072773	37.01804353	-0.987838567	0.5501022	-1.795736442	0.072536443	0.135696497
LOC106070075	683.5268922	1.771758195	0.760156038	2.330782242	0.019764845	0.047489593
LOC106075706	262.076398	-0.97204536	0.241066234	-4.032275043	5.52E-05	0.000352602
LOC106077303	45.45617175	-0.199296067	0.536818475	-0.371254114	0.710448271	0.796794443
LOC106061205	126.7825653	-0.966689018	0.317476005	-3.04491994	0.002327423	0.008162674
LOC106080283	18.73544024	-0.845451798	0.554928455	-1.52353297	0.127625419	0.21431957
LOC106053354	281.5644112	0.344565874	0.205343018	1.678001407	0.093346824	0.166833273
LOC106065812	66.71640964	0.582717158	0.327451684	1.779551569	0.075149378	0.139686571
LOC106072412	1254.30432	0.853891262	0.122413152	6.975486269	3.05E-12	1.38E-10
LOC106059547	224.618562	0.167351675	0.18488837	0.905149821	0.365386021	0.490417253
LOC106078538	147.7838772	1.5445492	0.7492544	2.061448288	0.039260292	0.082133495
LOC129921797	29.15373634	0.049748404	0.34328041	0.144920603	0.884773559	0.925524731
LOC106062894	416.4229884	-0.004485547	0.119204215	-0.037629095	0.96998341	0.980496431
LOC106055396	418.365554	0.03127233	0.107680764	0.290417049	0.771497202	0.844300899
LOC129927464	15.46143785	-1.292747818	0.476422506	-2.713448256	0.006658697	0.019469372
LOC129928142	105.7062291	-1.48988562	0.309199463	-4.818525897	1.45E-06	1.54E-05
LOC106060605	1465.157633	-0.070752841	0.260255005	-0.271859675	0.785729919	0.85482228
LOC106055451	180.9182765	0.035404982	0.268213481	0.132002992	0.894981925	0.932619521
LOC106065415	174.9370343	1.891074706	0.667702524	2.832211408	0.004622727	0.014430897
LOC106053075	4891.540718	0.223525496	0.235689155	0.948391098	0.342930389	0.467844772
LOC106070408	1452.039623	0.025832218	0.212700296	0.121448905	0.903335483	0.937174062
LOC106076618	2523.31665	3.56460363	0.459447445	7.758457839	8.60E-15	6.90E-13
LOC106061008	506.6005863	2.495321063	0.587457258	4.247664027	2.16E-05	0.000157403
LOC129924983	15.26641588	0.218390792	0.460193782	0.474562675	0.635098715	0.735806889
LOC129923576	10.13200875	-0.123690807	1.01482954	-0.121883333	0.902991415	0.937029648
LOC106058623	199.6355555	0.022462547	0.49522431	0.045358328	0.963821696	0.976133629
LOC106067356	405.7188517	1.08127987	0.204062305	5.298773191	1.17E-07	1.74E-06
LOC106058290	555.3968241	-0.687448049	0.282333953	-2.434875584	0.014896911	0.037799114
LOC129922302	12.40795968	-2.150830884	0.762292299	-2.821530385	0.004779511	0.014845084
LOC106053592	609.9058116	0.92372695	0.247565067	3.731249168	0.000190533	0.001005607
LOC106062692	136.7901567	2.631608219	0.252171753	10.43577716	1.70E-25	6.63E-23
LOC106060714	130.4831863	-1.034433929	0.34060823	-3.037019768	0.002389298	0.008341711
LOC106054634	2464.692982	-0.898541342	0.261554654	-3.43538655	0.000591709	0.002629497
LOC106072562	2010.452989	0.437616457	0.257383075	1.700253434	0.089083265	0.160541138
LOC106071216	325.1179029	0.4703553	0.305875019	1.537736887	0.124112961	0.209598487
LOC106078352	31.47396965	-0.440478293	0.313462271	-1.405203541	0.159960761	0.257049088
LOC106075944	404.4958641	0.347375084	0.123447285	2.813954834	0.00489361	0.015144378
LOC106071280	8.361326276	0.156991452	1.405491456	0.111698617	0.911062376	0.942829261
LOC106074509	1281.610489	-0.086412196	0.103543228	-0.834551891	0.403970059	0.529122708
LOC106065979	2480.713107	0.405937046	0.196582097	2.06497465	0.038925399	0.081589311
LOC129922079	644.4919345	0.987120392	0.487798728	2.023622316	0.043009027	0.088499812
LOC106064138	1040.747533	0.158166311	0.12458139	1.269582169	0.204233504	0.311321645
LOC106059831	291.7826746	-0.891992187	0.438221128	-2.035484211	0.041802176	0.08649163
LOC106063570	595.693854	-0.495569524	0.142001164	-3.489897614	0.000483206	0.002215167
LOC106056823	5019.141408	-0.111140836	0.115015383	-0.966312793	0.333887686	0.458589403
LOC106072671	910.340697	-0.124747185	0.140633251	-0.887039049	0.375057877	0.500811497
LOC106078843	798.182671	-0.717864522	0.186330652	-3.85263785	0.000116852	0.00066411
LOC106053120	1170.608566	-0.031338199	0.334176934	-0.093777264	0.925286092	0.95189232
LOC106065310	239.8800712	-1.903448422	0.431168884	-4.414623812	1.01E-05	8.21E-05
LOC106074210	1597.778429	0.06063289	0.093887866	0.645801134	0.518408154	0.636640569
LOC129928799	18.89054184	0.482217449	0.58088606	0.830141198	0.406458957	0.53172535
LOC106065374	1019.39649	-1.181434507	0.371936222	-3.176443805	0.001490927	0.005646015
LOC106052629	365.2673802	0.784878492	0.245664257	3.194923439	0.001398679	0.005360867
LOC106067913	158.0354811	-0.365264335	0.165081311	-2.212632866	0.026922967	0.060667717
LOC106071825	434.8784578	0.351954526	0.153052919	2.299561018	0.021473103	0.050689994
LOC106050560	550.142617	-0.03160819	0.231065844	-0.136793002	0.891194416	0.929927178
LOC106067228	26.32061626	-0.529957281	0.511636865	-1.035807459	0.300291977	0.422838384
LOC106059029	221.4989301	0.74980713	0.61775047	1.213770229	0.224835478	0.335760878
LOC106057678	1062.23524	-0.27670409	0.209728071	-1.319346942	0.187053151	0.290344806
LOC106069253	709.3543525	0.116938343	0.102931596	1.13607821	0.255923834	0.372359606
LOC106057627	781.9418766	0.841281408	0.279351612	3.011550223	0.002599174	0.008920329
LOC106054527	5664.07577	0.919244424	0.379741885	2.420708537	0.015490292	0.039022622
LOC106051824	1866.422852	0.05448846	0.14112859	0.386090871	0.699429371	0.787999927
LOC129924574	21.68574154	-1.058406465	0.636681869	-1.662378838	0.096436839	0.171359516
LOC106054798	7496.940102	-0.549863448	0.850333503	-0.646644458	0.517862077	0.636077329
LOC106074023	1855.828629	0.998360704	0.126560397	7.888413186	3.06E-15	2.62E-13
LOC129926658	34.58364039	-0.283315125	0.350225061	-0.808951605	0.418542984	0.543901517
LOC106054451	73.85230254	1.764327335	0.537497166	3.282486769	0.001028958	0.004150061
LOC106071975	348.0618795	1.186094309	0.26464769	4.481785986	7.40E-06	6.28E-05
LOC106065641	4566.859719	-0.053960868	0.11411607	-0.472859503	0.636313419	0.736588556
LOC106064877	338.6012297	-0.001154455	0.379359635	-0.003043167	0.997571907	0.998303802
LOC106065650	32.93289952	4.110395474	0.764442926	5.376981505	7.57E-08	1.18E-06
LOC129928866	49.96555086	-1.194431105	0.45185151	-2.6434151	0.008207435	0.023103193
LOC106079514	86.48214512	0.650779125	0.464685626	1.40047182	0.161372076	0.258859551
LOC129928330	357.7334871	0.307181683	0.250180832	1.227838603	0.219507561	0.329382083
LOC106059034	27.98053027	-1.338527785	0.606778645	-2.205957306	0.027386989	0.061516432
LOC106056635	498.46141	-0.574291139	0.632313323	-0.90823824	0.363752365	0.488765645
LOC106053273	5103.822827	-0.117900448	0.129000436	-0.91395387	0.360741085	0.486058181
LOC106070303	3119.037313	0.251431035	0.145500228	1.728045642	0.083980042	0.152999452
LOC106055624	64.52563402	8.362387249	1.079603401	7.74579558	9.50E-15	7.48E-13
LOC106072083	1631.018794	-1.154883699	0.345483584	-3.342803394	0.000829366	0.003482796
LOC106062479	505.8893342	2.541734471	0.715878299	3.550511972	0.000384483	0.00182531
LOC106065151	509.564175	0.679117442	0.377025285	1.801251716	0.071663214	0.13436237
LOC106075081	1117.158845	0.452854483	0.248425389	1.82289936	0.068318635	0.129246349
LOC106054261	20678.33752	-0.329255443	0.185230276	-1.777546577	0.075478355	0.140142897
LOC106053623	3768.714178	-0.341174498	0.296127878	-1.152118809	0.249272255	0.364790297
LOC129924435	8.807978984	1.227861914	1.448033181	0.847951504	0.396464979	0.521640544
LOC106070893	164.9721073	0.010138548	0.26138119	0.038788361	0.969059124	0.979879828
LOC106052192	11.90618838	5.725429509	1.263988965	4.529651497	5.91E-06	5.18E-05
LOC106060196	606.2601228	-0.996467688	0.200178802	-4.977888159	6.43E-07	7.61E-06
LOC106056325	47.94782549	-0.545187194	0.448451588	-1.215710253	0.224095317	0.334855558
LOC129925035	6.730199592	-0.13492122	1.311318823	-0.102889715	0.918050501	0.947306578
LOC106060875	970.7632749	-0.413098145	0.111996477	-3.688492326	0.000225587	0.001159493
LOC106058303	25.70539831	-0.483316294	0.623771418	-0.774829176	0.438440606	0.563185862
LOC106052936	198.5147261	-0.963544514	0.292700485	-3.291912944	0.000995084	0.004033565
LOC106070911	2616.376012	0.441153979	0.187757249	2.349597579	0.018793717	0.045572676
LOC106060320	406.7027276	-0.818194877	0.122301758	-6.689968237	2.23E-11	8.47E-10
LOC106067826	445.3466812	0.250582651	0.252780085	0.991306935	0.321535728	0.446042407
LOC106054595	2633.260878	0.033207216	0.076911335	0.431759716	0.66591606	0.761405779
LOC106059028	933.4125873	-0.026921269	0.226112875	-0.119061194	0.905226875	0.938333396
LOC129923143	15.91621783	-0.759720775	0.344626415	-2.204476335	0.027490862	0.06167358
LOC106071871	367.1395553	1.517126558	0.720388213	2.105984706	0.035205681	0.075186298
LOC106078825	1913.831655	-0.860977138	0.194014856	-4.437686647	9.09E-06	7.50E-05
LOC106063681	267.3100587	-0.348202754	0.153426058	-2.269515091	0.023237021	0.053915026
LOC106066762	22723.99034	2.097970506	0.517081887	4.057327397	4.96E-05	0.00032155
LOC106072988	1386.190198	-0.08592227	0.370644879	-0.231818311	0.816679134	0.876565456
LOC106062819	1657.620593	0.020348418	0.188628857	0.107875425	0.914094512	0.944980865
LOC106056069	495.8512721	1.183845205	0.238680565	4.959956433	7.05E-07	8.26E-06
LOC106074676	1432.662119	0.248010486	0.259547285	0.955550302	0.33929948	0.4641098
LOC106056218	198.850683	-0.653363192	0.634305062	-1.030045685	0.30298856	0.425537187
LOC106060547	1788.258842	1.008890129	0.28148287	3.584197252	0.000338116	0.001638697
LOC106053812	37.86009926	1.723130167	0.536153951	3.213871991	0.00130958	0.005078231
LOC106077341	16891.54289	-0.215221533	0.239737188	-0.897739456	0.369324469	0.494760126
LOC129924551	54.23417905	1.612124571	0.573786462	2.809624622	0.004959931	0.015309372
LOC129927389	81.01735354	-0.029658663	0.251100044	-0.118114927	0.905976597	0.938938578
LOC106062001	93.50169254	-0.861565889	0.337691428	-2.551340715	0.010730936	0.028724636
LOC106071681	12.43911717	0.378815271	0.965328568	0.392421071	0.694747119	0.784182112
LOC129925176	130.5284342	-0.566201261	0.372258625	-1.520988964	0.128262607	0.215141275
LOC106061459	3275.968229	-0.254487956	0.15788855	-1.61182021	0.107001069	0.186189709
LOC129924265	14.71611936	0.044683226	0.476011797	0.093869998	0.925212427	0.951870394
LOC129925711	6.233225197	0.713158308	1.245340832	0.572661146	0.56687415	0.679638601
LOC129928693	78.65431885	-0.208063877	0.261246231	-0.796428243	0.425783168	0.550784433
LOC106053340	750.1413986	0.503241722	0.170494411	2.951661116	0.003160696	0.010511891
LOC106080348	1603.501085	0.304282715	0.187415814	1.62357012	0.104467587	0.182786869
LOC106057554	243.8175367	-0.904644594	0.397225961	-2.277405515	0.022762021	0.053032812
LOC106076075	421.1563869	-0.771290494	0.234151577	-3.293979502	0.000987797	0.00400924
LOC106070401	207.4920795	1.829580292	0.543246943	3.367861183	0.000757537	0.003231527
LOC106055923	586.6206184	-0.778741403	0.175815842	-4.429301666	9.45E-06	7.74E-05
LOC106052254	22112.48356	-1.429007742	0.111813091	-12.78032594	2.11E-37	1.77E-34
LOC106069917	977.5558686	0.381609508	0.316503018	1.20570575	0.227930967	0.339547128
LOC106056925	298.362751	0.525970568	0.268039701	1.962286061	0.049729189	0.09973257
LOC106074990	413.3027306	-0.313765647	0.250593729	-1.25208898	0.210537443	0.318926157
LOC106051544	525.0046578	-0.214428051	0.241872918	-0.886531874	0.375330986	0.501022903
LOC106071702	608.2096544	-0.905916001	0.161150697	-5.621545643	1.89E-08	3.53E-07
LOC106057484	162.3054835	2.566376869	0.637428005	4.026143891	5.67E-05	0.000359709
LOC106072114	990.8302277	0.317642315	0.168985661	1.879699817	0.060149001	0.116662974
LOC129921680	5281.090689	0.388808864	0.114455933	3.397017986	0.000681245	0.002959293
LOC129924806	29.01252784	-0.432125597	0.325953847	-1.325726331	0.184930362	0.287872379
LOC106057356	266.2582327	-1.767039432	0.370255561	-4.77248587	1.82E-06	1.87E-05
LOC106051099	514.7950873	-0.547091739	0.196770327	-2.780356916	0.005429918	0.016447264
LOC106072064	4802.224799	-0.208858498	0.145197664	-1.438442553	0.150308526	0.244581962
LOC106066408	6095.648812	-0.583759696	0.142819171	-4.087404309	4.36E-05	0.000287706
LOC106068484	2432.798787	0.201332172	0.117726145	1.710173831	0.087233733	0.157951464
LOC106059983	498.7677092	1.274095568	0.634439744	2.008221554	0.044619754	0.091118322
LOC106052141	850.4756729	1.461488206	0.305996372	4.776161868	1.79E-06	1.85E-05
LOC106060590	6415.180689	0.434389743	0.312249256	1.391163419	0.164175877	0.262373634
LOC106055453	119.2582172	-0.569329942	0.316939526	-1.796336192	0.072441065	0.135552929
LOC129927618	117.2428241	-1.416370752	0.3257722	-4.347733643	1.38E-05	0.000107135
LOC106073715	1004.157996	-0.125738413	0.385800584	-0.325915558	0.744488244	0.822210993
LOC106058649	7.295150693	0.405081236	1.202212289	0.336946511	0.736157223	0.816260242
LOC106051013	18117.90091	-0.783722997	0.133208101	-5.883448478	4.02E-09	8.98E-08
LOC106060408	955.1527492	1.004221921	0.280238935	3.583448966	0.000339087	0.001641943
LOC106051208	804.5229303	1.811113952	0.728916545	2.484665722	0.012967314	0.033696895
LOC106069171	2529.772353	0.912522955	0.246055628	3.708604273	0.000208405	0.001086274
LOC129925203	41.55590359	-0.148812337	0.351586469	-0.423259569	0.672105889	0.766475358
LOC106072757	132.8484738	0.0490437	0.538070926	0.091147278	0.927375566	0.953547437
LOC106064761	1011.830092	-0.778570792	0.185693907	-4.192764338	2.76E-05	0.000193568
LOC106063874	787.2702028	-0.511806968	0.117391637	-4.359824785	1.30E-05	0.000102259
LOC106070586	628.2874925	-3.958718742	1.575922683	-2.51200061	0.012004888	0.031599889
LOC106057671	4793.44442	-0.181325433	0.373460115	-0.485528241	0.627301685	0.729523179
LOC106054797	3754.27305	-0.319325253	0.586072331	-0.544856387	0.585852294	0.694871765
LOC106064812	1871.372961	0.279626131	0.275028439	1.016717151	0.309288004	0.432630522
LOC106057128	645.1946021	0.681602425	0.20827863	3.27255094	0.001065817	0.004275806
LOC106071376	886.0590155	0.109324787	0.299666819	0.364821128	0.715244932	0.800405364
LOC106070900	3615.706682	-0.05299171	0.135973758	-0.389720124	0.696743514	0.785866476
LOC106062173	1558.767396	1.533008819	0.666169861	2.301228124	0.02137874	0.05053283
LOC106063823	3785.645539	-0.013098904	0.152985199	-0.085622032	0.931766883	0.956395469
LOC106056585	300.2332529	-0.200139087	0.171752167	-1.165278386	0.243906325	0.358572694
LOC106054440	527.3442277	0.159631267	0.11676437	1.367123099	0.171586724	0.271513099
LOC106052231	26.1002634	-0.886745524	0.545173067	-1.626539493	0.103834939	0.181973872
LOC106059497	2313.304319	-0.711916251	0.170940646	-4.164698485	3.12E-05	0.000214771
LOC106073701	484.7014393	1.756009508	0.610329877	2.877148202	0.004012871	0.01282802
LOC106075322	17115.982	-0.710186459	0.134451269	-5.282110507	1.28E-07	1.88E-06
LOC129923361	71.31007376	0.892123189	0.346525346	2.574481774	0.010039038	0.027229922
LOC106068788	546.8595289	0.214300817	0.183466786	1.168063286	0.242781238	0.357231509
LOC106078642	1707.318199	-0.208341818	0.374112616	-0.556895995	0.577598491	0.688487054
LOC106076696	2190.955735	-0.204683472	0.26431589	-0.774389585	0.438700441	0.563453297
LOC106055955	736.4012558	0.862922217	0.144365184	5.977356821	2.27E-09	5.36E-08
LOC106050818	147.9869798	0.079698089	0.291798945	0.273126723	0.784755806	0.85418172
LOC106064795	854.9481621	0.43438621	0.704962794	0.61618317	NA	NA
LOC106068903	618.6269174	1.877556999	0.733954023	2.558139801	0.010523378	0.028300948
LOC106074013	735.6888764	0.340214092	0.423647966	0.803058481	0.421940934	0.547144322
LOC106051949	2023.173741	0.44950413	0.133135596	3.376288111	0.000734709	0.003150776
LOC106070672	607.983746	0.08501183	0.114992524	0.73928137	0.459736159	0.583330346
LOC106069915	749.4986138	2.248186175	0.417626206	5.383249766	7.32E-08	1.15E-06
LOC106063209	513.7805066	0.149666985	0.170255225	0.879074255	0.379361016	0.50483437
LOC106077975	293.433888	0.708800496	0.343016668	2.066373332	0.038793242	0.081374828
LOC129922344	41.72881335	-0.707188783	0.330192047	-2.141749898	0.032213613	0.070015924
LOC106057048	717.8390007	-0.087320876	0.17347098	-0.503374548	0.614700962	0.718891474
LOC106055775	270.5162073	1.012621097	0.22386562	4.523343494	6.09E-06	5.32E-05
LOC106074941	1101.776316	0.150903235	0.129815598	1.162443017	0.245055559	0.359777498
LOC106051897	37.32360513	-2.664591558	0.934241051	-2.852145659	0.00434252	0.013700644
LOC106061755	1210.271747	0.053923752	0.095170848	0.56659947	0.570986335	0.682883249
LOC129928099	35.24465017	0.200096331	0.405818794	0.493068171	0.62196442	0.724822529
LOC106056872	500.3041664	-0.607304053	0.154123185	-3.940380882	8.14E-05	0.000488427
LOC106053726	1331.64693	-0.110484871	0.093289726	-1.18431982	0.236286486	0.349584182
LOC106053821	85.67610646	1.843066755	0.701151146	2.628629742	0.008572965	0.023931489
LOC106079115	1910.826232	0.357091083	0.121016837	2.950755387	0.003169979	0.010539551
LOC106064145	374.1318995	1.837501894	0.744160458	2.469228075	0.013540489	0.034921723
LOC106065301	663.919778	0.43951633	0.579362324	0.758620834	0.448079406	0.572559556
LOC106064729	12.49279075	0.543273767	0.507752887	1.069957021	0.284638655	0.405771377
LOC129922149	10.54497766	-1.823982458	0.611149778	-2.98450973	0.002840332	0.009604493
LOC106063411	2536.387307	-0.239507148	0.184859546	-1.295616877	0.195107512	0.300168236
LOC106077978	2677.472785	0.916745988	0.569757613	1.609010509	0.107614044	0.187077337
LOC106060314	949.0487627	0.543374678	0.260109383	2.089023751	0.036705585	0.077795736
LOC106053631	139.5440754	-1.23950411	0.325704906	-3.805604661	0.000141458	0.000781961
LOC129926748	17.28306351	-0.542173928	0.51339658	-1.056052862	0.290944064	0.412547059
LOC129927883	101.7289318	-0.557945948	0.383381696	-1.45532756	0.1455786	0.238146119
LOC106059791	1030.579801	-0.279640448	0.098206944	-2.847461038	0.004406949	0.013866964
LOC106073373	637.6296602	1.005447975	0.200883817	5.005121821	5.58E-07	6.75E-06
LOC106079007	461.8181649	0.084318511	0.172554048	0.488649858	0.625089609	0.727765037
LOC106053785	1086.252434	0.6184534	0.191296448	3.232958091	0.001225155	0.004805498
LOC106050656	446.1853828	0.253030417	0.435037299	0.581629247	0.560816439	0.67430213
LOC106076806	37.53509714	0.65373439	0.3338257	1.958310548	0.050193584	0.100477514
LOC129923689	23.83685528	-0.870199382	0.294613513	-2.95369813	0.00313991	0.010459005
LOC106068337	184.1359125	-0.004148419	0.199365918	-0.020808066	0.983398763	0.989291722
LOC129928055	17.67603662	-0.457321882	0.401690497	-1.138493155	0.254914615	0.371378943
LOC106061815	448.1133702	0.655820273	0.280316914	2.339567251	0.019306095	0.046582225
LOC106068954	490.5378685	-0.538859185	0.149159605	-3.612634844	0.000303101	0.001492528
LOC106069387	1297.162122	-0.519497084	0.220618943	-2.354725644	0.018536386	0.04511262
LOC106073948	1061.657386	3.393082228	1.099125799	3.08707359	0.002021375	0.00727962
LOC106069390	390.3430517	0.236301812	0.267862963	0.882174262	0.377682578	0.503453737
LOC106064547	633.6257719	0.990692557	0.559462634	1.770793073	0.076595118	0.141914582
LOC106075381	19.5590283	0.295633172	0.375671342	0.786946299	0.431313303	0.556125578
LOC129926462	65.01649311	-0.916794969	0.216004507	-4.244332601	2.19E-05	0.000159387
LOC106065668	2037.659161	0.596258272	0.158292315	3.766817565	0.000165342	0.000889869
LOC106054035	3004.545652	-0.098248639	0.15673739	-0.626836004	0.53076674	0.647530664
LOC129923845	43643.01682	-3.324742349	0.638569486	-5.206547481	1.92E-07	2.70E-06
LOC106056464	208.3368016	0.202629634	0.171365584	1.182440657	0.237030899	0.35049545
LOC106065913	4686.203418	-0.240120299	0.176626021	-1.359484281	0.17399318	0.274624081
LOC106055439	462.3968073	-0.11757933	0.273157036	-0.430445914	0.666871302	0.761966358
LOC106063811	1292.003032	-0.943294905	0.562374591	-1.677342683	0.09347549	0.167008523
LOC106052099	3572.479154	-0.048801988	0.119427731	-0.408631961	0.682809772	0.77503126
LOC106072788	2277.892456	-0.535906235	0.201411973	-2.660746657	0.00779676	0.022144259
LOC106077694	1634.971699	0.344237247	0.301830948	1.140496853	0.254079363	0.370483598
LOC106072524	142.4089748	-1.322821392	0.575195403	-2.299777406	0.021460834	0.050677477
LOC106062866	1529.515431	0.3999154	0.13363923	2.992500032	0.002767026	0.009392998
LOC106058415	41370.84336	0.595874122	0.432518899	1.377683435	0.168301048	0.267244039
LOC106052297	665.6008437	-0.490001884	0.194438177	-2.520090918	0.011732453	0.031017449
LOC106051827	1727.956569	2.15030002	0.236235721	9.102349185	8.84E-20	1.52E-17
LOC106072609	699.0677145	0.04154702	0.148033291	0.280659977	0.778971209	0.849631049
LOC129921744	81.51868822	-0.912518766	0.295105973	-3.092173154	0.001986969	0.007182974
LOC106051211	1427.943155	-0.051238943	0.259065939	-0.197783405	0.843214531	0.895315458
LOC129921580	895.6913256	-0.313283824	0.649544342	-0.482313221	0.629583457	0.731163759
LOC106074770	1161.834586	-0.572336912	0.169575835	-3.375108906	0.000737865	0.003161121
LOC106064282	1105.690392	1.663714442	0.613233541	2.713019314	0.006667322	0.019486894
LOC106066640	882.5906213	2.059978265	0.589772145	3.492837498	0.000477917	0.002196366
LOC106064227	900.4216143	0.611850486	0.172854681	3.539681317	0.00040061	0.00189118
LOC106077691	1169.336032	-0.568058222	0.228930712	-2.481354368	0.013088418	0.033960485
LOC106058135	1438.945326	-0.317348661	0.268355245	-1.18256925	0.236979905	0.35044379
LOC106062709	119.897708	-1.265810065	0.346592158	-3.652160147	0.000260044	0.001312487
LOC106057162	1381.855223	-0.688051312	0.177788448	-3.870056353	0.00010881	0.000625737
LOC106072290	28.98932313	-0.623724575	0.914318729	-0.682174121	0.495128857	0.61621951
LOC106055481	3125.031469	-0.648953277	0.09811252	-6.614377856	3.73E-11	1.34E-09
LOC106071662	69.52352616	1.125066534	0.52598076	2.138988001	0.03243664	0.07040251
LOC106065117	999.4805236	0.870098078	0.144443396	6.023799665	1.70E-09	4.14E-08
LOC106051988	507.7770187	0.357897718	0.240423919	1.488611116	0.136589803	0.226477576
LOC129924793	17.0220871	-0.991315943	0.40471229	-2.44943375	0.014308103	0.036517371
LOC106078436	35.37147394	0.66270333	0.403518253	1.642313141	0.100525125	0.177224358
LOC106054307	847.5591811	0.453058389	0.185712069	2.439574288	0.014704579	0.037371926
LOC106053156	46.53966785	-1.08483967	0.859407342	-1.262311383	0.206836762	0.314499094
LOC106051927	450.714042	-0.190224499	0.163399911	-1.164165257	0.244357047	0.359090175
LOC106072492	967.9656174	0.801670468	0.489119418	1.639007649	0.101211667	0.17820439
LOC106065587	132.099026	0.67320037	0.195636826	3.441071818	0.000579415	0.002583278
LOC106071291	1141.124935	-0.036563477	0.131253284	-0.278571905	0.780573376	0.850783267
LOC106067765	4554.683731	0.460567983	0.254961396	1.806422421	0.070852382	0.133105138
LOC106069601	1877.487915	-0.960918281	0.119100133	-8.068154533	7.14E-16	6.68E-14
LOC129924759	93.94762643	-1.247705911	0.278327123	-4.482875752	7.36E-06	6.26E-05
LOC106062358	769.8203924	0.1416364	0.106459948	1.330419595	0.183380062	0.28607844
LOC106079049	715.4259722	-0.000961572	0.091541935	-0.010504174	0.991619036	0.994444161
LOC106059690	13.38820004	0.260050784	0.545486046	0.47673224	0.633552802	0.734483737
LOC106050752	686.0053067	-0.145926517	0.135885826	-1.073890641	0.282871699	0.403727156
LOC106055484	798.6746777	-0.258080502	0.097006419	-2.660447668	0.007803685	0.022157594
LOC106053096	257.3406576	-0.179468242	0.243983519	-0.735575267	0.461989219	0.585270373
LOC129928286	30.64331118	-2.073466824	0.655746782	-3.161993136	0.001566933	0.005889896
LOC106068986	31124.47005	-0.480365338	0.114653426	-4.189716402	2.79E-05	0.000195871
LOC129923059	86.45111048	-1.378837661	0.356266123	-3.870246347	0.000108725	0.000625558
LOC106071113	518.2029171	-0.389539817	0.149384867	-2.607625685	0.009117259	0.025186717
LOC106061005	2424.036208	-0.370544554	0.111650317	-3.318795364	0.000904067	0.003722707
LOC106078306	18.23481778	1.738672969	1.072539704	1.621080286	0.105000421	0.183586701
LOC129927474	36.25698272	-0.26083057	0.337334607	-0.773210234	0.439397971	0.564183168
LOC106074897	247.0046425	-0.421139392	0.117711021	-3.577739696	0.000346578	0.001670065
LOC106062463	987.8978591	2.062293855	0.768699352	2.682835428	0.00730009	0.02098764
LOC106052623	2616.908566	-0.004185509	0.325146826	-0.012872675	0.989729375	0.993233728
LOC106058362	603.8808898	0.347549972	0.141220024	2.461053057	0.013852988	0.035550326
LOC106073025	229.4110766	0.644231123	0.155967652	4.130543176	3.62E-05	0.000244907
LOC106058308	17670.04227	2.715881195	0.845752392	3.211201316	0.001321813	0.005117482
LOC106056061	452.8822677	-0.308688217	0.116055472	-2.659833373	0.007817932	0.022189794
LOC106066493	536.3698277	0.020298292	0.44974049	0.045133345	0.964001023	0.976212627
LOC129925865	4627.904297	-0.491676401	0.428255864	-1.148090296	0.25093129	0.366800032
LOC106054169	972.0550101	0.778875847	0.282407274	2.757987906	0.005815835	0.017401259
LOC106059363	390.4136573	0.098276573	0.415731562	0.236394305	0.813126715	0.874257436
LOC106071891	195.8527164	-0.40380751	0.315001142	-1.281923954	0.199869324	0.306123105
LOC106052040	203.0878632	1.515232829	0.671387146	2.256868989	0.024016262	0.055352298
LOC129923019	20.0609763	-2.40706686	0.697814566	-3.449436251	0.000561758	0.002512257
LOC106061910	1287.541035	-0.311296528	0.272177562	-1.143725906	0.252737326	0.368896429
LOC129922508	155.2989386	1.760377106	0.640630217	2.74788335	0.005998134	0.01786344
LOC129923781	8.120234292	0.181239123	2.66134766	0.068100506	0.945705627	0.96420346
LOC106055598	408.1162588	-0.181100142	0.258755891	-0.699887996	0.483997255	0.606079647
LOC129923623	42.42812199	-0.155844182	0.398086409	-0.391483301	0.69544003	0.784744047
LOC106064155	2810.497637	8.543901644	0.976946471	8.745516663	2.22E-18	3.11E-16
LOC106052301	596.4962148	-0.556589246	0.240249263	-2.316715724	0.020519222	0.04888772
LOC106068577	678.3807496	0.703396509	0.555410499	1.266444387	0.205354028	0.31274573
LOC106064251	535.5617733	-0.026154549	0.200128177	-0.130688987	0.896021345	0.933268259
LOC106053302	27171.52871	-0.354982233	0.142716527	-2.487323942	0.012870814	0.033471479
LOC129922259	51.6026229	-0.770535035	0.262941566	-2.930442096	0.003384801	0.011138979
LOC106052669	612.0813942	0.627378133	0.289310858	2.168526053	0.030118685	0.066314586
LOC106068234	23.40721734	1.430780859	0.365694649	3.912501491	9.13E-05	0.000540687
LOC129928658	29.50847749	1.123193836	0.359081421	3.127964217	0.001760216	0.006487917
LOC129923682	39.52149927	0.717270225	0.546311474	1.312932749	0.18920561	0.292977383
LOC106074966	478.3666228	1.279568401	0.183255531	6.982427192	2.90E-12	1.32E-10
LOC106060825	164.1739247	0.366232354	0.396861723	0.922821057	0.356100465	0.481328909
LOC129928652	34.06361635	-0.564562518	0.421983619	-1.337877804	0.180936274	0.283125635
LOC106057118	149.1710654	1.85796501	0.367024581	5.062235895	4.14E-07	5.20E-06
LOC106064018	37.38736528	1.313644377	0.801170919	1.639655592	0.101076797	0.178038743
LOC106070613	171.9659569	0.080105408	0.222365347	0.360242319	0.71866593	0.802875109
LOC106071193	347.0262862	-0.471141065	0.193666232	-2.432747616	0.014984742	0.037986642
LOC129925775	15.79876849	-0.656750572	0.449572799	-1.460832533	0.144061405	0.236213081
LOC106073894	1413.319694	-0.087636661	0.153533491	-0.570798334	0.568136353	0.68059105
LOC106061281	888.6553471	-1.064785452	0.21378337	-4.980674843	6.34E-07	7.52E-06
LOC106058351	2473.98989	0.923814344	0.182301753	5.067501146	4.03E-07	5.09E-06
LOC106052510	3240.297669	0.523027709	0.395594758	1.32213003	0.186124856	0.289212449
LOC129926056	43.34101317	0.175588592	0.511009951	0.343610905	0.731138922	0.812318681
LOC106071356	1910.795837	0.555119977	0.304288739	1.824319817	0.068103736	0.128918027
LOC106074937	617.1968758	0.055873677	0.201433229	0.277380633	0.781487851	0.85148232
LOC129923584	211.0634897	0.420175969	0.43371961	0.968773279	0.332658321	0.457341099
LOC106057937	814.1478639	0.641939547	0.613297657	1.046701451	0.295237294	0.41760702
LOC106078609	610.8537869	-0.316788514	0.15047654	-2.105235238	0.035270836	0.075288608
LOC106076381	702.8907073	-0.342672828	0.161923922	-2.11625821	0.034322853	0.073712059
LOC106054717	1363.582904	-0.058067008	0.120976873	-0.479984371	0.631238506	0.732501152
LOC106056191	88.42828083	-0.699645033	0.317822413	-2.20137097	0.027709772	0.06206261
LOC106054005	12543.51032	0.487864662	0.152255383	3.204252293	0.001354138	0.00521948
LOC106058228	2423.544864	0.44953597	0.32973344	1.363331456	0.172778073	0.27308145
LOC106079805	65.53719546	-1.811043099	0.312383707	-5.797495385	6.73E-09	1.41E-07
LOC106078561	12006.02753	-0.456980486	0.198922858	-2.297274894	0.021603093	0.050919743
LOC129928303	32.84620383	-1.118949242	0.308982894	-3.621395437	0.000293018	0.001448848
LOC106055314	218.7872262	-0.887968937	1.196140252	-0.742361889	0.457868104	0.581399517
LOC106074809	10.28439206	-1.362724144	1.285608064	-1.059984129	0.28915182	0.41048382
LOC106050622	551.612164	0.909645764	0.382428249	2.37860505	0.017378284	0.042796624
LOC129922855	130.8588561	0.47370799	0.228627947	2.071960125	0.03826916	0.080484355
LOC129922447	232.2176401	0.24416094	0.504115288	0.48433552	0.628147771	0.730195854
LOC129923087	13.95941753	-0.553193215	0.539631425	-1.02513158	0.305301106	0.428096334
LOC106075192	1267.257694	0.116165836	0.387582245	0.299719188	0.764391361	0.838843318
LOC106052759	2253.891761	-0.280688092	0.185363967	-1.514253799	0.129961482	0.217439388
LOC106078330	4318.153733	-0.04874236	0.123366263	-0.395102837	0.692766996	0.782878361
LOC129925242	23.98345037	-0.761270017	0.414951806	-1.834598634	0.066565181	0.126627922
LOC129928625	7.749265691	-0.63542011	0.548662747	-1.15812512	0.24681298	0.361979838
LOC106054682	7725.778555	-0.506399968	0.191673697	-2.641989885	0.008242052	0.023164783
LOC106078401	536.813566	0.658146124	0.247442706	2.659791975	0.007818893	0.022189794
LOC129928664	33.22201836	-0.775115574	0.318536213	-2.433367202	0.014959122	0.037943732
LOC129925855	10.20992319	-0.33063933	0.485725526	-0.68071228	0.496053565	0.617140177
LOC106062185	426.9903919	0.271770217	0.436388796	0.62277084	0.533435123	0.649829089
LOC106061221	1907.411383	4.523367629	0.769625151	5.877364611	4.17E-09	9.27E-08
LOC106065087	153.3195185	0.97294596	0.538073724	1.808201954	0.070575075	0.132755596
LOC129925051	173.8349643	0.08841869	0.447916797	0.197399807	0.84351468	0.895547012
LOC106065100	651.8696034	-0.028010608	0.299344382	-0.093573187	0.925448209	0.952014222
LOC106073663	28.8200623	0.621555989	0.40575993	1.531831863	0.125563931	0.21150874
LOC106078519	869.4749589	0.4970905	0.139589857	3.561078949	0.000369334	0.001762595
LOC106055388	670.6081411	1.549295408	0.78360471	1.977138968	0.048025924	0.096958165
LOC106069541	599.3543885	0.1364121	0.184781207	0.738235786	0.46037118	0.583830591
LOC129926031	109.7342498	-0.341774001	0.351500431	-0.972328825	0.330886988	0.455716119
LOC106074009	21.84388085	-0.495276609	0.878592835	-0.563715738	0.572947605	0.684663447
LOC106073435	36.32706733	1.042136649	0.648144193	1.607877785	0.107861948	0.187418723
LOC106052579	131.5247331	-0.073662027	0.184827432	-0.39854488	0.690228583	0.780899356
LOC106063594	704.8337538	0.397677381	0.189650107	2.096900378	0.036002395	0.076587998
LOC106066271	449.3219274	0.017530252	0.396569337	0.044204758	0.964741189	0.976735559
LOC106050644	1238.716675	0.333032202	0.286362887	1.162972635	0.244840605	0.359558668
LOC106057942	688.3675942	0.298663563	0.185956778	1.606091302	0.108253851	0.187964996
LOC106051420	5038.143483	0.340434465	0.336956322	1.010322239	0.31234093	0.435867284
LOC106050177	922.9588688	-0.353085898	0.16527327	-2.1363763	0.032648754	0.070771396
LOC106058759	438.8261971	0.618941619	0.340167606	1.81951958	0.068832198	0.130015051
LOC106075242	2158.895452	1.893315604	0.840011794	2.253915501	0.024201484	0.055715525
LOC106057393	94.24135603	-0.415238809	0.401939422	-1.033088038	0.301562701	0.424162437
LOC106051940	22.23017117	2.458102186	2.863415048	0.858451236	0.390643346	0.516221641
LOC106054791	12770.33785	15.97131448	1.267319103	12.60244121	2.05E-36	1.60E-33
LOC106061112	858.6676885	0.591672335	0.102124609	5.793631358	6.89E-09	1.44E-07
LOC106067470	136.9956213	-0.541868548	0.364960127	-1.484733558	0.137614418	0.227902342
LOC129922773	1232.676813	-0.159281403	0.229203129	-0.69493555	0.487095692	0.608911467
LOC106059539	1256.435874	-0.568181017	0.406377571	-1.398160375	0.162064913	0.259741842
LOC106054554	3936.841143	0.704656705	0.170704653	4.127929103	3.66E-05	0.000247094
LOC106069670	1680.31225	-0.119207766	0.067473413	-1.766736853	0.077272308	0.14280556
LOC106058682	4221.562693	0.442386896	0.169814543	2.605117848	0.009184266	0.025342955
LOC129928390	24.63234453	-0.599780023	0.242448121	-2.473848925	0.013366621	0.034530437
LOC106078549	4669.757665	-0.038933214	0.272125464	-0.143070822	0.886234249	0.926523413
LOC106053044	164.1589686	0.216169027	0.197628579	1.093814611	0.274036295	0.39366562
LOC129923096	2934.916996	2.931721244	0.754081124	3.887806167	0.000101154	0.000589477
LOC106070308	849.1734228	-0.469225616	0.172058418	-2.72712967	0.006388793	0.018818871
LOC106071247	131.4557669	1.911022442	0.678813598	2.815238894	0.004874099	0.015096839
LOC106066134	840.4753386	1.719069422	0.729441381	2.356693033	0.018438482	0.044915886
LOC106074529	98.36247902	0.084251462	0.465393542	0.181032727	0.856341888	0.90505162
LOC106060635	11828.94236	1.873249363	0.647907461	2.891229806	0.003837374	0.012352043
LOC106071931	1970.968471	-0.21748308	0.211338304	-1.029075546	0.303444176	0.425936842
LOC106062699	341.7150546	2.169050471	0.712896765	3.04258706	0.00234554	0.0082205
LOC106055685	1021.804043	0.800267516	0.192068854	4.166565785	3.09E-05	0.000213492
LOC129921763	11.84828782	-1.889036718	0.398981597	-4.734646245	2.19E-06	2.20E-05
LOC106068404	8.623505589	-1.301008484	1.238293201	-1.050646554	0.293420951	0.415388833
LOC106058104	32.07228955	1.575030054	0.358453304	4.393961604	1.11E-05	8.92E-05
LOC106073711	2661.557119	-0.059126236	0.154920191	-0.381656102	0.702716465	0.790479054
LOC129928310	38.31456545	0.582534114	0.292581895	1.991012172	0.046479549	0.094357272
LOC106069103	395.8414318	-0.016587452	0.255396905	-0.06494774	0.94821561	0.966154416
LOC129926034	11.36231065	0.136074879	1.286408333	0.105778916	NA	NA
LOC106057619	95.13406543	0.449178581	0.376480353	1.193099662	0.232830344	0.345505782
LOC106054640	2768.900887	-1.046748641	0.258093842	-4.055690114	5.00E-05	0.000323711
LOC129928631	67.78889917	-0.711731311	0.290241373	-2.452204877	0.01419838	0.036292508
LOC106059407	741.4467376	0.73950798	0.652607139	1.133159501	0.257147278	0.373758388
LOC106071023	1069.081012	0.614634442	0.546065355	1.125569379	0.260347836	0.377254576
LOC106058225	1061.158313	0.018187549	0.149272194	0.121841509	0.90302454	0.937029648
LOC106064286	9.209318871	-2.980133156	0.873135942	-3.413137647	0.000642195	0.002814875
LOC106052627	1338.387478	-0.186172666	0.267349389	-0.696364659	0.48620049	0.608071031
LOC106064562	464.3897577	-0.0369871	0.166056117	-0.22273856	0.823738988	0.881798169
LOC106079750	478.5524846	0.501062473	0.763243104	0.656491319	0.511508051	0.630508427
LOC106076951	84.9623895	-0.26324486	0.381991324	-0.689138322	0.490736226	0.611885243
LOC106057296	246.4805466	-1.0379896	0.25414561	-4.084231863	4.42E-05	0.000290962
LOC106069548	129.926254	1.193195659	0.512840651	2.326640167	0.019984425	0.047880128
LOC106078276	12.33037582	1.309866694	0.788734913	1.660718541	0.096769988	0.171839562
LOC106056168	654.6738794	-0.336363278	0.465847005	-0.722046669	0.470265785	0.592884779
LOC129927258	46.13725241	-1.003008939	0.381214894	-2.631085389	0.008511265	0.023797183
LOC106051715	1727.068719	-0.686170192	0.284599038	-2.411006719	0.015908555	0.039810608
LOC129923447	1642.971349	0.96861885	0.554012702	1.748369389	0.080400085	0.147586126
LOC106055898	408.8856276	1.356727586	0.304569991	4.454567515	8.41E-06	7.00E-05
LOC106069405	13.51778702	1.24276688	1.048781	1.184963191	0.236032001	0.349303817
LOC106055641	710.1392715	-0.060786861	0.122984686	-0.49426366	0.621119986	0.7240647
LOC106070468	2655.893709	0.831931041	0.637132558	1.305742472	0.191640149	0.295992222
LOC129922305	118.6918812	-0.493968058	0.234580657	-2.105749313	0.035226134	0.075222617
LOC106054720	1501.219503	0.496237122	0.190378679	2.606579285	0.009145165	0.025247828
LOC106057335	518.7383036	0.100825133	0.589022844	0.171173552	0.864087303	0.910786829
LOC106061369	674.8521055	0.208387729	0.121252527	1.71862587	0.085682518	0.155607495
LOC106066223	112.5458632	-0.727359865	0.697449942	-1.042884688	0.297001702	0.419450278
LOC106063212	775.752794	1.670988876	0.760416709	2.197464701	0.027987275	0.062555744
LOC106073187	556.4091608	3.205669875	0.652520324	4.912751002	8.98E-07	1.02E-05
LOC106053790	1977.270335	0.089752093	0.135968862	0.660092994	0.509194154	0.628709095
LOC106055578	4818.25003	0.241996448	0.186286738	1.299053548	0.193925553	0.298801982
LOC106063821	555.1004683	-1.047131495	0.270152753	-3.876071903	0.000106156	0.000612412
LOC106079933	383.3614431	0.475861772	0.52185018	0.911874308	0.361834888	0.487058816
LOC106065519	7199.631326	0.829320064	0.639756596	1.296305609	0.194870217	0.299876436
LOC106056283	635.4465678	-0.355382488	0.216041642	-1.64497217	0.09997555	0.176569265
LOC106068155	259.4578747	0.916530237	0.192125803	4.770469264	1.84E-06	1.89E-05
LOC129922868	29.35509875	-0.126553755	0.355381192	-0.356107071	0.721760382	0.80546628
LOC106080084	83.19473293	0.071333868	0.514670965	0.138600917	0.889765518	0.929013619
LOC106066715	14.51298356	-0.096599947	0.692316857	-0.13953141	0.889030237	0.928468005
LOC106071107	593.4650748	-0.792913734	0.699775221	-1.133097759	0.257173202	0.373769942
LOC106074737	1227.099225	-0.218947311	0.073030184	-2.998038618	0.002717232	0.009262868
LOC106056699	634.3285102	0.909218085	0.31589882	2.878193986	0.003999591	0.01279578
LOC106054468	1810.121293	0.191370772	0.111688512	1.713432906	0.086632927	0.157072111
LOC106069021	270.6771482	-0.19131558	0.216392693	-0.884112942	0.376635247	0.502518044
LOC106052697	556.8916012	0.080444617	0.244080374	0.329582489	0.741715455	0.820269489
LOC106057409	786.4035747	1.135944143	0.131155211	8.661067582	4.67E-18	6.14E-16
LOC106073640	64.93855321	-0.912860064	0.592871045	-1.539727859	0.123626703	0.208987542
LOC129923011	123.9474828	0.494937323	0.466118337	1.061827617	0.28831395	0.409749455
LOC106055559	778.1614404	0.382420683	0.14714436	2.598948974	0.009350967	0.02571192
LOC129923806	1792.885674	0.054851378	0.192307676	0.285227192	0.775470089	0.847209613
LOC106059881	3132.813209	-0.369182817	0.134983747	-2.735016803	0.006237709	0.018471067
LOC106051340	135.0525119	3.984203891	0.914409364	4.357133738	1.32E-05	0.000103375
LOC106058229	610.0616072	-0.344642861	0.126058892	-2.73398295	0.006257328	0.018509072
LOC106079525	100.366267	0.30538071	0.25645278	1.190787287	0.233737101	0.346517118
LOC106074140	108.1997255	0.650291702	0.176901421	3.676011755	0.000236909	0.001208013
LOC106051216	1505.525056	0.281627546	0.288935943	0.974705821	0.329706205	0.454405318
LOC106056977	667.2722464	-0.061230471	0.163128398	-0.375351389	0.707399152	0.794328244
LOC106072482	211.2197262	-0.858979305	0.223991892	-3.834867839	0.000125632	0.000706465
LOC106068599	24.25889431	0.377884483	0.465334578	0.812070498	0.41675118	0.541928008
LOC106079457	1280.792431	-0.01439601	0.387383568	-0.037162159	0.970355711	0.980827337
LOC106075544	3340.115465	0.156973662	0.118943863	1.319728976	0.186925522	0.290187978
LOC106067014	47.21387612	1.042889365	0.437901844	2.381559656	0.017239498	0.042502803
LOC106069432	318.9152266	0.576554197	0.173787079	3.317589545	0.000907978	0.003735994
LOC106060911	1961.704454	0.878260648	0.446529708	1.966858267	0.049199553	0.098824762
LOC106069773	141.1448156	-0.409037333	0.178875736	-2.286712226	0.022212626	0.052024935
LOC129922280	138.6491385	-0.565427933	0.288518332	-1.959764321	0.050023343	0.100166019
LOC106072138	6684.431784	1.263674486	0.185678494	6.805712718	1.01E-11	4.10E-10
LOC129927293	17.33684042	-1.526938831	0.613260663	-2.489869192	0.012779012	0.033293047
LOC106061650	181.5760787	0.358065752	0.658916907	0.54341564	0.58684366	0.695405117
LOC106070005	4411.498005	-0.406977516	0.336051633	-1.211056503	0.22587375	0.337080739
LOC106057896	470.3838253	-0.213295561	0.174892743	-1.219579255	0.222624415	0.333097163
LOC106065222	2109.95882	0.214968027	0.193419777	1.111406657	0.266393348	0.384529345
LOC129925254	57.80727327	0.953323847	0.412465707	2.311280261	0.02081738	0.049446941
LOC106062695	1300.016216	0.216073474	0.144464331	1.495687358	0.134735146	0.223881516
LOC106072094	375.7196415	1.732493097	0.713089699	2.42955844	0.015117228	0.038273593
LOC106053575	325.6473227	0.245163504	0.153881555	1.593196165	0.111116191	0.192079189
LOC129923329	784.2969801	-0.853939546	0.567970191	-1.503493599	0.132711806	0.221311413
LOC106069430	1193.687022	1.001869023	0.52122876	1.922129208	0.054589502	0.107776468
LOC106069518	5571.680089	0.334112977	0.127654992	2.617312264	0.008862522	0.02461699
LOC106050184	490.9769707	-2.320466808	0.411550858	-5.638347632	1.72E-08	3.24E-07
LOC106070280	1168.553635	-0.606028298	0.692011458	-0.875748936	0.381166535	0.506458354
LOC106067737	1844.715786	-0.092566791	0.161278893	-0.573954773	0.565998407	0.6788124
LOC106056875	12393.20885	0.12120148	0.077453345	1.564832102	0.117622283	0.200805231
LOC106058821	327.7463662	-0.400210489	0.119738122	-3.34238155	0.000830628	0.003487423
LOC106051774	260.7425691	0.338321508	0.17945688	1.885252369	0.059395773	0.11548943
LOC106071929	812.2279104	-0.201494927	0.237433768	-0.848636353	0.396083672	0.521295987
LOC106052398	1991.791566	8.677775809	0.882409238	9.834185133	8.02E-23	2.33E-20
LOC106059613	11.4306712	4.832064591	1.218580415	3.965322709	7.33E-05	0.000446076
LOC106064388	1633.241935	-0.782347383	0.255607113	-3.060741825	0.002207894	0.007826508
LOC129928322	145.7428742	1.371790367	0.663723016	2.066811506	0.038751919	0.081311593
LOC106072509	398.550393	-0.543714294	0.25230349	-2.155001085	0.031161749	0.068150518
LOC106058926	322.3083864	0.063945628	0.162428917	0.393683766	0.693814528	0.783656364
LOC106072866	1858.66684	0.146234975	0.258322813	0.566093926	0.571329932	0.683216682
LOC106072665	9768.09247	0.557028157	0.147501023	3.776435895	0.000159088	0.000861312
LOC106056607	11.18611867	-0.937839571	1.25714501	-0.746007472	0.455662901	0.579652344
LOC129924318	9.511956418	0.79031284	3.06922352	0.25749602	0.796795888	0.86226377
LOC106051672	593.5006131	-0.248607591	0.159563181	-1.558051111	0.119221133	0.202891609
LOC129922663	38.96495804	2.291075727	0.69916055	3.276895025	0.001049554	0.004218317
LOC106067669	125.7477662	1.460766013	0.567251445	2.575164906	0.01001923	0.027210016
LOC106076176	459.6973445	-0.054570863	0.280465172	-0.194572688	0.845727486	0.897235771
LOC106062345	775.0584042	0.721501088	0.235528632	3.063326448	0.002188911	0.007776461
LOC106079275	327.4927711	4.545991885	0.937584763	4.848619628	1.24E-06	1.35E-05
LOC106059552	575.1428003	0.138311434	0.174606209	0.792133534	0.428282819	0.553329638
LOC106055792	7.300580626	0.269334405	0.938805501	0.286890528	0.774196144	0.846294996
LOC106062465	345.3791023	0.228901416	0.231782438	0.987570146	0.323363213	0.447585385
LOC106063946	3611.392504	0.390039953	0.290996135	1.340361285	0.180127916	0.282286222
LOC129922038	169.3918284	0.654407817	0.398014786	1.644179665	0.100139096	0.176721388
LOC106078895	3344.130915	1.385891247	0.146884741	9.435229527	3.90E-21	8.35E-19
LOC106069274	518.3754246	-0.468691223	0.253382033	-1.849741349	0.064350838	0.12309516
LOC129925642	31.32793081	-0.514457757	0.603289908	-0.852753792	0.393795853	0.5191199
LOC106058110	19.03526655	-1.508707521	0.639403848	-2.359553398	0.018296947	0.044670833
LOC106070047	11.88384158	1.183118375	1.08536034	1.090069659	0.275682461	0.395600775
LOC129922536	49.46257028	0.488191698	0.303491197	1.608586025	0.107706892	0.187223832
LOC129923279	26.43898356	0.136207321	0.412075002	0.33054012	0.740991883	0.819607949
LOC106054935	1452.170568	0.933160656	0.307833231	3.031383753	0.002434356	0.008475649
LOC106065558	5056.936715	-1.141649504	0.202155646	-5.64737877	1.63E-08	3.11E-07
LOC106067546	1761.184813	-0.330319751	0.127736084	-2.585954887	0.009710964	0.026514226
LOC106075021	477.3161053	-2.542062985	0.757921477	-3.353992547	NA	NA
LOC106066882	740.6843375	0.770066365	0.260465171	2.956504168	0.00311148	0.010381057
LOC129923578	13.60101347	-0.434147096	0.360425504	-1.204540441	0.228380761	0.340077902
LOC106052265	356.8320819	0.223749709	0.193564634	1.155943129	0.24770442	0.363055827
LOC106072856	160.1790434	-0.527799854	0.170077922	-3.103282597	0.001913868	0.006965835
LOC106053274	338.8979851	-0.184749639	0.222597011	-0.829973583	0.40655372	0.531804626
LOC106050771	99.44572384	2.952477049	0.471318415	6.264293856	3.75E-10	1.07E-08
LOC106055486	1475.233996	-0.693578769	0.251680162	-2.755794352	0.00585498	0.017505524
LOC129926182	22.18165111	0.009258657	1.299643275	0.007123999	0.99431592	0.996095966
LOC106066687	406.3733966	0.969631561	0.189421654	5.118905577	3.07E-07	4.04E-06
LOC106078913	3891.274648	-1.017406816	0.201404025	-5.051571422	4.38E-07	5.45E-06
LOC106079443	11154.01248	-0.364271722	0.507357814	-0.717977947	0.472770884	0.595300703
LOC129922784	92.54852322	-0.988216454	0.28894375	-3.420099774	0.000625982	0.002758367
LOC106074838	657.7432653	-0.175802033	0.168654579	-1.042379243	0.297235886	0.419726689
LOC106078334	1112.996264	0.240093807	0.095163394	2.522963882	0.011637035	0.030783837
LOC106059553	4007.078235	1.716405608	0.503396022	3.409652702	0.000650457	0.002845372
LOC129925308	269.753671	-0.390313373	0.287077169	-1.359611335	0.173952949	0.27458044
LOC106080152	791.6462594	-0.148421304	0.472800753	-0.313919349	0.753582295	0.829944489
LOC129926533	113.2047047	-1.395080574	0.238697731	-5.844548962	5.08E-09	1.10E-07
LOC129922897	313.9158189	0.349361266	0.936346254	0.373111191	0.70906569	0.795530003
LOC106066173	981.8603367	0.080479776	1.010868455	0.07961449	NA	NA
LOC106066073	124.831535	9.396856581	2.244587144	4.186452108	2.83E-05	0.000198453
LOC129924745	100.1665627	-0.442229812	0.225411206	-1.961880339	0.049776417	0.099772275
LOC106058648	102.6853817	0.681040675	0.211766268	3.216001687	0.001299901	0.005050567
LOC106062713	903.6627156	0.391237902	0.135576151	2.885742798	0.003904911	0.012546916
LOC106056278	342.9301083	0.255640238	0.181018418	1.4122333	0.157881278	0.254342461
LOC106062245	1146.186767	-0.892135094	0.311422942	-2.864705749	0.004173969	0.013255631
LOC106060545	235.8521666	-0.482116711	0.339866218	-1.418548492	0.156030692	0.251920827
LOC129922385	178.8762841	-1.064281372	0.408727361	-2.603890696	0.009217215	0.025422282
LOC106069697	65.57931855	-0.373416459	0.328771488	-1.135793318	0.256043074	0.37250077
LOC129925217	79.21142911	-0.880984061	0.218651394	-4.029171943	5.60E-05	0.000356143
LOC129923506	68.8763044	-0.029468468	0.287767097	-0.102403881	0.918436103	0.947540072
LOC106065883	165.9436895	1.590908631	0.259434941	6.132206502	8.67E-10	2.25E-08
LOC106058643	4395.845538	-2.224141402	0.296860536	-7.492209754	6.77E-14	4.52E-12
LOC106055744	721.3534587	-1.936341056	0.71427696	-2.710910704	0.006709869	0.019584886
LOC106069490	566.9106664	-0.125121956	0.411329046	-0.304189449	0.760983563	0.835860148
LOC106072128	131.3466302	-0.086763996	0.249588226	-0.347628562	0.728119154	0.810462617
LOC106056999	5536.025783	-0.013262443	0.074350753	-0.178376712	0.858427137	0.9065283
LOC106054205	1492.664403	-0.926191576	0.542639338	-1.706827191	0.087854177	0.158811361
LOC106073334	112.5306753	1.207153458	0.29215472	4.131897845	3.60E-05	0.000243619
LOC106062154	1144.675859	2.645617798	0.615187672	4.300505221	1.70E-05	0.000128641
LOC106051577	44912.99247	11.98395608	0.851072454	14.08100571	4.97E-45	7.23E-42
LOC106060461	257.8527978	-0.126004689	0.218693346	-0.576170655	0.564499838	0.67738739
LOC106064027	442.9530553	-0.682514155	0.117796974	-5.79398717	6.87E-09	1.44E-07
LOC129926532	20.20627977	0.352676951	0.758839798	0.464758111	0.642104688	0.740887004
LOC106053170	481.3946975	0.507994303	0.365866211	1.388470121	0.164993937	0.263295385
LOC106055369	530.0973449	-1.075217117	0.275278003	-3.905931841	9.39E-05	0.000553939
LOC106064661	98.20332042	1.692832454	0.399959751	4.232507017	2.31E-05	0.000166729
LOC106069995	5092.295025	0.590819704	0.210348685	2.808763478	0.004973217	0.015345043
LOC106077797	2027.139034	-0.15743313	0.204277692	-0.77068195	0.440895473	0.565525625
LOC129928022	12.95977962	-1.060988681	0.52362305	-2.026245179	0.042739666	0.088111701
LOC106050441	8569.459568	0.017449674	0.246977994	0.070652749	0.943674128	0.963013459
LOC106060877	911.0060264	1.270793207	0.274141812	4.635532241	3.56E-06	3.35E-05
LOC106056292	581.433439	-0.214588394	0.217198321	-0.987983667	0.323160648	0.447503678
LOC106072720	119.96903	2.038018804	0.673195855	3.027378717	0.002466847	0.008560417
LOC106060639	1625.500407	-0.441147942	0.415929248	-1.060632172	0.288857096	0.410177452
LOC106077959	5004.441508	0.356343454	0.101658078	3.505313694	0.00045607	0.002111874
LOC106072619	573.416643	-0.309925667	0.167893103	-1.845970208	0.064896531	0.123943459
LOC129925695	139.7157013	0.076226368	0.343739912	0.221755942	0.824503879	0.882273726
LOC106055718	1109.132673	-0.186462057	0.448545047	-0.415704193	0.677626473	0.770599217
LOC129922936	3128.597826	-0.616339818	0.836017699	-0.737232977	0.460980682	0.584319806
LOC106061294	898.6379641	-0.166124534	0.217479347	-0.763863496	0.444948593	0.569500797
LOC106070513	557.1896533	1.400580227	0.328279848	4.266421573	1.99E-05	0.00014614
LOC106058160	1445.686115	-0.408539115	0.22168481	-1.842882764	0.065346129	0.124671206
LOC106062800	1246.961949	-0.925684393	0.240791044	-3.844347275	0.000120874	0.000684393
LOC129923611	84.97850464	-0.403599189	0.528933431	-0.763043447	0.445437485	0.569925994
LOC106063400	186.7206032	1.196080005	0.343125224	3.485841093	0.000490592	0.002242708
LOC106067160	142.3044586	1.102777479	0.649865157	1.696932765	0.089709373	0.161456156
LOC106052464	23.85321536	0.350327411	0.473146293	0.740420914	0.459044633	0.582715257
LOC106053313	4212.561904	0.083343212	0.335395939	0.248492013	0.803753749	0.867513443
LOC106080046	556.231058	-0.331012997	0.326469427	-1.013917292	0.31062222	0.433968332
LOC129923918	58.3021933	-0.837573906	0.42641091	-1.964241266	0.049502119	0.099350216
LOC106062754	925.2462201	-1.077869296	0.234528816	-4.595892798	4.31E-06	3.95E-05
LOC106064026	576.6743115	-0.472778969	0.202307319	-2.336934576	0.019442586	0.046859746
LOC106054800	539.3628419	-1.13182987	0.646024462	-1.751992281	0.079775135	0.14662393
LOC129921987	39.91046974	-3.026514013	0.481149662	-6.290171754	3.17E-10	9.20E-09
LOC106073001	1735.857909	0.61514829	0.201197405	3.057436497	0.002232389	0.007897498
LOC106056227	2273.777676	0.207378215	0.32039029	0.647267479	0.517458846	0.635689381
LOC129926059	539.7593534	-1.376521337	0.483820327	-2.845108524	0.004439629	0.013941075
LOC106077519	368.407606	0.422214824	0.241790581	1.746200463	0.080776124	0.14813934
LOC106069997	1193.945426	-0.439601921	0.128093831	-3.431874263	0.000599425	0.002655676
LOC106065185	121.6324115	0.548394613	0.834315266	0.657299028	0.510988662	0.630366658
LOC106076080	686.9333112	0.175656965	0.279997981	0.627350826	0.530429293	0.647323654
LOC129928788	362.5434095	0.730605805	0.331468412	2.20414911	0.027513859	0.061706142
LOC106056599	621.3352357	0.691862543	0.164092518	4.216295476	2.48E-05	0.000177301
LOC106071423	7.296543522	3.207800064	1.316710373	2.436222977	0.014841533	0.037681129
LOC106059637	280.3165156	5.06E-06	0.33136882	1.53E-05	0.999987811	0.999998542
LOC106062568	165.4697687	0.118229473	0.283723764	0.416706276	0.676893263	0.769963441
LOC106064969	8606.296711	0.37416436	0.28801313	1.299122582	0.193901865	0.298786577
LOC129927011	146.0763129	0.83506927	0.436820078	1.911700749	0.055914588	0.110001318
LOC106054453	720.9386027	0.431351995	0.223784881	1.927529654	0.053913656	0.106644759
LOC129929006	29.50482507	-1.249465872	0.343363988	-3.638896081	0.000273809	0.001369925
LOC106068209	2418.395909	0.926344225	0.523754236	1.768662018	0.076950294	0.14241547
LOC106060108	1447.721988	-0.55918118	0.283560944	-1.971996471	0.048610009	0.097865761
LOC106052906	4388.333979	0.537028708	0.112942544	4.754884123	1.99E-06	2.02E-05
LOC106065960	585.5039022	0.304420603	0.159427883	1.909456472	0.056203232	0.110437084
LOC106072931	880.2826361	-0.026281231	0.315621456	-0.0832682	0.933638285	0.957395335
LOC106062808	1624.630803	10.64709894	1.171203945	9.090730093	9.84E-20	1.68E-17
LOC106051553	1691.636491	-0.465593635	0.266598433	-1.746422998	0.080737477	0.148089495
LOC106050973	856.3556928	0.884697601	0.181873904	4.864346018	1.15E-06	1.26E-05
LOC106051777	329.6404946	1.694622087	0.693134668	2.444867017	0.014490556	0.03691396
LOC106055191	1280.183931	0.150475787	0.236124223	0.637273827	0.523946496	0.64163069
LOC106075433	109.318637	-0.079868203	0.251763931	-0.317234494	0.751065678	0.827841281
LOC129922081	608.374724	-1.637003571	0.416208884	-3.933129816	8.38E-05	0.000502575
LOC106069653	251.2702436	2.284434303	0.609011285	3.751054143	0.000176093	0.000938702
LOC106066422	1497.021821	0.195621655	0.181241169	1.079344478	0.280434192	0.400903695
LOC106053341	1765.050856	0.04485014	0.129837681	0.345432386	0.729769333	0.811540684
LOC106052529	62.73198722	4.768627502	0.755047421	6.315666232	2.69E-10	7.99E-09
LOC106052146	4391.296248	-0.304642034	0.145814622	-2.089242005	0.036685944	0.077769212
LOC106066237	204.5635931	-1.334689013	0.273481459	-4.880363801	1.06E-06	1.17E-05
LOC106068638	665.3390553	2.875166366	0.800997043	3.589484369	0.000331333	0.001612264
LOC106066887	1477.834187	0.45157615	0.204060698	2.212950137	0.026901084	0.060624664
LOC129926542	421.3092406	1.713696291	0.67238055	2.548699976	0.010812528	0.028904042
LOC106057119	237.5443311	1.270676385	0.468562099	2.711863351	0.006690617	0.019536529
LOC106075102	4482.640168	-1.630253273	0.348183478	-4.682167238	2.84E-06	2.75E-05
LOC106070789	6632.863928	0.432822645	0.142132777	3.04519939	0.002325261	0.008158601
LOC106060724	323.0618596	-1.041741184	0.241849041	-4.307402588	1.65E-05	0.000125128
LOC106056095	202.3656463	0.650503161	0.491572408	1.32331097	0.185731985	0.288869359
LOC106079779	3087.586084	-0.11856072	0.248549461	-0.477010568	0.633354597	0.734342454
LOC106055773	3185.950456	0.313033567	0.160581486	1.949375199	0.051250634	0.102250121
LOC129922774	71.96724726	-0.607239736	0.233849515	-2.596711542	0.009412093	0.025847429
LOC106066576	19.33605261	-1.172658621	0.899045299	-1.304337638	0.192118488	0.296541048
LOC106076741	4453.077688	-0.656578149	0.233122484	-2.816451417	0.004855739	0.01505279
LOC106056551	1460.032331	-0.808365061	0.180157933	-4.486980095	7.22E-06	6.15E-05
LOC106052530	572.6621356	-0.100230517	0.141087939	-0.710411665	0.477448892	0.599875913
LOC106078515	585.191486	-0.097841911	0.207930207	-0.470551691	0.637960912	0.737707557
LOC106060081	628.4429426	0.239258265	0.148042523	1.616145552	0.106062848	0.18497008
LOC106078927	8782.922514	-1.09078343	0.158134358	-6.897826909	5.28E-12	2.26E-10
LOC129923100	356.9527062	-0.996628124	0.266648905	-3.737604408	0.000185782	0.000983147
LOC129928656	48.58711694	0.042091178	0.561306851	0.074987822	0.940224402	0.960851762
LOC129928723	100.8744107	-1.018761931	0.242971684	-4.19292452	2.75E-05	0.000193494
LOC106068186	38.71478832	0.452186019	0.478732629	0.944548151	0.344889608	0.47001816
LOC106060800	55.96670589	-1.270417436	0.351384638	-3.615460942	0.000299814	0.001479009
LOC106070853	221.0884365	-0.737865808	0.285295137	-2.586324521	0.009700555	0.026499551
LOC106051946	363.4138215	0.311485751	0.195793951	1.590885465	0.111635354	0.192778127
LOC106067193	16.48334245	0.136192373	1.002618858	0.135836636	0.891950428	0.930449125
LOC129925131	95.40195261	-0.423455578	0.217627677	-1.945779987	0.051681174	0.103013054
LOC106051160	10.83708228	-1.003203123	0.718479428	-1.396286496	0.162628239	0.260396088
LOC129926390	6.880870033	0.178325964	0.621521197	0.286918555	0.774174683	0.846294996
LOC106055322	1222.804194	0.643351468	0.258944861	2.484511435	0.012972934	0.033696895
LOC106078343	110.4416657	0.833926397	0.622489619	1.339663139	0.180354887	0.282499465
LOC106056454	321.822116	0.054033534	0.526528194	0.102622299	0.918262744	0.947480787
LOC106078061	28.87075832	-1.417523176	0.341134206	-4.155324068	3.25E-05	0.000222645
LOC106067018	611.5581016	1.457067765	0.197118165	7.391849289	1.45E-13	8.71E-12
LOC129927256	17.58282452	-1.990623211	0.583983086	-3.408700111	0.000652732	0.002850184
LOC129921994	228.5192941	2.112184674	0.684501585	3.08572649	0.002030555	0.007305446
LOC106052318	1023.387053	0.368954894	0.400673512	0.920836748	0.357135666	0.482309949
LOC106053444	1168.981025	0.355273891	0.211983954	1.67594709	0.093748557	0.167400467
LOC106056026	834.2064946	0.520204485	0.191365411	2.718383026	0.006560185	0.01925356
LOC106055346	2514.690837	-0.053208747	0.271648269	-0.195873683	0.844709036	0.896335392
LOC106058326	10911.7793	0.045009277	0.128647317	0.349865651	0.726439527	0.809115863
LOC106051843	22216.43112	-0.658933862	0.118282996	-5.570824904	2.54E-08	4.58E-07
LOC129927240	118.5928213	0.882175359	0.354149921	2.490965852	0.012739636	0.033217422
LOC106067597	4275.350919	0.062310633	0.087920646	0.708714456	0.478501692	0.600921909
LOC129922065	148.9485446	1.917597201	0.622133722	3.082291047	0.002054139	0.007373277
LOC129928217	77.55851121	-0.539543774	0.351689161	-1.534149566	0.124992862	0.210743867
LOC106054279	17.48585949	0.339951192	0.584623296	0.581487591	0.560911879	0.674379729
LOC106075324	2178.635296	1.151762504	0.584778149	1.969571717	0.048887476	0.098315543
LOC106053670	4082.229126	0.290147397	0.196432811	1.477082146	0.139653619	0.230456057
LOC106056172	2820.508621	1.245217883	0.269099639	4.627348771	3.70E-06	3.47E-05
LOC106062745	1616.071034	0.383634175	0.817508519	0.469272388	0.638874949	0.738574367
LOC106079304	1589.460604	-1.290845903	0.235018106	-5.492538116	3.96E-08	6.71E-07
LOC106074484	99.93524742	0.769485194	0.51202531	1.502826479	0.132883796	0.221547438
LOC106070140	382.9818715	0.152023256	0.174705043	0.870170968	0.384206979	0.509505566
LOC106065040	1444.731169	0.160357752	0.081928921	1.957278947	0.050314681	0.100666264
LOC106051681	1662.241706	-0.046245289	0.083368517	-0.554709261	0.579093541	0.689666436
LOC129928777	16.62282184	-0.899496828	0.931681837	-0.965454935	0.334316997	0.458934089
LOC106056372	214.8599163	0.327741347	0.524586327	0.624761512	0.532127595	0.648830738
LOC106061261	29.60331531	0.444608039	0.58879113	0.755120137	0.450176901	0.574575162
LOC106054540	2513.210754	-1.34237999	0.862737646	-1.555953883	0.119719059	0.203627834
LOC106052288	727.4575701	0.773138134	0.134990624	5.727346935	1.02E-08	2.04E-07
LOC106075891	196.4504115	-0.345057162	0.355020129	-0.971936894	0.331081944	0.455797147
LOC106078280	788.3034637	0.492557892	0.136508782	3.608250583	0.000308269	0.001514897
LOC106078759	394.5018109	-0.322684623	0.126015042	-2.560683369	0.010446652	0.028150108
LOC106061756	962.6375697	-0.544395054	0.144123755	-3.777274974	0.000158554	0.000858842
LOC106061575	159.0834642	-0.408078844	0.229061595	-1.781524503	0.074826806	0.139181812
LOC106056818	354.943855	-0.248054351	0.316144656	-0.784622945	0.432674673	0.557452746
LOC129921735	2817.349041	-0.600459689	0.122218948	-4.912983614	8.97E-07	1.02E-05
LOC106055263	4262.547316	0.724908744	1.835972684	0.394836345	0.69296367	0.783052119
LOC106055387	35.17783613	-0.712082222	0.520078312	-1.369182691	0.170942175	0.270532417
LOC106060137	781.2476149	0.545772092	2.939627397	0.185660296	0.852711166	0.90248928
LOC106072441	414.9393414	1.204168026	0.246674223	4.88161272	1.05E-06	1.17E-05
LOC129928203	269.2642234	-0.119647048	0.135730837	-0.881502321	0.378045998	0.503722808
LOC106076609	206.1199736	1.661776807	0.684648074	2.427198541	0.015215926	0.038447653
LOC129921715	14.64916098	-0.188799932	1.446847104	-0.13049059	0.896178299	0.933270145
LOC129923595	15.85101748	-1.671520792	0.597787915	-2.796176955	0.005171108	0.015825867
LOC106079060	360.6968957	0.538119092	0.290375148	1.85318577	0.063855737	0.12234283
LOC106063195	469.5754258	-0.877591237	0.51306915	-1.7104736	0.087178331	0.157877346
LOC106052783	822.0051965	0.420918751	0.197119448	2.135348665	0.032732541	0.070889646
LOC106051057	257.5040312	1.975021991	0.473840172	4.168118513	3.07E-05	0.000212244
LOC106073053	121.054985	-0.1354879	0.510688558	-0.265304358	0.790775007	0.858229523
LOC106073737	564.2822086	0.267777651	0.104735845	2.556695375	0.010567171	0.028397727
LOC106056971	101.3742029	1.778983137	0.25479468	6.982026221	2.91E-12	1.33E-10
LOC106060490	246.9872616	-0.095174106	0.183535846	-0.518558676	0.604068532	0.710169698
LOC129923572	7.739069332	-0.846895275	0.673436693	-1.257572216	0.208546507	0.316503405
LOC106072200	604.6694885	0.633392006	0.189392243	3.344339741	0.000824787	0.003468642
LOC106063416	1382.29059	0.420456243	0.40986067	1.025851648	0.304961517	0.427711443
LOC106074776	934.0633607	0.188529814	0.180141996	1.046562262	0.295301515	0.417643721
LOC106060940	664.5085812	0.171307274	0.184152369	0.930247462	0.352242973	0.477386241
LOC129923698	12.68451374	0.10419557	0.356816997	0.292014031	0.770275896	0.84364655
LOC106077907	952.8217486	0.037458114	0.5414963	0.069175198	0.944850165	0.963615589
LOC106075055	517.2389087	2.613459086	0.350429768	7.457868389	8.79E-14	5.68E-12
LOC106078867	1254.524231	0.750863461	0.250125782	3.001943485	0.00268262	0.009160894
LOC129922445	14.94819012	-0.365709268	0.766689516	-0.476997872	0.633363637	0.734342454
LOC106079609	3333.157042	0.964143246	0.172384262	5.592988798	2.23E-08	4.08E-07
LOC106069384	425.8739359	0.133823423	0.29050003	0.46066578	0.64503841	0.743533421
LOC106058320	23839.32958	0.175798859	0.165550722	1.061903307	0.288279583	0.409730617
LOC106076090	783.9684644	0.031740174	0.113422524	0.279840133	0.779600159	0.850147098
LOC129922058	83.92726349	-1.334098926	0.275389277	-4.844411311	1.27E-06	1.38E-05
LOC106077011	166.9421649	-1.629938624	0.313079126	-5.20615554	1.93E-07	2.70E-06
LOC129922643	417.2801587	1.445441696	0.416125626	3.473570491	0.000513582	0.002330718
LOC106066486	16707.69818	-0.684211267	0.199438806	-3.430682723	0.000602064	0.002665307
LOC106060409	8.779306121	0.062020273	1.055295627	0.05877052	0.953134889	0.969266613
LOC106060326	386.5412464	-0.46321022	0.197795054	-2.341869582	0.019187418	0.046339379
LOC106077010	920.9969661	0.535119711	0.138267017	3.870190615	0.00010875	0.000625558
LOC106070451	734.2279485	-0.80641052	0.164748072	-4.894810048	9.84E-07	1.11E-05
LOC106071277	1911.364477	0.346238022	0.278954609	1.24119843	0.214532455	0.32371958
LOC106069459	3114.960827	-0.65221724	0.09035227	-7.218603835	5.25E-13	2.85E-11
LOC106064988	2924.481584	0.053144719	0.114072051	0.465887289	0.64129618	0.740357928
LOC129925030	53.84849213	-0.315672456	0.255713024	-1.234479385	0.217024324	0.326711654
LOC106070936	443.4100532	0.313118188	0.191396438	1.635966636	0.10184657	0.179119957
LOC129926787	128.6068078	0.519156111	0.29416757	1.764831217	0.077592136	0.143323808
LOC129924074	67.32693866	0.077328692	0.621571192	0.124408423	0.900991905	0.93607766
LOC106055763	1402.037285	0.680817263	0.178208373	3.820343866	0.000133266	0.000744024
LOC106074973	7608.979077	-0.470847656	0.201596175	-2.335598165	0.019512194	0.046991186
LOC106064855	1290.027089	0.297939663	0.441698913	0.674531121	0.499973707	0.620602103
LOC106058237	261.4999445	0.450953738	0.17387189	2.593597724	0.009497754	0.026033714
LOC106062039	548.7265137	0.880767975	0.480947007	1.831320214	0.067052762	0.127326154
LOC106079043	428.0772538	1.030851402	0.227704581	4.527143892	5.98E-06	5.24E-05
LOC106071511	806.9317764	-0.080385798	0.135289277	-0.594177155	0.552393631	0.666672488
LOC106062666	1048.238596	1.149695787	0.206470177	5.568338273	2.57E-08	4.63E-07
LOC106069506	347.5566133	-0.376891044	0.135629405	-2.778829886	0.005455509	0.016508739
LOC106054241	447.7653754	-0.464231007	0.202407519	-2.293546251	0.021816576	0.051298518
LOC106051987	6845.663588	0.79876042	0.163477548	4.886055801	1.03E-06	1.15E-05
LOC106070824	2310.303147	-0.209523477	0.207188556	-1.011269548	0.311887437	0.435401485
LOC106057213	1021.449787	0.415773047	0.185493836	2.241438616	0.024997677	0.05720945
LOC106053559	105.1254359	2.094139309	0.632447617	3.311166417	0.000929079	0.003809173
LOC106072143	604.3903276	0.351735772	0.426618812	0.824473188	0.409670744	0.534760113
LOC106063773	298.4768491	0.164472129	0.474584218	0.346560469	0.728921548	0.810837088
LOC106063789	2873.443205	4.0003524	0.642630388	6.224966129	4.82E-10	1.33E-08
LOC106056427	7.375373751	3.30337462	1.273730797	2.593463727	0.009501456	0.026039037
LOC106069347	1381.744299	-0.302171479	0.130514053	-2.315240948	0.020599749	0.04902071
LOC106055237	655.842239	1.08109315	0.201530055	5.364426408	8.12E-08	1.25E-06
LOC106078700	370.441734	1.641860232	0.473699273	3.466039165	0.000528186	0.002387065
LOC106050718	17.29449739	0.244205551	0.776110132	0.314653218	0.753024968	0.829456261
LOC106059672	152.5055722	0.325718139	0.518455989	0.628246459	0.5298425	0.646860747
LOC106054328	258.1550184	0.933024798	0.26766976	3.485731067	0.000490794	0.002243161
LOC106050841	108.4946979	0.917774172	0.40313667	2.276583205	0.022811127	0.053118868
LOC129922836	26.03309229	-0.524402504	0.40693372	-1.288668099	0.197513498	0.303089198
LOC106067305	114.5124155	-1.053532362	0.467555619	-2.253277082	0.024241684	0.055783478
LOC106076612	2266.185595	-1.05537172	0.323955038	-3.257772204	0.001122905	0.004467058
LOC106072193	572.5225416	0.057718738	0.308320934	0.187203436	0.851501131	0.901527913
LOC106072413	312.5566637	-0.294455778	0.269327489	-1.093300125	0.274262048	0.393938064
LOC106078143	1081.157428	0.424900121	0.240321375	1.768049645	0.077052604	0.142568549
LOC106070646	743.5101527	-1.45759587	0.250208826	-5.825517408	5.69E-09	1.22E-07
LOC106071503	2127.739678	0.984773954	0.465724095	2.114500763	0.03447252	0.073975248
LOC106050445	769.7471688	2.391429584	0.70529417	3.390683896	0.000697185	0.00301782
LOC106068342	117.5763932	-0.977876555	0.263624361	-3.70935581	0.000207787	0.001083572
LOC106068671	10949.02869	-0.497991397	0.115260769	-4.320562844	1.56E-05	0.00011905
LOC106050212	357.2091125	1.279565964	0.617142801	2.073370964	0.038137769	0.08027765
LOC129922094	18.39769939	-0.856607459	0.310976387	-2.754573962	0.005876861	0.017557372
LOC129921998	9.369787027	-0.588275196	0.692508362	-0.84948461	0.39561169	0.520894693
LOC106069086	380.4683647	-0.295076215	0.372601197	-0.791935767	0.428398131	0.553445853
LOC106052068	263.6039522	-0.244374076	0.167749322	-1.456781301	0.145176759	0.23755999
LOC106079409	132.3784513	0.089418624	0.30634421	0.291889388	0.770371197	0.843708587
LOC106079188	610.7159764	0.386924308	0.326012296	1.186839613	0.23529089	0.348489202
LOC106076144	2052.133027	0.312553563	0.382836266	0.816415766	0.414262382	0.539559694
LOC106069866	12825.00437	-0.439244176	0.493840485	-0.889445457	0.373763724	0.499603082
LOC106078496	706.1135581	0.464022827	0.110336158	4.205537306	2.60E-05	0.000184736
LOC106076801	552.2986862	1.13107936	0.203614741	5.554997423	2.78E-08	4.95E-07
LOC106067183	606.6042282	2.711888657	1.355242469	2.00103577	0.045388535	0.092402928
LOC106065454	2710.088513	0.000395057	0.120032911	0.00329124	0.997373975	0.998175419
LOC106078477	1079.990606	0.789043552	0.283876605	2.77953004	0.005443762	0.016477761
LOC106072262	684.4664669	-0.302595273	0.16104569	-1.878940527	0.060252614	0.116812033
LOC129922172	113.4426263	-0.700337396	0.267615071	-2.616957982	0.008871726	0.02463601
LOC106080090	78.98772853	1.23592035	0.361637046	3.417571185	0.000631826	0.002777793
LOC129926040	17.35107707	-0.169235723	0.685768636	-0.246782536	0.805076527	0.868313346
LOC129922826	347.6503932	-0.249516417	0.50465679	-0.494427939	NA	NA
LOC106055717	666.197535	-1.155762414	0.275928802	-4.188625486	2.81E-05	0.000196689
LOC106073421	56.15935412	-0.644186048	0.429265583	-1.500670153	0.133440896	0.222221604
LOC106062480	246.1075294	-1.484147171	0.747911168	-1.984389636	0.04721242	0.095572198
LOC106069132	357.5097876	1.223869459	0.45736397	2.675920139	0.00745244	0.021324512
LOC106073033	3027.692449	-0.291460666	0.23562761	-1.236954643	0.216103922	0.32554947
LOC106051566	834.6815128	-0.467593037	0.152264261	-3.07093098	0.002133925	0.007623305
LOC106078288	912.101048	0.253295321	0.189046185	1.339859468	0.180291037	0.282434701
LOC106078445	1388.952242	0.293638853	0.113538052	2.586259383	0.009702389	0.026501243
LOC129927172	133.6088921	-1.349044259	0.946236339	-1.425694833	0.153956449	0.249266866
LOC106069852	98.79807769	-0.107278554	0.459331529	-0.233553647	0.815331517	0.87546347
LOC106071319	558.3840527	-1.192739347	0.268875775	-4.436023835	9.16E-06	7.55E-05
LOC106052608	30606.05007	-0.516007275	0.11542647	-4.470441433	7.81E-06	6.58E-05
LOC129922884	379.3791419	1.263146956	0.31778494	3.974848391	7.04E-05	0.000432574
LOC129924590	19.32887476	-0.543838065	0.35164871	-1.546537925	0.121974708	0.206723308
LOC106062522	1610.912816	0.236951029	0.219307623	1.080450492	0.279941622	0.400356878
LOC106058128	1042.332174	-0.119534432	0.101842382	-1.173719923	0.240507227	0.354554832
LOC106071027	413.200868	0.168374727	0.150001176	1.122489379	0.261654421	0.378846021
LOC106080050	54.61518566	2.052753011	0.662435937	3.098794762	0.001943096	0.007047718
LOC106071857	603.1855683	0.149444793	0.11280695	1.324783559	0.185242949	0.28829367
LOC106060577	151.7191088	9.311341351	0.997970234	9.330279632	1.06E-20	2.04E-18
LOC106070584	2633.371891	-0.463504108	0.076766921	-6.037810331	1.56E-09	3.82E-08
LOC129922293	1111.827277	-0.637933079	0.14783653	-4.315124818	1.60E-05	0.00012155
LOC106056014	620.4996475	1.068675161	0.293742792	3.638132376	0.000274622	0.001373048
LOC129925137	15.70157589	-0.445176623	0.634113978	-0.702045118	0.482651027	0.60472489
LOC106055937	54.55684743	-0.793359335	0.377633341	-2.100872057	0.035652199	0.075968911
LOC106071808	2887.160728	0.112397913	0.267798465	0.41971082	0.67469672	0.768466219
LOC106052962	11.20066382	-0.551614172	0.798547341	-0.690772036	0.489708812	0.611144315
LOC106076968	77.63711448	2.001427972	0.325724964	6.144533552	8.02E-10	2.10E-08
LOC106061020	421.7599063	1.587277845	0.642863902	2.469072909	0.013546362	0.034932742
LOC106076573	899.7495559	-0.189224054	0.417715266	-0.452997698	0.650550399	0.747668667
LOC106071962	300.6740682	0.200226463	0.444795016	0.450154466	0.652599066	0.749292028
LOC106064384	15261.00521	-0.063431208	0.18560435	-0.341754967	0.732535303	0.813580175
LOC106062313	13315.29407	-0.846663292	0.180395249	-4.693379102	2.69E-06	2.63E-05
LOC106072920	9267.754292	-0.169367148	0.076252247	-2.221143058	0.026341273	0.059615467
LOC106070637	7.562452545	0.785928353	0.716022428	1.097630915	0.272365688	0.391678226
LOC106057125	2879.210596	-1.463449929	0.226324391	-6.466160896	1.01E-10	3.32E-09
LOC106078341	230.3001067	1.276477881	0.584039699	2.185601225	0.028844793	0.064104762
LOC129927106	322.8531978	-0.817271759	0.524405415	-1.558473151	0.119121128	0.202784672
LOC106063861	578.3453004	0.411261735	0.342791989	1.199741384	0.230239795	0.342332286
LOC106050764	710.2858425	-0.431552896	0.301964971	-1.429148867	0.152961451	0.248084921
LOC129927915	93.90920645	-0.93500525	0.280137325	-3.337667522	0.000844848	0.003531499
LOC106074960	459.37016	-0.653907799	0.236235884	-2.768029086	0.005639642	0.016956315
LOC106074869	3306.692808	0.696810817	0.133006647	5.23891725	1.62E-07	2.32E-06
LOC106069303	421.975246	0.034143878	0.27327046	0.124945368	0.900566802	0.935855222
LOC106051354	3475.330989	0.314697828	0.151632561	2.075397431	0.037949716	0.079943495
LOC106051017	393.2672145	-0.098888767	0.189180928	-0.522720594	0.601168705	0.707844932
LOC106079772	1564.44123	-0.862644552	0.317965034	-2.71301703	0.006667368	0.019486894
LOC129928168	203.514664	0.035094788	0.373442102	0.093976516	0.925127811	0.951864097
LOC106054928	267.1483453	4.775175542	0.968753169	4.92919734	8.26E-07	9.45E-06
LOC106060757	2654.365733	-0.583488967	0.22915085	-2.546309421	0.010886864	0.029088506
LOC106061139	2166.857432	-0.295168261	0.157583014	-1.873096934	0.061055001	0.118084397
LOC129927649	100.7404003	-0.247379703	0.257960906	-0.958981368	0.337568131	0.462234088
LOC106079591	1760.511728	0.561745446	0.151327736	3.712111609	0.000205537	0.001073892
LOC106060276	795.3585994	-0.756544657	0.164439275	-4.600754018	4.21E-06	3.87E-05
LOC129927601	119.9868796	-0.600440922	0.305511118	-1.965365207	0.049371983	0.099125498
LOC106056905	36.11651379	1.226373799	0.376531856	3.257025349	0.001125864	0.00447638
LOC129923697	35.27841362	-1.15850264	0.3572051	-3.243242164	0.001181777	0.004655434
LOC106051654	2015.99962	0.433073842	0.230529809	1.878602355	0.060298809	0.116874481
LOC106080166	9.943462144	-0.21789529	0.640466885	-0.340213202	0.733695977	0.81449621
LOC106052941	152.5034979	1.847786355	0.569819539	3.242757097	0.001183791	0.004662525
LOC106057021	634.2576005	-0.352393543	0.136964826	-2.572876219	0.010085727	0.027325998
LOC106060192	481.1499242	-1.013202067	0.266383873	-3.803541313	0.000142642	0.000786514
LOC106050361	1631.844464	-0.130800408	0.217846464	-0.600424748	0.548223199	0.662995849
LOC106054415	2939.255005	1.028518083	0.569303262	1.806626013	0.070820611	0.133079818
LOC129928091	26.4888079	-0.747111764	0.238450849	-3.133189781	0.001729176	0.006401894
LOC106066607	30.65294264	-1.793813498	0.267038621	-6.717430951	1.85E-11	7.17E-10
LOC106070257	51.99539894	1.542176988	0.51877366	2.972735718	0.002951585	0.009916162
LOC106050761	1086.521251	0.045793188	0.409841254	0.111733963	0.911034349	0.942829261
LOC106069632	216.427116	0.555935867	0.233324023	2.382677358	0.017187251	0.042397817
LOC129927590	20.90861756	0.18777962	0.837242994	0.224283298	0.822536871	0.881147141
LOC129926372	64.10488924	0.350044892	0.398681271	0.878006865	0.379939993	0.505259303
LOC129927444	7.997762947	0.097649972	0.447283707	0.218317748	0.827181547	0.884141938
LOC106078537	105.8053209	-0.788702479	0.339044794	-2.326248607	0.020005292	0.047909085
LOC106069987	851.5559945	1.107472621	0.75686497	1.463236726	0.143402615	0.235451299
LOC106075196	13966.20037	-0.045011055	0.145958021	-0.308383562	0.757790488	0.833191577
LOC106058586	551.9839091	0.989760639	0.269396528	3.673991817	0.00023879	0.001216755
LOC129928948	11.56658532	-0.313231708	0.342733245	-0.913922744	0.360757442	0.486058181
LOC106078637	915.2911135	2.61630978	0.29538517	8.85728211	8.20E-19	1.23E-16
LOC106058294	177.6811418	-0.005249115	0.321579785	-0.016322903	0.986976786	0.991748303
LOC106076712	1307.078887	0.16168731	0.146601341	1.10290471	0.270068549	0.388964298
LOC106058738	357.8213931	0.356596477	0.183234663	1.946119094	0.051640436	0.102960064
LOC106077765	188.1783512	-0.096009285	0.213914512	-0.448820812	0.653560924	0.750071306
LOC106074585	1137.298441	1.334354158	0.759537788	1.756797592	0.078952316	0.145380977
LOC129923371	65.22289564	-0.027816612	0.353204331	-0.078755015	0.937227486	0.958973864
LOC106056561	2586.509829	-0.02308069	0.202554088	-0.113948281	0.909278792	0.941377966
LOC129926643	310.8164635	-0.552830626	0.230757498	-2.395721179	0.016587703	0.041137504
LOC106079180	274.868723	-0.995118842	0.220094949	-4.52131612	6.15E-06	5.37E-05
LOC106050765	4980.705772	-0.150935478	0.256927228	-0.587463927	0.556892171	0.670655266
LOC106076301	92.83069608	1.68484143	0.33862196	4.975582296	6.51E-07	7.68E-06
LOC106078704	2523.518012	0.619762787	0.172558972	3.5915999	0.000328654	0.001601373
LOC106051599	215.6705856	0.443680711	0.395820414	1.12091417	0.262324399	0.379639766
LOC106054893	144.663138	0.69938789	0.335866105	2.082341386	0.037311298	0.078849789
LOC106068386	70.73403466	0.806849631	0.241076322	3.346863874	0.000817313	0.003443445
LOC106069641	947.4964184	1.625061536	0.413823286	3.926945611	8.60E-05	0.000514116
LOC129925713	56.85337313	-0.409106148	0.239110561	-1.710949724	0.087090394	0.15778356
LOC106059037	1508.367763	0.227249406	0.263490682	0.862457087	0.388436038	0.513833682
LOC106067120	1764.667464	0.364120511	0.150430032	2.420530709	0.01549787	0.039029024
LOC129926900	1474.421385	-0.347518037	0.091508356	-3.79766454	0.000146066	0.000801686
LOC106078298	4.281892953	4.555746281	1.754209394	2.59703676	0.009403186	0.025834944
LOC106055378	2812.931312	-0.230551603	0.119963164	-1.921853306	0.054624219	0.107815768
LOC129924250	38.91988328	-0.776808197	0.32906264	-2.360669679	0.018241971	0.044566333
LOC106058884	64.1809048	0.93471024	0.347227613	2.691923694	0.00710412	0.020516119
LOC106053476	111.6141501	-0.699101151	0.928406352	-0.753012029	0.451442686	0.575717169
LOC129925694	187.1440589	-0.938835933	0.311597802	-3.012973545	0.002587015	0.008886984
LOC106063460	793.7546011	-0.209898284	0.112137485	-1.871794108	0.061235094	0.118338323
LOC106063393	4035.035956	0.019627481	0.580302598	0.033822838	0.973018424	0.982340271
LOC106078314	483.9848357	0.396893755	0.218733864	1.814505297	0.069599968	0.131217642
LOC106074410	550.5206479	0.815024038	0.22051642	3.695978911	0.000219041	0.001131206
LOC106074077	2230.706738	-0.842664164	0.304241991	-2.769716833	0.005610505	0.016884122
LOC106071610	54308.15976	-1.191896523	0.747069788	-1.595428622	0.11061642	0.191321346
LOC106070414	997.2786026	-0.140439715	0.164162988	-0.855489517	0.392280206	0.517632457
LOC106066546	107.4615582	-0.52686623	0.236574822	-2.227059605	0.02594329	0.058920104
LOC106050142	910.8994363	-0.50156233	0.134727363	-3.722794839	0.00019703	0.001034892
LOC106070526	1356.141024	3.539732249	1.161636315	3.047194896	0.002309879	0.008118671
LOC106063909	180.3655681	1.354919103	0.534690872	2.534023254	0.011276125	0.02995255
LOC106071606	155.1648272	-0.986959275	0.329748923	-2.993062923	0.002761928	0.009383507
LOC106065198	94.44672537	1.952943769	0.669375648	2.917560229	0.003527815	0.01152043
LOC106060682	539.2822758	-1.242930593	0.200349337	-6.203816851	5.51E-10	1.50E-08
LOC106065262	477.2992785	0.918134532	0.580321503	1.582113582	0.113623644	0.195530862
LOC106051950	424.9790131	0.627125319	0.229213721	2.735985071	0.006219385	0.018430888
LOC106059502	280.5420522	-1.684353722	0.17978779	-9.368565698	7.35E-21	1.45E-18
LOC106051697	23.73698999	-0.658448478	0.417853883	-1.57578643	0.115075031	0.19740587
LOC106069455	638.9247374	-0.229703493	0.161208139	-1.424887688	0.154189669	0.249502138
LOC129926722	95.06094057	0.280179672	0.308094122	0.909396356	0.363140945	0.4882025
LOC106055447	2040.803526	0.639323618	0.136817388	4.672824322	2.97E-06	2.85E-05
LOC129928439	34.1507378	2.600934111	1.355331872	1.919038551	0.054979455	0.10839928
LOC106069139	404.9930929	-0.052621842	0.128652686	-0.409022488	0.682523158	0.774792479
LOC106057877	2938.191109	-1.352946945	0.685578606	-1.973438104	0.04844567	0.097601636
LOC106077996	139.2458694	-0.78405383	0.345542029	-2.269054884	0.023264988	0.05397418
LOC129923080	13.80406871	0.754587741	0.873008473	0.864353284	0.387393847	0.512796951
LOC106066227	805.7487188	0.045527896	0.111885777	0.406914064	0.684071106	0.775863623
LOC106068312	3459.141474	0.312215216	0.178015194	1.753868352	0.079453068	0.146192037
LOC129925179	21.01404085	-1.881316922	0.698861868	-2.69197249	0.00710308	0.020515832
LOC106055037	4852.210055	1.37153432	0.338887754	4.047164012	5.18E-05	0.000333844
LOC106061324	2886.315773	0.75366243	0.098865133	7.62313674	2.48E-14	1.78E-12
LOC129922594	27.42796822	-0.473437708	0.29291249	-1.616311095	0.106027069	0.184950156
LOC106077050	879.979998	0.948557237	0.408776842	2.320476942	0.020315091	0.048533831
LOC106064010	518.6903041	-0.559885499	0.238520008	-2.347331373	0.01890843	0.04579487
LOC106071267	1005.228275	-0.295291837	0.109390917	-2.699418238	0.006946082	0.02013432
LOC106078508	1503.356935	0.076113517	0.609681986	0.124841341	0.900649158	0.935855222
LOC106066945	242.0183316	1.971109454	0.776343783	2.538964691	0.011118104	0.029583213
LOC106062590	1553.025024	-0.208111654	0.104219141	-1.996865944	0.045839748	0.093236866
LOC106068550	654.772501	-0.133541461	0.19030819	-0.701711584	0.482859047	0.604932023
LOC106055854	3790.823504	-0.067031596	0.206709228	-0.32427965	0.745726325	0.823203405
LOC106079427	7441.018326	-0.922334415	0.123884337	-7.445125307	9.69E-14	6.16E-12
LOC106063047	220.0093965	-0.329935075	0.321624845	-1.025838272	0.304967823	0.427711443
LOC106076470	455.2116056	-0.284650299	0.175925028	-1.618020489	0.105658182	0.184426471
LOC106053754	186.128131	-0.326509124	0.175728118	-1.858035737	0.06316394	0.121345935
LOC129928123	20.05760649	-1.06757692	0.280337008	-3.808191167	0.000139987	0.000775223
LOC106056848	3728.212791	-0.101058951	0.106191493	-0.951667107	0.341265836	0.466069187
LOC106067181	547.0551012	0.197469753	0.364902064	0.541158224	0.58839853	0.696944885
LOC106080122	750.2873733	-0.419757994	0.165293692	-2.539467709	0.011102129	0.029558725
LOC106078717	2096.63855	-1.202190895	0.203102819	-5.919124617	3.24E-09	7.41E-08
LOC106079501	194.6491563	0.180950441	0.179624823	1.007379927	0.313752234	0.437445138
LOC106063076	458.8830538	0.860314778	0.242049263	3.554296211	0.000378992	0.001801988
LOC106074518	175.8576127	0.008262498	0.523531093	0.015782248	0.987408111	0.991953351
LOC106063198	256.504481	-0.432535715	0.614431268	-0.703961106	0.481456995	0.603556636
LOC129924671	9.342834007	-0.421431195	0.653790478	-0.644596717	0.519188563	0.63724038
LOC106072883	1870.515241	-0.377692783	0.348668507	-1.083243184	0.278700496	0.399052594
LOC106055078	704.050632	0.209960024	0.225052966	0.932936045	0.35085299	0.476093742
LOC106077198	65.0851952	0.068359214	0.334537786	0.204339292	0.838088367	0.89199905
LOC106069789	54.60982341	6.450115597	0.872607039	7.391775801	1.45E-13	8.71E-12
LOC106079307	1272.153011	-0.946342125	0.305053293	-3.102219006	0.001920758	0.0069811
LOC129921769	1783.540868	1.084959996	0.631254394	1.718736547	0.085662354	0.155583823
LOC106063142	966.2434503	0.27676042	0.223270388	1.239575129	0.215132584	0.324333623
LOC106074656	293.4081672	0.576606492	0.249426733	2.311726917	0.020792737	0.049399161
LOC106059704	50.7963607	0.024525252	0.307153604	0.079846863	0.936359052	0.958809175
LOC106057747	2463.923155	-0.341861066	0.232988937	-1.467284543	0.142298667	0.234026082
LOC106050817	1323.600914	-0.50284286	0.276987992	-1.815395881	0.069463094	0.131036611
LOC129922404	16.26360052	0.796496382	0.476768743	1.670613675	0.09479801	0.168942656
LOC106073092	2312.060393	-0.659093399	0.220117087	-2.994285482	0.002750884	0.009357122
LOC106050535	592.2050635	1.536023567	0.277748578	5.530266182	3.20E-08	5.60E-07
LOC106052509	52.37839276	0.404200885	0.343018672	1.178364087	0.238651489	0.35243809
LOC106071451	379.3945457	-0.663175618	0.16843454	-3.937289933	8.24E-05	0.000494216
LOC129926086	26.86743847	0.155468418	0.41409581	0.375440694	0.707332745	0.794328244
LOC106066528	1811.319381	0.267215884	0.306613638	0.871506843	0.383477471	0.508816411
LOC106058678	1892.551734	0.584532886	0.327196415	1.786489272	0.074020073	0.137975236
LOC129926524	32.56729288	-2.312114231	0.738653232	-3.130175475	0.001747019	0.006450168
LOC106069421	101.7986739	1.287598379	0.681941695	1.88813558	0.059007751	0.114888497
LOC106077172	1311.607381	1.526495761	0.199458712	7.653191692	1.96E-14	1.44E-12
LOC106062116	198.255667	1.744115392	3.603175986	0.48404946	0.628350768	0.730392924
LOC106051652	1086.936863	0.077653882	0.166775365	0.465619623	0.641487794	0.740379165
LOC106055141	289.3553662	0.04121654	0.129440124	0.318421669	0.750165103	0.827047191
LOC106069888	2092.5378	0.665196393	0.414730904	1.603922897	0.108731049	0.188602015
LOC106073550	241.9722571	0.369821283	0.197148528	1.875851102	0.060675729	0.117496637
LOC129926439	15.46800322	1.880589772	1.101130193	1.707872315	0.087660037	0.158526073
LOC106052309	165.1798713	0.539071308	0.258944003	2.081806497	0.037360148	0.078930094
LOC106079095	761.6323551	-0.424291629	0.661387128	-0.641517821	0.521186307	0.639081355
LOC106052075	152.2944308	-0.930995153	0.460051775	-2.023674734	0.04300363	0.08849705
LOC129926079	246.3163273	-0.360371467	0.157660857	-2.285738345	0.022269571	0.052135927
LOC106070486	710.4920448	-0.459216382	0.16852526	-2.724911278	0.006431877	0.018922793
LOC106051097	4139.65515	0.393131074	0.209909681	1.872858234	0.061087964	0.11813768
LOC106077360	828.8661272	1.367781749	0.428354992	3.193103323	0.001407526	0.005388804
LOC129923688	2440.831077	-0.010472707	0.421507455	-0.024845842	0.980177926	0.986971124
LOC106059439	405.4242589	-0.595391449	0.12885054	-4.620791253	3.82E-06	3.56E-05
LOC106053076	163.1830955	0.968627851	0.568138648	1.704914556	0.088210361	0.159310073
LOC106068105	895.8701323	0.273880868	0.381495496	0.717913765	0.47281046	0.595316188
LOC106078769	337.7420601	0.916458231	0.300209548	3.052728459	0.00226771	0.007999113
LOC106054598	1335.106566	-0.130070453	0.172109753	-0.755741326	0.449804302	0.574334723
LOC106050410	1421.850555	-0.61922653	0.185639543	-3.335639168	0.000851035	0.003553961
LOC106079519	217.4228124	0.091018641	0.581513629	0.156520221	0.875622982	0.918907288
LOC106062891	457.8947777	-0.580421171	0.511221857	-1.135360633	0.256224247	0.372714655
LOC129925069	29.78496793	-2.056385667	0.704436135	-2.919193899	0.003509379	0.011470523
LOC106058147	879.2579701	1.172293044	0.366082616	3.202263626	0.001363522	0.005249096
LOC106052686	2137.396098	0.741619004	0.291517661	2.543993392	0.010959316	0.029235559
LOC129923867	47.46074793	-1.820145825	0.466705734	-3.899985993	9.62E-05	0.000565427
LOC106055950	321.6429381	-1.297422163	0.411467496	-3.153158328	0.001615142	0.006044042
LOC106060441	1712.8242	0.2562247	0.346558027	0.739341408	0.459699711	0.583318013
LOC106055662	65.96983703	0.438262809	0.585514422	0.748508991	0.454153204	0.57853371
LOC106078917	3524.813255	-0.762665822	0.193952477	-3.932230372	8.42E-05	0.000504103
LOC106079441	2942.238495	4.072078826	1.512344418	2.692560489	0.007090567	0.020488215
LOC106062527	67.15854212	-1.155738833	0.631499496	-1.830150049	0.067227505	0.127613557
LOC106056410	212.3327624	-0.320593641	0.203586311	-1.574730838	0.115318587	0.197730424
LOC106068253	44.57249148	-0.699367553	0.417803081	-1.673916694	0.094146973	0.167919544
LOC106078514	279.0038415	-0.480994203	0.172559983	-2.787402941	0.005313237	0.01617104
LOC106068752	951.5905287	-0.024729972	0.289912773	-0.085301422	0.932021761	0.956567104
LOC106072194	3228.209289	0.020897508	0.66696139	0.03133241	0.975004444	0.983941773
LOC106051538	3520.079765	-0.488389703	0.087277147	-5.595848654	2.20E-08	4.02E-07
LOC106066748	818.5742587	0.124325322	0.243974714	0.509582815	0.610343766	0.715290642
LOC106064910	84.75703571	-0.166437149	0.404545601	-0.411417522	0.680766408	0.773260679
LOC106074242	355.2140765	-0.909276098	0.174346576	-5.215336718	1.83E-07	2.60E-06
LOC106066198	745.9527283	-0.933551018	0.150026086	-6.222591323	4.89E-10	1.35E-08
LOC106054432	1170.878543	0.418089601	0.173186663	2.414098135	0.015774213	0.039578803
LOC106059772	3904.014334	0.889339069	0.379130798	2.345731537	0.01898978	0.045956194
LOC106056060	295.38349	0.171917785	0.15286217	1.124658797	0.260733648	0.377763469
LOC129922969	371.3401026	0.30231146	0.420354262	0.719182574	0.472028435	0.594605978
LOC106053851	840.4983489	0.329582911	0.133550072	2.467860219	0.013592339	0.035022337
LOC106051096	241.4692338	1.950603669	0.353287624	5.521290693	3.37E-08	5.87E-07
LOC106077549	4316.063028	-4.56E-05	0.216562044	-0.000210589	0.999831975	0.999941618
LOC129926736	8.580227318	0.664223818	0.518145477	1.281925342	0.199868837	0.306123105
LOC129924216	23.49781501	-0.664293236	0.643342729	-1.03256508	0.301807477	0.424397318
LOC106061289	507.5902797	-0.515571233	0.153600671	-3.356568882	0.000789161	0.003346151
LOC106052295	297.8858865	-0.011625986	0.201544988	-0.05768432	0.954000084	0.969820096
LOC106073163	1094.719511	-0.461948602	0.182838279	-2.526542063	0.011519159	0.030520109
LOC106059358	1746.215158	2.91130458	1.545300091	1.883973603	0.059568546	0.115782048
LOC106069467	121.7716142	0.139949925	0.347050218	0.403255544	0.686760243	0.778087951
LOC106057526	172.9388612	-0.204443169	0.235106691	-0.869576144	0.38453208	0.509781807
LOC129927025	45.85758195	0.229882993	0.340787438	0.674564164	0.499952707	0.620602103
LOC106068521	169.1239284	0.305205772	0.256109943	1.191698254	0.233379583	0.346104649
LOC106056983	16.07997729	2.208674213	1.073190204	2.058045448	0.039585771	0.082671757
LOC106066521	1215.956078	-0.238016291	0.152520748	-1.560550248	0.118629905	0.202169222
LOC106054445	1327.849589	1.390663208	0.477047311	2.915147355	NA	NA
LOC106074895	1683.053976	0.020516237	0.095334468	0.215202728	0.829609264	0.886071907
LOC106056041	31.94816964	3.371864356	0.90216046	3.737543935	0.000185827	0.000983147
LOC106054212	747.2479093	0.650106355	0.17614527	3.690739774	0.000223603	0.00115065
LOC106067717	2487.021767	0.87705688	0.149373126	5.871584137	4.32E-09	9.51E-08
LOC129926455	95.22760222	0.055670835	0.538108868	0.103456453	0.91760071	0.947066346
LOC106069566	58.35908496	-0.073937791	0.296625579	-0.24926303	0.803157327	0.867127016
LOC106054552	1461.047525	0.04771174	0.165580858	0.28814768	0.773233696	0.845697714
LOC106072336	1993.822569	-0.136574159	0.180037394	-0.758587734	0.448099212	0.572559556
LOC106062942	1059.152907	0.699490342	0.473573826	1.477046036	0.139663297	0.230456057
LOC106068648	1605.738899	0.557910845	0.162887292	3.425134273	0.000614496	0.002714727
LOC106061275	251.1004014	0.51246356	0.440677395	1.162899585	0.244870246	0.359578
LOC106072566	1094.873458	-0.541954048	0.228691283	-2.369806322	0.017797405	0.043636735
LOC106073450	417.2363035	0.164685892	0.378539267	0.435056299	0.663521563	0.759224799
LOC106074875	1901.954958	0.212070999	0.662851828	0.319937262	0.74901589	0.826166117
LOC129922261	1092.128537	0.875819325	0.558628044	1.567804078	0.116926863	0.199842991
LOC106056404	336.731839	-0.836994828	0.167404343	-4.999839403	5.74E-07	6.90E-06
LOC106074036	101.5576453	-1.452697172	0.501069134	-2.899195089	0.00374122	0.012106524
LOC106053393	45.16467741	1.099961387	0.621097703	1.770995743	0.07656141	0.141864171
LOC106072744	32.40790671	-0.802723946	0.937466418	-0.856269548	0.391848701	0.517213387
LOC106074267	219.1917478	-1.499296933	0.246132309	-6.091426753	1.12E-09	2.84E-08
LOC106061235	1745.278555	-0.327688571	0.108944059	-3.007860862	0.002630936	0.009015158
LOC106071970	574.4415252	-0.646815466	0.441153988	-1.466189773	0.142596594	0.234427726
LOC106076932	29.29678697	0.471003981	1.67660112	0.28092787	0.778765724	0.849556023
LOC106068240	2295.125915	-0.289754059	0.123135753	-2.353126949	0.018616277	0.0452228
LOC106063272	14.76113184	0.52602044	0.500089444	1.051852716	0.292867128	0.414738317
LOC106054056	713.3043027	-0.342493195	0.161627739	-2.119024845	0.034088367	0.073295027
LOC106065921	7703.522657	0.419629031	0.101218385	4.145778767	3.39E-05	0.000230822
LOC106063561	399.1565636	-0.192204812	0.378150767	-0.508275611	0.611260072	0.715969805
LOC129923434	60.22511282	0.728118462	0.66315326	1.097964086	0.272220172	0.391520564
LOC106053239	49.08723035	0.033616307	0.628255562	0.053507376	0.957327654	0.971618784
LOC106073630	156.2169741	0.895043642	0.306934387	2.916074838	0.003544655	0.011566768
LOC129925050	208.0117615	0.033710869	0.442440858	0.076192939	0.939265601	0.960298532
LOC106053855	1545.524472	1.022122041	0.292249078	3.497434615	0.000469756	0.0021656
LOC106064901	42.08864141	-0.935625139	0.293763266	-3.184963019	0.001447725	0.00550835
LOC106062629	353.5148017	0.525832179	0.172865873	3.041850714	0.002351285	0.008235208
LOC106061472	659.1851789	-0.036638088	0.097445125	-0.375986879	0.706926651	0.794069032
LOC106077492	1832.867706	2.46385131	0.535294283	4.602797726	4.17E-06	3.84E-05
LOC129926413	81.17468756	-1.296289128	0.321784712	-4.028436034	5.61E-05	0.000356742
LOC106059504	68.10872199	-0.970593195	0.314233806	-3.088761226	0.002009929	0.007247966
LOC129924153	26.34469132	-2.0917063	0.573723249	-3.645845457	0.000266514	0.001340803
LOC129923973	49.04589649	-0.463180935	0.286167886	-1.618563638	0.105541184	0.184310699
LOC106059990	264.7054253	1.936937141	0.510207445	3.79637177	0.000146829	0.000805328
LOC106077171	90.25671028	1.968440301	1.264052136	1.557246133	0.119412059	0.203169001
LOC106060777	1822.565758	0.851958504	0.330615933	2.576882782	0.009969575	0.02710552
LOC106072209	30.92097694	0.942957723	0.473193417	1.992753256	0.046288473	0.094024537
LOC129925684	63.74093042	-0.608618045	0.457296302	-1.330905243	0.183220192	0.285915904
LOC106066121	2674.28326	0.372914057	0.121938872	3.058204902	0.002226673	0.007884943
LOC106063230	71.5691181	-0.75371185	0.324098964	-2.325560811	0.020041992	0.04798118
LOC106067835	765.1250673	0.068281253	0.132630449	0.514823356	0.606676462	0.71229326
LOC106053168	1457.646105	-0.90508286	0.234116433	-3.865951858	0.000110657	0.000633353
LOC106053091	2430.027441	2.403412469	0.741795636	3.239992732	0.001195327	0.004703719
LOC106069174	464.7658521	0.363922551	0.163674289	2.223455821	0.026185079	0.059372797
LOC106053834	1025.003531	-0.456529759	0.31700233	-1.440146384	0.149825989	0.243960484
LOC106075985	1131.242853	-1.1334325	0.267057814	-4.244146552	2.19E-05	0.000159441
LOC129926186	111.8195674	-1.07785406	0.324171821	-3.324946801	0.000884354	0.003662961
LOC129927290	15.98115936	-0.518560122	0.493016543	-1.051810794	0.292886366	0.414738648
LOC106062157	1159.530686	-0.554526437	0.329949897	-1.68063831	0.09283319	0.166024054
LOC106055329	1979.467364	-1.486351421	0.327720732	-4.535420784	5.75E-06	5.06E-05
LOC129923679	360.4346882	0.142175205	0.29665552	0.479260272	0.631753481	0.733030723
LOC106054058	433.2008172	-0.535064684	0.207449773	-2.579249316	0.00990153	0.026947373
LOC129923117	1821.062092	-0.018101273	0.501904021	-0.036065208	0.971230364	0.981302383
LOC106060281	198.79449	1.787875259	0.658650743	2.714451138	0.006638569	0.019427889
LOC106072658	79.64865389	1.914024027	0.539242643	3.549467116	0.000386012	0.001830976
LOC106059145	517.2599333	0.030899231	0.141705198	0.21805291	0.827387887	0.884319175
LOC106065523	281.0187172	1.69688038	0.731833282	2.318670687	0.020412899	0.048714173
LOC106056048	1415.74662	-0.027490623	0.136796352	-0.200960203	0.840729693	0.893590065
LOC106054362	1206.296492	0.20494606	0.117353714	1.746396026	0.08074216	0.148089495
LOC106068229	70.96985801	-1.233932673	0.434844196	-2.837643192	0.004544796	0.014224239
LOC129927811	8962.792784	-2.847537316	0.782291006	-3.639997511	0.000272641	0.001365017
LOC106054821	2350.876811	0.413011601	0.178424646	2.314767668	0.02062565	0.049066295
LOC129927797	1268.379948	-1.558056465	0.214188206	-7.274240247	3.48E-13	1.96E-11
LOC106062838	262.9945079	-0.356263169	0.372897037	-0.955392865	0.339379061	0.46416047
LOC106074948	664.0210426	0.123143359	0.188590862	0.652965671	0.51377841	0.632543314
LOC106078043	1091.981321	0.273075101	0.490096445	0.557186455	0.577400043	0.688414012
LOC106050999	632.1081148	-1.389662176	0.133441515	-10.4140168	2.14E-25	8.19E-23
LOC106055090	65.34796595	0.022575988	0.220694522	0.102295188	0.918522375	0.947540072
LOC106075958	24997.23451	-1.253974156	0.741279444	-1.691634871	0.090715613	0.162864227
LOC106075397	334.2702516	0.603071566	0.389866393	1.546867276	0.121895253	0.206620739
LOC129921976	12.96070688	0.311487145	1.107505209	0.281251179	0.778517753	0.849433629
LOC106060033	957.9033389	-0.894598895	0.335722629	-2.664696443	0.007705785	0.021937261
LOC106056285	3513.415528	-0.079357748	0.161373066	-0.491765757	0.622884946	0.725802288
LOC106054897	15.10251873	0.884042027	0.776852736	1.137978907	0.25512929	0.371542882
LOC106068539	388.7298238	-0.423081508	0.208381867	-2.030318254	0.0423242	0.087403798
LOC106068255	164.6938107	1.116699727	0.232414876	4.804768728	1.55E-06	1.63E-05
LOC106073528	222.0680899	-0.049872811	0.251013202	-0.198686006	0.842508372	0.894978726
LOC106073444	1090.347566	0.263114049	0.155077454	1.696662159	0.089760551	0.161508307
LOC129922802	11.23277609	-0.309980048	0.732597106	-0.42312486	0.672204165	0.766547377
LOC129923106	27.78045586	-0.023760141	0.299392154	-0.079361268	0.936745275	0.958973864
LOC106064629	4591.893298	-0.193550896	0.23014494	-0.840995659	0.400350366	0.525611887
LOC106067841	321.8350073	-0.65456058	0.259145128	-2.52584559	0.01154202	0.030569544
LOC106067058	2685.43165	-0.761745651	0.189911901	-4.011047477	6.04E-05	0.000380871
LOC106061988	1086.486344	0.1501715	0.112923071	1.329856679	0.183565497	0.286275076
LOC106076031	817.6173331	1.008522002	0.251146034	4.015679583	5.93E-05	0.000374201
LOC106059656	36.5496939	-0.534650757	0.416181864	-1.284656548	0.198912329	0.304956984
LOC106055360	777.6192195	0.316534122	0.147503184	2.145947728	0.031877149	0.069485308
LOC106058131	379.3978748	0.714935126	0.143206785	4.99232718	5.97E-07	7.14E-06
LOC106079045	261.4730218	1.341050548	0.251107563	5.340542246	9.27E-08	1.41E-06
LOC106077767	403.9074083	-0.834590273	0.25345855	-3.292807735	0.000991923	0.004022993
LOC106070555	73.78412891	0.786626285	0.78511192	1.001928853	0.316377956	0.440402635
LOC106057181	1488.052066	-0.782770736	0.121332482	-6.451452421	1.11E-10	3.62E-09
LOC106054988	1249.568279	0.005065983	0.175198018	0.028915756	0.97693178	0.985101842
LOC106055732	3160.063546	0.813925498	0.177373527	4.58876536	4.46E-06	4.07E-05
LOC106052715	1746.51686	1.739566636	0.284049251	6.124172584	9.12E-10	2.35E-08
LOC106050796	899.4116513	-0.126508344	0.162220304	-0.77985518	0.435476123	0.560286731
LOC106054509	294.9119458	-0.785952641	0.255045324	-3.081619489	0.002058778	0.007386286
LOC106070676	904.8185619	-0.163117201	0.077765085	-2.097563463	0.035943726	0.076493015
LOC129924475	16.80360588	0.09308585	0.339491845	0.274191711	0.783937298	0.853639736
LOC106073568	677.404477	-0.547638527	0.188431969	-2.906293076	0.003657387	0.0118778
LOC106051639	316.270459	-0.937322988	0.259169613	-3.616639222	0.000298453	0.001472961
LOC106062135	320.6870885	5.107331738	0.929502603	5.494693312	3.91E-08	6.65E-07
LOC106054949	5424.490804	-0.284607944	0.356295304	-0.798797911	0.424407602	0.549591854
LOC129921986	69.7607186	-1.936199703	0.549398542	-3.52421704	0.000424736	0.001984891
LOC106063071	40475.3524	-1.164663689	0.301864296	-3.85823598	0.000114208	0.000651119
LOC129923944	369.2644255	-0.890806165	0.305602114	-2.914921471	0.003557781	0.011599194
LOC106072868	5706.554157	2.583710474	0.590511245	4.375378957	1.21E-05	9.61E-05
LOC106053358	25.66868911	-0.900937333	0.416424228	-2.163508444	0.030502095	0.066976328
LOC129925761	79.75687843	-0.094681779	0.962931943	-0.098326553	0.921672994	0.949373096
LOC129922596	14.0604792	-0.832100066	0.388741152	-2.14049905	0.032314457	0.070172211
LOC106056674	1124.015138	-0.474421594	0.097697144	-4.856043656	1.20E-06	1.31E-05
LOC106063178	8.088523783	3.111191511	0.906110794	3.433566329	0.000595696	0.002643448
LOC106055483	523.4429125	-0.579970023	0.126049432	-4.601131594	4.20E-06	3.87E-05
LOC106056474	117.0801008	-0.082770432	0.194691946	-0.42513537	0.670737995	0.765395347
LOC106051548	677.9623512	0.039926107	0.263735715	0.151386804	0.879670598	0.921515439
LOC106053666	656.1432798	0.081224434	0.320877454	0.253132257	0.800166013	0.864753049
LOC129925922	13.86458808	0.296863024	0.455304633	0.652009672	0.514394933	0.633110408
LOC106077958	1051.230859	0.530743204	0.309705966	1.713700291	0.086583783	0.157009097
LOC106065507	5063.329511	0.51542401	0.177932858	2.896733153	0.003770703	0.012184162
LOC106050421	8.026473197	2.741378809	1.296551663	2.114361416	0.034484411	0.073986215
LOC106077764	7855.457147	-0.468357729	0.101036678	-4.635521837	3.56E-06	3.35E-05
LOC106060651	75.39715538	-1.115595363	0.360910005	-3.091062443	0.001994417	0.007201548
LOC106051083	1715.583426	0.418785228	0.112313699	3.728710117	0.000192462	0.00101432
LOC106066402	1806.662497	-0.033472603	0.11447208	-0.292408448	0.76997435	0.843400934
LOC106073520	12354.29733	-0.222739436	0.107938488	-2.063577504	0.039057792	0.081811811
LOC106053016	407.4968488	0.371274413	0.532613631	0.697080192	0.485752609	0.60764135
LOC106050632	186.7704107	0.401608489	0.498925031	0.804947564	0.420849939	0.546086514
LOC106078309	20.81348109	-1.264421456	0.467159784	-2.706614524	0.006797313	0.019779275
LOC106065490	30.12563517	-0.588974347	0.41898262	-1.40572501	0.159805797	0.256837891
LOC106073379	999.3296373	-0.578586427	0.12565262	-4.60465072	4.13E-06	3.81E-05
LOC129924532	123.0872558	0.771080224	0.408427768	1.887923114	0.059036273	0.114933775
LOC106070624	1334.712986	1.079863896	0.263086185	4.104601301	4.05E-05	0.00027072
LOC106065495	1512.694439	1.565766585	0.23327633	6.712067977	1.92E-11	7.40E-10
LOC106067554	771.2096288	-0.027681782	0.278774498	-0.099298115	0.920901575	0.948678592
LOC106074216	70.40657092	-0.287400877	0.380891767	-0.75454736	0.450520619	0.574845766
LOC129927309	79.60636005	-0.97920717	0.232102208	-4.218861931	2.46E-05	0.000175635
LOC129927886	11.67329154	-0.835102876	0.687671753	-1.214391709	0.22459818	0.335512119
LOC129922930	395.0340239	-0.712483157	0.32782685	-2.173352048	0.029753831	0.065650349
LOC106056448	3116.145058	0.546553163	0.151392012	3.610184951	0.000305979	0.001505338
LOC106064574	307.4874338	-0.287863304	0.47434478	-0.606865124	0.543940425	0.659176751
LOC106059208	2233.045131	-0.390669131	0.115277549	-3.388943774	0.000701624	0.003033929
LOC106066667	74.71688293	-0.08619016	0.301681378	-0.285699304	0.775108438	0.847026516
LOC106068538	1855.817565	0.886258657	0.490849974	1.80555914	0.07098723	0.133301093
LOC106065719	402.7352236	-0.929403897	0.457166605	-2.032965417	0.042056017	0.086924
LOC106063980	123.3933941	1.540405664	0.691112409	2.228878609	0.025821983	0.058714206
LOC106066086	72.61567297	1.013437846	0.242120863	4.185669238	2.84E-05	0.000199011
LOC106055022	200.0291139	0.490743896	0.162625802	3.017626291	0.002547629	0.008775165
LOC106050360	6506.65247	-0.233659774	0.201473003	-1.159757245	0.246147656	0.361137912
LOC106054950	2928.350767	-0.322892883	0.138905668	-2.324547936	0.020096145	0.048072394
LOC106054305	27.65367425	2.173162057	0.826863399	2.628199603	0.008583813	0.023954356
LOC106065331	32.47996294	0.844740148	0.787784061	1.072299111	0.283585706	0.404534574
LOC106052046	387.2764612	0.049904563	0.166484883	0.299754318	0.764364563	0.838843318
LOC106065707	47.1508204	-0.961022782	0.305332278	-3.147465407	0.001646926	0.006144019
LOC106055137	79.74073302	1.636186216	0.71614884	2.284701341	0.022330346	0.052244583
LOC106070013	1913.885559	0.098665218	0.151794981	0.649989986	0.51569869	0.634133886
LOC106053709	109.3633147	1.548665035	0.467891894	3.30987789	0.000933367	0.00382316
LOC106078324	249.1973574	1.919872596	0.685759326	2.799630311	0.005116116	0.015705513
LOC106070101	2268.252129	0.32688781	0.400603455	0.815988494	0.414506717	0.539797029
LOC129928343	41.30269747	0.270770389	0.392069989	0.690617483	0.489805958	0.611144315
LOC106076171	1028.154469	-1.059070857	0.196951255	-5.377324743	7.56E-08	1.18E-06
LOC106057211	6845.295532	0.25940655	0.192990178	1.344143793	0.178901893	0.28068691
LOC106052184	1177.257578	-0.6150218	0.083838504	-7.335791662	2.20E-13	1.29E-11
LOC106074572	338.6934774	1.827544904	0.70501849	2.592194288	0.00953659	0.026110467
LOC106067474	1098.992137	-0.209198287	0.094720617	-2.208582393	0.027203701	0.061186599
LOC106055868	794.8634603	-0.266357643	0.183607545	-1.450690074	0.146866181	0.239856883
LOC106060085	390.5389301	-1.271301577	0.192872713	-6.591401941	4.36E-11	1.54E-09
LOC106072077	36.32831516	1.388517178	0.461353554	3.009659654	0.002615406	0.00896828
LOC106054326	840.4399298	0.912997319	0.212912957	4.288124744	1.80E-05	0.000134626
LOC106071647	2193.066843	-0.908985249	0.189412238	-4.798978456	1.59E-06	1.67E-05
LOC106055592	1210.249343	0.078310489	0.292062671	0.268129059	0.788599979	0.856793246
LOC129927385	7.044607003	-0.203622632	0.97918863	-0.207950364	0.835267724	0.890038709
LOC106067572	2072.075898	0.608928497	0.276676258	2.200870075	0.027745223	0.062116511
LOC106050855	70.86891823	0.244991122	0.533819551	0.458939958	0.646277284	0.744411012
LOC129922468	49.33816661	-0.63936809	0.287333873	-2.225174787	0.026069507	0.059166068
LOC106051179	415.6427899	-0.381827515	0.114762466	-3.327111466	0.000877513	0.003644308
LOC106053471	641.9655908	2.034388131	0.737935262	2.756865318	0.005835838	0.017456323
LOC106060489	1542.990807	0.764201987	0.195281236	3.913340587	9.10E-05	0.000539103
LOC106053783	565.6416307	0.843188868	0.374967771	2.248696907	0.024531786	0.056308551
LOC129926484	122.0555976	0.426752665	0.332258512	1.284399495	0.19900221	0.305030498
LOC106058297	96.61969439	-0.046904933	0.370350301	-0.126650181	0.899217278	0.935035157
LOC106079796	150.8084648	0.669456925	0.475690984	1.407335743	0.159327855	0.256201821
LOC106057610	2944.827349	0.471972496	0.10461104	4.511689163	6.43E-06	5.58E-05
LOC106055627	1433.254496	0.232074873	0.212927743	1.089923132	0.275747006	0.39565435
LOC106071876	187.8657329	1.664840356	0.798935232	2.083823931	0.037176186	0.078632785
LOC106066612	74.79737414	1.519734252	0.824158385	1.843983244	0.065185582	0.124397529
LOC106054561	1226.274256	-1.229310549	0.157566054	-7.801874303	6.10E-15	5.02E-13
LOC106054887	480.2762854	-0.070354229	0.194238914	-0.362204604	0.717199139	0.801728936
LOC106057598	932.8959947	1.652728391	0.237912608	6.94678775	3.74E-12	1.65E-10
LOC106056062	744.7694801	0.920432425	0.215435243	4.272431991	1.93E-05	0.000143139
LOC106055240	364.8153748	-0.552409538	0.753005553	-0.733606195	0.463188784	0.586211554
LOC106053210	7.441498851	-0.627199515	1.050652989	-0.596961625	0.550533002	0.664978539
LOC106075233	722.3152343	2.001211799	0.702109966	2.850282573	0.00436804	0.013765413
LOC129923969	22.49625676	-0.74733617	2.625947136	-0.284596807	0.775953058	0.847440301
LOC106054183	959.0738506	-0.502224489	0.210438009	-2.386567392	0.01700649	0.042023283
LOC106052114	2551.956694	-0.745885885	0.212813171	-3.504885919	0.000456803	0.002114821
LOC106053235	6937.104017	1.002348382	0.486659851	2.059648806	0.039432127	0.08243766
LOC106057172	1160.149486	0.287113535	0.183111983	1.567966936	0.116888849	0.199810624
LOC106073446	1213.810471	-0.662036529	0.2503485	-2.64445974	0.008182144	0.023037945
LOC106061422	4822.488127	0.55263675	0.327398616	1.687962998	0.091418332	0.163865303
LOC106070022	14.15430542	-1.910430564	1.404789218	-1.359941078	0.173848571	0.27443553
LOC129927403	508.1257117	0.393145197	0.431510097	0.911091536	0.362247146	0.487403312
LOC106054198	807.6656896	-0.018356289	0.159173538	-0.115322493	0.908189511	0.940669983
LOC106072379	686.8870953	-0.215244436	0.129732409	-1.659141591	0.097087264	0.172318839
LOC106051690	96.34074571	-0.152842314	0.269400298	-0.56734278	0.570481317	0.682400829
LOC106066113	3499.999123	0.62997901	0.227808554	2.76538786	0.005685515	0.01707924
LOC106059128	204.7916549	-0.15556456	0.151294189	-1.02822561	0.303843714	0.426463774
LOC106080182	634.6416747	-1.23494656	0.28151084	-4.386852591	1.15E-05	9.18E-05
LOC106059246	1411.213132	-0.159190474	0.136396085	-1.16711909	0.24316228	0.357743939
LOC106050506	406.7048885	0.806612953	0.223718156	3.605487225	0.000311568	0.0015287
LOC129924728	40.37836751	-1.141791217	0.296715678	-3.848098706	0.000119038	0.000675302
LOC106051504	29.7720566	1.674787304	0.598796706	2.796921373	0.005159209	0.01579388
LOC106057572	66.88242497	1.507392577	1.254774081	1.20132588	0.229624815	0.34167396
LOC106079490	205.9666966	0.140378389	0.212627728	0.660207354	0.509120774	0.628702075
LOC106061414	2070.904174	-0.148959992	0.136764021	-1.089175283	0.276076596	0.396020234
LOC106070897	756.0681213	-0.04776851	0.1931974	-0.247252344	0.804712938	0.868033568
LOC106058758	316.8983654	0.38344614	0.309642168	1.238352456	0.215585401	0.324881632
LOC106053108	869.5776838	0.556672548	0.310140853	1.79490236	0.072669258	0.135910008
LOC106053357	308.4999586	-0.000570467	0.174921306	-0.003261278	0.997397881	0.998175419
LOC106052219	28.3306275	0.133168984	0.43975116	0.302828045	0.76202091	0.836704786
LOC129921952	17.1985929	-1.108139925	0.482256979	-2.297820402	0.021572013	0.050868462
LOC106059534	1026.269837	0.261805486	0.132560673	1.974986097	0.048269726	0.097291694
LOC106059460	539.5037612	-0.630963997	0.364435549	-1.731345907	0.083390088	0.152191444
LOC106054794	231.3553917	-1.283163189	0.567821195	-2.259801501	0.023833573	0.055018395
LOC106056900	712.4893017	-0.087514381	0.164178738	-0.533043327	0.594003588	0.701489952
LOC106069488	27.95232906	0.660535061	0.703073041	0.939497068	0.347475597	0.472568544
LOC106062356	120.0634181	0.926304718	0.49403034	1.874995607	0.060793328	0.117672159
LOC106068223	162.2645047	0.039520323	0.141444318	0.279405519	0.779933636	0.850425765
LOC106069910	74198.67539	-0.193059434	0.211932111	-0.910949423	0.362322023	0.487448525
LOC106070600	620.0822794	-0.407401855	0.169007651	-2.410552732	0.015928369	0.0398412
LOC106054716	1943.141293	-0.339648479	0.32734532	-1.037584647	0.299463469	0.42193652
LOC106079572	834.5126578	-0.135418725	0.101910724	-1.328797594	0.183914756	0.286696831
LOC106075421	727.8395987	0.083814749	0.292158485	0.286881103	0.77420336	0.846294996
LOC106071456	296.3344809	1.101264661	0.406415107	2.709704046	0.006734327	0.019637887
LOC106054038	298.5951108	0.919986971	0.40373023	2.278717083	0.022683889	0.052878999
LOC106062414	712.1987254	0.164691633	0.248351334	0.663139715	0.507241077	0.627019499
LOC106074038	78.51415031	-0.53974545	0.314570488	-1.715817188	0.086195507	0.15643499
LOC106059609	781.4909076	0.436704891	0.463081704	0.943040693	0.345660089	0.47059799
LOC129924312	37.70886579	-1.578130674	0.430296317	-3.667543995	0.000244891	0.001244067
LOC106062188	606.4535819	0.442332772	0.363012076	1.218507044	0.22303135	0.333599028
LOC129928502	23.30151952	-0.435859229	0.337013255	-1.293299958	0.195907335	0.301156719
LOC106060321	1090.695252	-0.745992286	0.214000589	-3.485935666	0.000490419	0.002242385
LOC106078068	419.6635232	0.194601677	0.290335462	0.670264926	0.502688922	0.622874186
LOC106061193	332.4491137	0.444965388	0.218721637	2.034391269	0.041912161	0.08666771
LOC106067547	557.4817648	-0.297921163	0.181652622	-1.640059807	0.100992732	0.177931435
LOC129926047	1045.994556	0.04622322	0.152360504	0.303380592	0.761599834	0.836387356
LOC106054259	788.5513791	-0.156202985	0.230787315	-0.676826564	0.498516002	0.619321069
LOC106071204	2141.610922	2.340945262	0.64142199	3.649618034	0.000262631	0.001323401
LOC106064905	895.7579677	3.935497469	1.16620346	3.374623385	0.000739168	0.00316492
LOC106057728	61.48295967	0.657222863	0.250528298	2.623347818	0.008707033	0.024246816
LOC106075989	801.6844831	-1.075688004	0.186057137	-5.781492843	7.40E-09	1.54E-07
LOC106065420	387.6759368	0.439867837	0.353727569	1.243521501	0.213675723	0.322873293
LOC106071836	1102.255079	-0.353015012	0.222763186	-1.584709831	0.113032277	0.194764128
LOC106050264	1731.439626	-0.723085582	0.14114211	-5.12310309	3.01E-07	3.96E-06
LOC106072751	1176.660317	-0.717866399	0.240696643	-2.982452885	0.002859487	0.009655798
LOC106075691	368.3266396	1.636686978	0.275672755	5.937064687	2.90E-09	6.74E-08
LOC106052662	20.07997565	-0.260236343	0.410615501	-0.633771357	0.526230049	0.643710811
LOC106055427	873.7125729	1.021100595	0.178158933	5.731402736	9.96E-09	2.00E-07
LOC106067591	37.14757742	-0.361259965	0.354513546	-1.019030076	0.308188688	0.43140111
LOC129922928	18.41501406	1.33728574	1.437391247	0.930356117	0.352186731	0.477343489
LOC106072947	7717.669959	0.012301521	0.265363133	0.046357309	0.963025462	0.975695904
LOC129922080	30.09408818	-0.817454143	0.298984175	-2.734105049	0.006255009	0.018504778
LOC129926536	47.08296605	0.284864619	0.487572035	0.584251348	0.55905122	0.672661474
LOC106054210	2284.895499	0.016548879	0.091936327	0.180003695	0.857149668	0.905705159
LOC129927753	101.2955683	-0.412400597	0.239885827	-1.719153659	0.085586396	0.15549026
LOC106060951	344.0354667	-0.23109579	0.178620698	-1.293779462	0.195741609	0.300962722
LOC129923977	1101.999293	2.429631609	0.440119885	5.520385899	3.38E-08	5.89E-07
LOC106076734	294.7269834	3.558748859	1.058588757	3.361785996	0.000774401	0.003291884
LOC106061518	2733.654463	0.063118184	0.118710957	0.531696364	0.594936311	0.702173492
LOC106075171	2795.033306	0.412759928	0.308834558	1.336508229	0.181383213	0.283743619
LOC106054090	91.19754848	0.034221769	0.414279351	0.082605538	0.934165197	0.957623446
LOC106079598	142.1666811	0.074837847	0.363579649	0.205836182	0.836918878	0.891121727
LOC106057845	66.64206991	-1.205169071	0.429315621	-2.807186627	0.004997628	0.015406095
LOC106078984	781.5179279	0.500984627	0.175526622	2.854180304	0.004314803	0.013626385
LOC129927193	65.91864634	-0.867414144	0.256776072	-3.378095697	0.000729897	0.003135065
LOC106053850	33.2941349	-0.211861976	0.452545412	-0.468156279	0.639672835	0.738996967
LOC106062649	148.8535598	0.293290717	0.165988524	1.766933697	0.077239333	0.142768798
LOC106071184	1194.901774	-0.137433184	0.109463556	-1.255515435	0.209291708	0.317435697
LOC106053052	57.46973975	-1.710884598	0.392708297	-4.356629616	1.32E-05	0.000103576
LOC106060265	105.0955094	1.968828649	0.463255498	4.249984424	2.14E-05	0.00015599
LOC106057686	83.46646826	-0.709358694	0.414896433	-1.709724736	0.087316786	0.158062504
LOC106070062	636.8889868	-0.020696396	0.291294158	-0.071049816	0.943358108	0.962858823
LOC106051643	685.4372534	0.64183519	0.178287877	3.599993461	0.000318225	0.001556116
LOC106052369	22.55981694	2.109366278	0.55895869	3.773742705	0.000160817	0.000869589
LOC106079503	8.213587506	0.069774677	0.518686731	0.134521808	0.892989967	0.931177459
LOC106076348	234.1250194	-0.012147003	0.504745378	-0.024065606	0.980800278	0.987446256
LOC106079854	936.3533642	-0.178267658	0.150411707	-1.185198024	0.235939161	0.349236045
LOC106075974	1152.042021	-1.188752327	0.212097103	-5.604755145	2.09E-08	3.85E-07
LOC106067994	2279.082696	0.306863325	0.087904257	3.490881279	0.00048143	0.002208224
LOC106052658	793.712672	0.180175356	0.071041268	2.536206933	0.011206049	0.02978767
LOC106078680	534.2026844	0.258889691	0.134691761	1.922090027	0.054594431	0.107776468
LOC106058022	1611.83224	0.377841086	0.369769465	1.021828794	0.306861939	0.429953451
LOC106079202	1122.190345	-0.099783752	0.127698293	-0.781402396	0.434565862	0.559327989
LOC106068735	207.1597222	2.923572169	0.847661258	3.448986422	0.000562695	0.00251593
LOC106059556	923.5719433	0.820135817	0.307986359	2.662896565	0.007747122	0.022029081
LOC106051079	508.9007117	-0.616283048	0.149522421	-4.1216765	3.76E-05	0.000253038
LOC106059511	722.9984649	0.093384153	0.114781461	0.813582189	0.415884345	0.541026463
LOC106059955	951.5452803	-0.786068946	0.143493549	-5.478078636	4.30E-08	7.21E-07
LOC106058750	1200.422508	3.138025389	0.456511979	6.873916854	6.25E-12	2.64E-10
LOC106060069	1005.202484	-0.334123035	0.184517668	-1.810791557	0.070173124	0.132113376
LOC129923745	10.69967533	-1.137328688	0.611477475	-1.859968249	0.062890018	0.120915493
LOC129924956	79.45007131	-0.778765691	0.262556689	-2.966085895	0.003016162	0.010109772
LOC129923954	19.29265385	-0.504164772	0.292537825	-1.72341738	0.084813074	0.154293144
LOC106066851	4004.148343	1.089436288	0.368955887	2.952754857	0.00314952	0.010480163
LOC106068264	115.6837933	-0.247563076	0.481256261	-0.514410089	0.606965307	0.712517393
LOC106078266	899.2259189	0.555537815	0.139786642	3.974183849	7.06E-05	0.000433296
LOC106070829	416.4720601	1.482929842	0.732209433	2.025280983	0.04283852	0.08826547
LOC106054444	1952.326887	-0.426047381	0.137989435	-3.087536242	0.002018232	0.007270698
LOC129922382	129.6452933	-0.878659161	0.274110049	-3.205497809	0.001348291	0.005201537
LOC106059411	1264.779535	-0.106238352	0.297641806	-0.356933569	0.721141538	0.804960341
LOC106075873	40.70055639	1.221316352	0.596259852	2.048295469	0.040531057	0.084315106
LOC106067961	618.8204341	1.046813563	0.730928658	1.432169271	0.152095384	0.246955558
LOC106051622	1229.689635	0.568581205	0.219840573	2.586334255	0.009700281	0.026499551
LOC106056580	100.6380531	0.283830523	0.331543723	0.856087761	0.391949238	0.51728956
LOC106059678	543.3273231	0.860754893	0.451861988	1.904906619	0.056792211	0.111359677
LOC106061599	873.9461521	0.111069201	0.145614954	0.762759577	0.445606793	0.570109195
LOC129926905	18.50973395	0.169983858	0.440558101	0.385837549	0.699616985	0.788089993
LOC106071081	331.4624218	-0.041534385	0.39748599	-0.104492703	0.916778359	0.946486158
LOC106068760	179.5383534	0.809962847	0.55376571	1.462645361	0.143564444	0.235619109
LOC106071030	196.9192584	1.390791072	0.165150506	8.421355192	3.72E-17	4.27E-15
LOC129922336	102.8174584	-2.652386449	0.741305579	-3.577993374	0.000346242	0.001668814
LOC106063384	949.823062	-0.56632257	0.181040165	-3.128159827	0.001759045	0.006485791
LOC106071849	11230.92873	-0.953626234	0.201709075	-4.727730927	2.27E-06	2.27E-05
LOC106050172	376.7620648	0.626935477	0.640263928	0.979182881	0.327489626	0.451892614
LOC106057767	885.1668426	0.861976489	0.248647426	3.46666162	0.000526965	0.002382532
LOC106074337	2092.514607	-0.443973731	0.220855086	-2.010249073	0.044404834	0.090794712
LOC106056059	819.3536575	-0.462365226	0.236505317	-1.954988713	0.050584403	0.101150266
LOC106060588	892.4004687	-0.83991993	0.193093132	-4.349817738	1.36E-05	0.00010635
LOC106062005	204.551835	-0.147707919	0.683545464	-0.216090848	NA	NA
LOC106066301	224.9917855	1.131430538	0.593258989	1.907144363	0.056501896	0.110900025
LOC106057092	157.1357827	-0.952275052	0.201675768	-4.721811947	2.34E-06	2.32E-05
LOC106067842	349.0295611	1.357642309	0.281752402	4.818565168	1.45E-06	1.54E-05
LOC106060592	206.0564895	0.091996456	0.438999735	0.209559251	0.834011687	0.889134436
LOC129928098	725.7958113	-0.27095218	0.222682515	-1.216764508	0.223693827	0.334376307
LOC106053841	8.813563534	-1.816998038	0.994212037	-1.82757598	0.067613213	0.128210326
LOC106076421	30.31462795	-1.258758736	0.441908414	-2.848460669	0.004393128	0.013830876
LOC106053711	238.5287903	0.962258146	0.131524349	7.316197732	2.55E-13	1.47E-11
LOC106060716	1341.377633	-0.381101015	0.234819713	-1.622951541	0.104599764	0.182971824
LOC129921592	98.05717308	0.331051317	0.985333597	0.33597892	0.736886763	0.816874929
LOC106075666	29.0486559	2.081264609	0.43412737	4.794133595	1.63E-06	1.71E-05
LOC106058562	870.0712128	0.025296157	0.129910255	0.194720249	0.845611959	0.897162635
LOC106052152	5724.411555	-1.074362047	0.392948496	-2.734103981	0.006255029	0.018504778
LOC106054960	66326.49983	-0.127216711	0.439065921	-0.289743989	0.772012101	0.844657948
LOC106055737	732.9881257	7.931964508	0.881900883	8.994167783	2.38E-19	3.85E-17
LOC106058121	1532.714035	0.62865108	0.181181665	3.469727906	0.000520986	0.002360879
LOC129926263	33.46071532	0.443632405	1.181864525	0.375366547	0.707387881	0.794328244
LOC106060182	148.9539607	-1.402218157	0.256322402	-5.47052518	4.49E-08	7.48E-07
LOC129926681	2221.826929	0.182937743	0.113517891	1.611532256	0.107063763	0.186283948
LOC106063575	471.9184202	0.843069253	0.294615202	2.861594539	0.004215158	0.013363787
LOC129927713	20.03640557	-1.536674385	0.328825945	-4.673215134	2.97E-06	2.85E-05
LOC106058467	639.9350594	0.973373524	0.2196165	4.432151148	9.33E-06	7.67E-05
LOC106077529	1229.853751	-1.033883102	0.284475943	-3.63434283	0.00027869	0.001389108
LOC106064267	162.4095235	-2.207451273	0.388942521	-5.675520555	1.38E-08	2.69E-07
LOC106062246	2344.244725	-0.440303392	0.092649266	-4.752367859	2.01E-06	2.04E-05
LOC129923607	36.6175247	2.05026621	2.658737427	0.771142795	0.440622297	0.565289578
LOC106058811	1579.523329	0.313142388	0.184128527	1.700672852	0.089004436	0.160452074
LOC129922022	41.91038677	-0.653984843	0.321744954	-2.032618803	0.04209105	0.086988171
LOC106059355	513.1935206	1.0404156	0.211651272	4.915706813	8.85E-07	1.00E-05
LOC106055035	76.05222474	2.654709144	0.732224346	3.625540669	0.000288358	0.001429279
LOC106075980	243.9198703	-0.636972351	0.19351244	-3.291635165	0.000996067	0.004036801
LOC129922330	35.01838243	0.146408204	0.430669098	0.339955212	0.733890257	0.81462901
LOC106060279	3014.551665	-0.632042092	0.290461478	-2.175992827	0.029555797	0.065358771
LOC106076908	340.1816443	0.490817874	0.180688148	2.716381125	0.006599989	0.019344368
LOC106055118	17.54626072	-1.948589639	1.56757679	-1.243058491	0.21384628	0.323041547
LOC106074927	445.4046226	-0.015551875	0.275463933	-0.056457028	0.954977728	0.970227681
LOC106079353	318.9321067	0.02712731	0.201467217	0.134648757	0.89288959	0.931117279
LOC106068650	757.1179851	-1.031222438	0.147934261	-6.970815477	3.15E-12	1.42E-10
LOC106050294	500.3170342	-0.670612176	0.142072376	-4.720215107	2.36E-06	2.34E-05
LOC129924326	12.84597571	-1.839064937	0.535459279	-3.434556111	0.000593525	0.002635593
LOC106078184	619.2950611	-0.377340901	0.082241451	-4.588208193	4.47E-06	4.08E-05
LOC106068261	26.05942372	1.858639905	0.72531524	2.562527028	0.01039135	0.028024821
LOC129927808	359.5705865	-0.411334256	0.160717477	-2.559362334	0.010486438	0.028239839
LOC129927185	29.93850206	-2.026724014	0.939204009	-2.157916698	0.030934309	0.067741357
LOC129922356	329.7198336	1.878801051	0.608176645	3.089235777	0.002006721	0.007238608
LOC106079881	1450.69186	-0.115567256	0.313836375	-0.368240477	0.712693931	0.798536108
LOC106073248	591.4270249	0.526796755	0.631113056	0.834710596	0.403880674	0.529037382
LOC106051996	474.1776604	-0.252574883	0.210279181	-1.201140701	0.229696627	0.341757512
LOC106061030	848.8894888	-1.198530408	0.321500362	-3.727928644	0.00019306	0.001017224
LOC106062998	6317.517777	-1.343093584	0.741262142	-1.811900957	0.070001501	0.131835758
LOC106072381	1242.317082	-0.441881152	0.104948573	-4.210454139	2.55E-05	0.000181469
LOC106066354	26.05622513	-0.610232995	0.945627187	-0.645320909	0.518719246	0.636831066
LOC106078863	5033.594663	2.293780128	0.814601747	2.815830112	0.004865139	0.015075505
LOC106060504	31.78802694	-3.523638284	0.903938466	-3.8980953	9.70E-05	0.000568481
LOC106069943	28.29211614	2.018454556	1.021387471	1.976188875	0.048133389	0.09713918
LOC106055847	91.58933873	0.36563837	0.261030944	1.400747223	0.161289676	0.258765411
LOC106071199	888.2469744	0.870712696	0.263213559	3.308008514	0.00093962	0.003846606
LOC129924922	59.51946814	-0.805362055	0.386645595	-2.082946409	0.037256109	0.078763665
LOC106054202	12.55371606	-0.717268166	0.627544171	-1.142976382	0.253048397	0.369276377
LOC106058107	565.7076509	-0.279243445	0.362344395	-0.770657552	0.440909939	0.565525625
LOC106050167	53.86301759	1.316178666	0.286025182	4.601618139	4.19E-06	3.86E-05
LOC106057195	106.1627452	0.460853232	0.25199501	1.828818879	0.067426746	0.127936124
LOC106077940	257.0386104	2.243447303	0.482414997	4.650450993	3.31E-06	3.15E-05
LOC106054291	3436.172509	-0.669980838	0.134729707	-4.972777379	6.60E-07	7.78E-06
LOC129927171	10.15103886	-0.682895422	0.418377646	-1.632246438	0.102627582	0.180188603
LOC106065476	212.4455089	3.948824944	1.086998953	3.632777136	0.000280387	0.001396752
LOC106072352	419.760091	-0.149317181	0.215211179	-0.693817029	0.487796962	0.609493664
LOC106071651	241.0700409	0.118135211	0.252796384	0.467313689	0.640275464	0.739527479
LOC106078664	9732.510516	0.079921982	0.130931122	0.610412415	0.541588646	0.657376564
LOC106066480	1525.291447	0.253492384	0.331203686	0.765367037	0.444053016	0.568587949
LOC106062326	34.05074038	-0.357069946	1.04626424	-0.341280847	0.732892165	0.813810859
LOC129925136	293.8806995	-1.056064725	0.233577009	-4.521269996	6.15E-06	5.37E-05
LOC106070938	80.40016434	1.162850834	0.361683099	3.215109682	0.001303947	0.005062682
LOC106058286	39.80805923	-1.125696029	0.295867947	-3.80472451	0.000141962	0.000784151
LOC106051491	1159.258477	0.52726025	0.701698709	0.751405473	0.45240867	0.576614309
LOC106062597	3255.818938	-0.923107274	0.159871714	-5.774050029	7.74E-09	1.60E-07
LOC106063077	270.0231214	-1.175843171	0.22923902	-5.129332575	2.91E-07	3.85E-06
LOC106077966	485.4845199	-0.815555891	0.164621032	-4.954141517	7.27E-07	8.49E-06
LOC106054177	136.8851391	0.634354424	0.403802204	1.570953349	0.116193485	0.198824418
LOC129929017	247.5700978	0.760880043	0.375780474	2.024799306	0.042887976	0.088325677
LOC129923959	8.409064039	-0.059093612	0.47565609	-0.124236005	0.901128415	0.936148467
LOC106052200	493.8243453	6.308486532	1.026795166	6.143860761	8.05E-10	2.10E-08
LOC106065324	214.6995098	2.106789263	0.673524978	3.128004651	0.001759974	0.006487917
LOC106078886	1975.305691	-1.108818778	0.17793864	-6.231467071	4.62E-10	1.28E-08
LOC106057994	477.5511111	-0.428603162	0.12819923	-3.343258478	0.000828007	0.003478428
LOC129924112	21.01176908	-1.163297177	0.423883712	-2.744378106	0.006062566	0.018030724
LOC106051058	904.726815	1.090889783	0.231572692	4.710787672	2.47E-06	2.44E-05
LOC129922862	64.00267345	0.279089168	0.390654577	0.714414177	0.474971108	0.597416256
LOC106079905	576.1411386	0.141075337	0.261436362	0.539616357	0.589461634	0.697688786
LOC129923443	77.48471161	-0.801042421	0.332649116	-2.40807019	0.016037097	0.040067958
LOC106073511	23637.62691	0.190294861	0.200572928	0.948756457	0.342744493	0.467620393
LOC106055295	404.6468844	0.859192885	0.207409023	4.142504854	3.44E-05	0.000233716
LOC106061503	312.2398502	1.252349534	0.438589856	2.855400138	0.004298264	0.013588856
LOC106076717	1135.572648	0.278175302	0.24840916	1.119827071	0.262787461	0.380183861
LOC106064967	2040.417793	0.064968458	0.223249099	0.291013302	0.771041146	0.844174302
LOC106077001	48.32407544	1.088333709	0.549049387	1.982214597	0.047455228	0.095972192
LOC106074746	5513.306996	0.827863719	0.270208564	3.063795262	0.002185484	0.00776805
LOC129926530	36.24043158	-0.94987717	0.414177539	-2.293405801	0.021824653	0.051308976
LOC106067703	1657.862432	0.06544247	0.349583158	0.187201438	0.851502697	0.901527913
LOC106078584	7.648426422	-0.74995429	1.19652838	-0.62677518	0.530806615	0.647530664
LOC106058914	66.69276749	-0.065474087	0.294014221	-0.222690205	0.823776625	0.881798169
LOC106069694	29682.18118	-0.40261383	0.098081201	-4.104903141	4.04E-05	0.000270532
LOC106051645	14.85469274	0.187799979	0.581062462	0.323201018	0.74654301	0.823979904
LOC106068183	137.3002181	-1.028943704	0.327816034	-3.138783945	0.001696505	0.006302046
LOC129921628	656.0358056	2.048141924	0.716575975	2.85823415	0.004260059	0.013479996
LOC106062516	443.9583899	0.201123527	0.292619074	0.687322001	0.491879838	0.612960976
LOC106055168	125.3201499	0.234053663	0.335832946	0.696934789	0.485843605	0.607659512
LOC129928445	131.6432699	2.362533874	1.382907983	1.708381109	0.08756565	0.158420731
LOC106079552	1723.693554	-0.349117911	0.190173803	-1.835783404	0.066389697	0.126341886
LOC106065484	354.5387532	1.256878582	0.300554698	4.181863035	2.89E-05	0.000201468
LOC106050241	27.97995885	2.504083526	1.248838924	2.005129306	0.044949225	0.091679616
LOC106061486	92.09781039	-0.050242406	0.202676847	-0.247894155	0.804216303	0.867755196
LOC106076586	468.9987533	1.360239599	0.40728604	3.33976485	0.000838494	0.003512338
LOC106073315	5030.911184	-0.423212341	0.073459368	-5.761175866	8.35E-09	1.71E-07
LOC129925296	1070.484282	0.658789731	0.407979807	1.614760629	0.106362542	0.185359428
LOC106072098	1164.066302	-0.150354547	0.113933495	-1.319669403	0.18694542	0.290198225
LOC106057078	792.3269673	0.854504888	0.115518954	7.397096815	1.39E-13	8.45E-12
LOC106070527	746.9079111	2.055748881	0.62807971	3.273070038	0.001063861	0.004269349
LOC106062918	94.53187308	1.215764497	0.492138028	2.470373	0.013497223	0.034814254
LOC129924452	39.16296469	-1.379220478	1.293813882	-1.066011501	0.286418443	0.407829067
LOC106065060	681.1348558	-0.41992837	0.750211829	-0.5597464	0.575652429	0.687068012
LOC106050416	118.6085218	-1.234203199	0.266101243	-4.638096332	3.52E-06	3.32E-05
LOC129923058	63.85019085	-0.803762835	0.241967719	-3.321777124	0.000894461	0.003693434
LOC106073189	1380.811383	-0.442080094	0.161016289	-2.745561318	0.006040748	0.017973181
LOC106056842	5360.810562	1.093968806	0.575236636	1.901771788	0.057200996	0.112010277
LOC129927772	123.5694988	-0.06595447	0.277715815	-0.237489068	0.812277399	0.873559452
LOC106074424	81.27738886	1.210043821	0.415090684	2.915131238	0.00355539	0.011593132
[truncated: 19,888 more rows]
