# Supplementary material for: Dietary variations drive divergent phenotypic, transcriptomic, and metatranscriptomic profiles in Biomphalaria glabrata, a schistosomiasis vector snail
Source: Parasit Vectors. 2026 Apr 30;19:251. doi: 10.1186/s13071-026-07403-3 (PMC13276955; doi:10.1186/s13071-026-07403-3)
Supplement: Supplementary file 6 — Additional file 6. Dataset 3. Metadata on all differentially expressed genes (DEGs) in the three pairwise comparisons with annotations. DESeq2 result data of FL vs. FF (Sheet 1), FL vs. SG (Sheet 2), and SG vs. FF (Sheet 3) with gene names and symbols. Only DEGs with log2fc > or < 1.0 and padj < 0.01 were included. [file 13071_2026_7403_MOESM6_ESM.xlsx]

## Sheet: FL_v_FF_Gene_count_DE_pval_0.01
								Gene Name
Gene ID	baseMean	log2FoldChange	lfcSE	stat	pvalue	padj	Gene symbol	DAVID	UniProt	HMMScan	InterProScan	NCBI
LOC106073546	718415	18.9386	0.892433	21.2213	6.07e-100	1.29e-95	BPI.1	uncharacterized LOC106073546(LOC106073546)	BgLBP/BPI1 (Uncharacterized LOC106073546 precursor)
LOC106057373	6030.88	-6.03305	0.290209	-20.7887	5.48e-96	5.82e-92	YaJO	1-deoxyxylulose-5-phosphate synthase YajO-like(LOC106057373)
LOC129922453	1453.84	-4.28743	0.214461	-19.9917	6.51e-89	4.6e-85	C-FACTOR	C-factor-like(LOC129922453)
LOC106065101	33396.1	13.1585	0.662169	19.8718	7.14e-88	3.79e-84	PNLIP	pancreatic triacylglycerol lipase-like(LOC106065101)
LOC106051577	38593.8	12.574	0.639528	19.6614	4.62e-86	1.96e-82	Cu-Zn SOD	superoxide dismutase [Cu-Zn]-like(LOC106051577)	Superoxide dismutase copper/zinc binding domain-containing protein
LOC106073545	99490.5	16.0418	0.820094	19.561	3.33e-85	1.18e-81	BPI.2	bactericidal permeability-increasing protein-like(LOC106073545)	LBP/BPI1.2 (Uncharacterized protein LOC106073545 precursor)
LOC106072034	30083.2	14.1493	0.738405	19.162	7.68e-82	2.33e-78	MUC5AC	mucin-5AC-like(LOC106072034)
LOC106059147	27194.5	11.3183	0.599123	18.8915	1.34e-79	3.55e-76	APLY-A	aplysianin-A-like(LOC106059147)
LOC106057640	155968	20.2512	1.09068	18.5675	5.89e-77	1.39e-73	FP1	adhesive plaque matrix protein-like(LOC106057640)	Uncharacterized protein
LOC106073291	6548.82	11.0514	0.59561	18.5548	7.46e-77	1.58e-73	ACE	angiotensin-converting enzyme-like(LOC106073291)
LOC106057301	2891.18	-3.50744	0.191781	-18.2888	1.02e-74	1.96e-71	PIR.1	pirin-like(LOC106057301)
LOC106050462	24810.2	12.048	0.679498	17.7308	2.43e-70	4.3e-67	LOC106050462	uncharacterized LOC106050462(LOC106050462)	Secreted protein
LOC106071742	40322.9	15.052	0.85172	17.6725	6.83e-70	1.12e-66	SERPINB3	serpin B3-like(LOC106071742)	Serpin domain-containing protein
LOC106068283	6160.82	-4.33108	0.25124	-17.2388	1.36e-66	2.06e-63	GST3.1	glutathione S-transferase 3-like(LOC106068283)
LOC106074327	25807.5	13.4537	0.820244	16.4021	1.85e-60	2.62e-57	HCL-1	hemocyanin 1-like(LOC106074327)
LOC106071208	45520	14.2124	0.8689	16.3568	3.89e-60	5.17e-57	TEMPT	temptin-like(LOC106071208)
LOC106072155	15353.2	16.9065	1.0415	16.2329	2.95e-59	3.69e-56	LOC106072155	uncharacterized LOC106072155(LOC106072155)
LOC106066229	541.318	8.08568	0.504132	16.0388	6.85e-58	8.07e-55	DUF1647	uncharacterized LOC106066229(LOC106066229)		DUF1647	DUF1647
LOC106076093	129361	16.5923	1.04222	15.9201	4.59e-57	5.13e-54	LOC106076093	uncharacterized LOC106076093(LOC106076093)
LOC106054804	48314	18.5604	1.18924	15.607	6.52e-55	6.92e-52	VIT	vitrin-like(LOC106054804)	VWFA domain-containing protein
LOC106062982	27228.5	15.2609	0.978561	15.5952	7.84e-55	7.88e-52	VWCE	von Willebrand factor C and EGF domain-containing protein-like(LOC106062982)
LOC106072984	1489.84	-1.49721	0.0960204	-15.5926	8.17e-55	7.88e-52	MOCS2B	molybdopterin synthase catalytic subunit 1-like(LOC106072984)	Molybdopterin synthase catalytic subunit (EC 2.8.1.12) (Molybdenum cofactor synthesis protein 2 large subunit) (Molybdenum cofactor synthesis protein 2B) (MOCS2B)
LOC106055785	18540.8	15.1992	0.979989	15.5095	2.99e-54	2.76e-51	LOC106055785	uncharacterized LOC106055785(LOC106055785)
LOC106054522	37794.4	18.2062	1.17598	15.4817	4.61e-54	4.08e-51	TYR	uncharacterized LOC106054522(LOC106054522)	Tyrosinase copper-binding domain-containing protein	Tyrosinase	Tyrosinase and Hemocyanin
LOC106054791	10291.6	16.3295	1.05536	15.4729	5.29e-54	4.49e-51	LOC106054791	uncharacterized LOC106054791(LOC106054791)	Uncharacterized protein
LOC106061875	5917.6	-2.74921	0.179264	-15.3361	4.39e-53	3.58e-50	GST7.1	probable glutathione S-transferase 7(LOC106061875)	Probable glutathione S-transferase 7
LOC129921660	31469	17.9419	1.17246	15.3028	7.33e-53	5.76e-50	COL6A5.1	collagen alpha-5(VI) chain-like(LOC129921660)
LOC106077796	518.52	-2.16729	0.142776	-15.1796	4.82e-52	3.66e-49	GLEC	uncharacterized LOC106077796(LOC106077796)		Galactose binding lectin domain
LOC106053048	9788.47	16.2571	1.09092	14.9022	3.19e-50	2.33e-47	SERPINB6.1	serpin B6-like(LOC106053048)
LOC106058003	762.479	-2.14746	0.144183	-14.894	3.61e-50	2.55e-47	HTATIP2	oxidoreductase HTATIP2-like(LOC106058003)
LOC106051169	9535.48	8.52576	0.575086	14.8252	1.01e-49	6.9e-47	SPN42Dd	serine protease inhibitor 42Dd-like(LOC106051169)
LOC106072923	1295.15	9.87357	0.667794	14.7853	1.82e-49	1.21e-46	LOC106072923	uncharacterized LOC106072923(LOC106072923)
LOC106064108	1091.13	-2.78044	0.189103	-14.7033	6.14e-49	3.95e-46	AZR	FMN-dependent NADPH-azoreductase-like(LOC106064108)	FMN-dependent NADPH-azoreductase-like
LOC106058396	12794.8	-3.41411	0.237298	-14.3874	6.21e-47	3.88e-44	PIF	protein PIF-like(LOC106058396)
LOC106075043	1766.38	6.25385	0.436233	14.336	1.3e-46	7.91e-44	B3GNT5	lactosylceramide 1,3-N-acetyl-beta-D-glucosaminyltransferase-like(LOC106075043)	Hexosyltransferase (EC 2.4.1.-)
LOC106079466	473.193	2.1128	0.148162	14.2601	3.88e-46	2.29e-43	NOS	nitric oxide synthase-like(LOC106079466)
LOC106058395	19924.9	-5.00097	0.351186	-14.2402	5.16e-46	2.96e-43	GOLGA6L24	golgin subfamily A member 6-like protein 24(LOC106058395)
LOC106058656	4145.96	15.0178	1.06916	14.0463	8.11e-45	4.53e-42	ADEL.1	lectin ADEL-like(LOC106058656)
LOC106080097	11675	12.5786	0.898751	13.9957	1.66e-44	9.01e-42	NOTCH	neurogenic locus Notch protein-like(LOC106080097)
LOC106062911	179.873	-4.48224	0.326627	-13.7228	7.41e-43	3.93e-40	LOC106062911	uncharacterized LOC106062911(LOC106062911)	Uncharacterized protein
LOC106052050	1549.61	1.29874	0.0950045	13.6703	1.53e-42	7.91e-40	EDEM1	ER degradation-enhancing alpha-mannosidase-like protein 1(LOC106052050)	alpha-1,2-Mannosidase (EC 3.2.1.-)
LOC106051451	18826.4	8.37764	0.617586	13.5651	6.45e-42	3.26e-39	AMY	alpha-amylase-like(LOC106051451)
LOC106068298	1427.67	-1.32513	0.0977518	-13.556	7.3e-42	3.6e-39	ABHD5	(Lyso)-N-acylphosphatidylethanolamine lipase-like(LOC106068298)	1-acylglycerol-3-phosphate O-acyltransferase ABHD5-like isoform X2
LOC106060733	3092.26	12.3115	0.92775	13.2703	3.44e-40	1.63e-37	WFDC3	WAP four-disulfide core domain protein 3-like(LOC106060733)
LOC106058017	1411.44	7.07598	0.533233	13.27	3.46e-40	1.63e-37	APEC	uncharacterized LOC106058017(LOC106058017)	Apextrin C-terminal domain-containing protein
LOC106070177	1341.68	-2.05135	0.155945	-13.1543	1.61e-39	7.42e-37	NHR1	uncharacterized LOC106070177(LOC106070177)			Nuclear hormone receptor family NR1 subfamily
LOC106078637	868.404	3.48001	0.268023	12.984	1.51e-38	6.81e-36	SYTL4	synaptotagmin-like protein 4(LOC106078637)
LOC106068512	71468.7	13.355	1.0381	12.8649	7.09e-38	3.14e-35	CLEC.1	uncharacterized LOC106068512(LOC106068512)	C-type lectin domain-containing protein
LOC106065709	10600.1	8.8608	0.693706	12.7731	2.32e-37	1e-34	SERPINB6.2	serpin B6-like(LOC106065709)
LOC106067935	2164.47	14.0801	1.10391	12.7547	2.94e-37	1.25e-34	MRC1	macrophage mannose receptor 1-like(LOC106067935)
LOC106066784	1444.52	7.47279	0.588633	12.6951	6.29e-37	2.62e-34		leukocyte elastase inhibitor-like(LOC106066784)
LOC106061984	1077.51	9.49623	0.74813	12.6933	6.44e-37	2.63e-34		angiopoietin-1-like(LOC106061984)
LOC106071016	553.407	3.61452	0.287554	12.5699	3.09e-36	1.24e-33		uncharacterized LOC106071016(LOC106071016)
LOC106063394	6152.4	12.8135	1.02213	12.536	4.74e-36	1.86e-33	TYR3.1	putative tyrosinase-like protein tyr-3(LOC106063394)
LOC106054013	544.771	7.49114	0.597854	12.53	5.11e-36	1.97e-33		uncharacterized LOC106054013(LOC106054013)
LOC106051220	1395.22	13.4465	1.07374	12.523	5.59e-36	2.12e-33		cobalamin binding intrinsic factor-like(LOC106051220)
LOC106065603	4270.43	8.33943	0.668263	12.4793	9.69e-36	3.61e-33		peroxidase-like(LOC106065603)	Uncharacterized protein
LOC106052398	1537.06	8.90291	0.726524	12.2541	1.6e-34	5.84e-32		uncharacterized LOC106052398(LOC106052398)
LOC106057231	2982.21	-1.85973	0.152115	-12.2258	2.26e-34	8.14e-32		uncharacterized LOC106057231(LOC106057231)	D-lactate dehydratase (EC 4.2.1.130)
LOC106052687	11160.7	7.53418	0.618589	12.1796	3.99e-34	1.41e-31		transient receptor potential cation channel subfamily M member 8-like(LOC106052687)
LOC106079229	28510.5	6.8613	0.56775	12.0851	1.27e-33	4.41e-31		uncharacterized LOC106079229(LOC106079229)
LOC106071879	131.092	-2.05553	0.170364	-12.0656	1.61e-33	5.5e-31		uncharacterized LOC106071879(LOC106071879)	Thyroglobulin type-1 domain-containing protein
LOC106063694	215.794	2.02302	0.167748	12.0599	1.72e-33	5.8e-31	FMRF.2	FMRFamide receptor-like(LOC106063694)
LOC106051168	1170.42	9.49258	0.790727	12.0049	3.35e-33	1.11e-30		uncharacterized LOC106051168(LOC106051168)	Serpin domain-containing protein
LOC106060264	121.622	-1.78378	0.149333	-11.945	6.9e-33	2.25e-30		uncharacterized LOC106060264(LOC106060264)
LOC106079590	3685.65	-2.31334	0.19586	-11.8112	3.42e-32	1.1e-29	GCLC.1	glutamate--cysteine ligase catalytic subunit-like(LOC106079590)
LOC106078971	345.166	5.47211	0.463727	11.8003	3.89e-32	1.23e-29		solute carrier family 28 member 3-like(LOC106078971)
LOC106055316	10941.7	10.5018	0.89179	11.7761	5.18e-32	1.62e-29		uncharacterized LOC106055316(LOC106055316)
LOC106057934	17671.9	-1.77353	0.150836	-11.758	6.43e-32	1.98e-29		uncharacterized LOC106057934(LOC106057934)
LOC106052979	957.008	12.9026	1.09986	11.7312	8.82e-32	2.68e-29		uncharacterized LOC106052979(LOC106052979)
LOC106065851	1412.83	11.8558	1.01545	11.6755	1.7e-31	5.09e-29		uncharacterized LOC106065851(LOC106065851)
LOC129921674	630.072	4.92636	0.423712	11.6267	3.02e-31	8.89e-29		uncharacterized LOC129921674(LOC129921674)
LOC106054252	13199.7	6.01991	0.518113	11.6189	3.3e-31	9.61e-29		beta-1,3-glucan-binding protein-like(LOC106054252)	Beta-1,3-glucan-binding protein-like (Beta-glucan recognition protein)
LOC106078827	1887.46	10.2166	0.879661	11.6143	3.49e-31	1e-28		uncharacterized LOC106078827(LOC106078827)
LOC106067481	1664.8	-2.50648	0.21604	-11.6019	4.03e-31	1.14e-28		uncharacterized LOC106067481(LOC106067481)
LOC106056778	491.824	6.67439	0.580583	11.496	1.38e-30	3.86e-28		uncharacterized LOC106056778(LOC106056778)
LOC106072275	549.835	-1.96484	0.172689	-11.3779	5.39e-30	1.49e-27		uncharacterized LOC106072275(LOC106072275)
LOC106058355	1293.96	9.8248	0.865197	11.3556	6.96e-30	1.89e-27		probable serine carboxypeptidase CPVL(LOC106058355)	Carboxypeptidase
LOC106072496	616.517	9.72476	0.857281	11.3437	7.97e-30	2.14e-27	COL6A5.2	collagen alpha-5(VI) chain-like(LOC106072496)
LOC106074467	482.045	-2.28019	0.20458	-11.1457	7.51e-29	1.99e-26		keratin-associated protein 9-2-like(LOC106074467)	WAP domain-containing protein
LOC106070692	161.478	7.08267	0.636994	11.1189	1.02e-28	2.66e-26	FUCTA.2	glycoprotein 3-alpha-L-fucosyltransferase A-like(LOC106070692)
LOC106063657	3016.62	10.4846	0.943469	11.1129	1.09e-28	2.81e-26		alpha-1-antiproteinase-like(LOC106063657)
LOC106065302	1156.72	8.34003	0.75518	11.0438	2.35e-28	6.01e-26		uncharacterized LOC106065302(LOC106065302)
LOC106064266	9350.54	10.2521	0.92961	11.0284	2.79e-28	7.05e-26	ADEL.2	lectin ADEL-like(LOC106064266)
LOC106053684	2089.08	14.0289	1.27419	11.0101	3.42e-28	8.54e-26		turripeptide Gsg9.2-like(LOC106053684)
LOC106079755	882.568	2.3451	0.213852	10.966	5.57e-28	1.38e-25		GDP-D-glycero-alpha-D-manno-heptose dehydrogenase-like(LOC106079755)	NAD-dependent epimerase/dehydratase domain-containing protein
LOC106075022	4616.87	8.40224	0.772188	10.8811	1.42e-27	3.45e-25		uncharacterized LOC106075022(LOC106075022)
LOC106057300	4300.52	-2.42403	0.222791	-10.8803	1.43e-27	3.45e-25	PIR.2	pirin-like(LOC106057300)
LOC106062808	1231.49	10.831	0.996949	10.8642	1.71e-27	4.07e-25		deleted in malignant brain tumors 1 protein-like(LOC106062808)
LOC106070646	780.654	-2.63822	0.24331	-10.8431	2.15e-27	5.08e-25		uncharacterized LOC106070646(LOC106070646)
LOC106063789	2912.55	5.23355	0.483917	10.815	2.92e-27	6.82e-25	SERPINB6.3	serpin B6-like(LOC106063789)
LOC129925329	192.803	-1.92626	0.17867	-10.7811	4.23e-27	9.76e-25		uncharacterized LOC129925329(LOC129925329)
LOC106073750	133.956	-6.71021	0.622666	-10.7766	4.44e-27	1.01e-24	PLC.1	perlucin-like protein(LOC106073750)	C-type lectin domain-containing protein
LOC106066392	152716	-1.6522	0.153455	-10.7666	4.95e-27	1.12e-24		soma ferritin(LOC106066392)	Ferritin (EC 1.16.3.1)
LOC106053735	2614.7	9.99769	0.928766	10.7645	5.06e-27	1.13e-24		uncharacterized LOC106053735(LOC106053735)
LOC106071398	225.149	-2.93865	0.273353	-10.7504	5.9e-27	1.31e-24		uncharacterized LOC106071398(LOC106071398)
LOC106054856	925.394	-2.01966	0.188129	-10.7355	6.93e-27	1.52e-24		abdominal ganglion neuropeptides L5-67-like(LOC106054856)
LOC106054915	1907.13	9.91725	0.925533	10.7152	8.64e-27	1.87e-24	PLC.2	perlucin-like protein(LOC106054915)	Perlucin-like protein
LOC129928035	376.93	11.5583	1.08148	10.6875	1.16e-26	2.5e-24		uncharacterized LOC129928035(LOC129928035)
LOC106056890	1049.46	-3.27542	0.307808	-10.6411	1.92e-26	4.07e-24	XDH	xanthine dehydrogenase/oxidase-like(LOC106056890)
LOC106078182	761.625	1.19572	0.112617	10.6176	2.47e-26	5.19e-24		T-complex protein 11-like protein 1(LOC106078182)
LOC106072101	2673.69	2.30667	0.21749	10.6059	2.8e-26	5.82e-24		endothelin-converting enzyme 2-like(LOC106072101)
LOC106064155	2254.79	8.87777	0.837168	10.6045	2.84e-26	5.85e-24		beta-1,3-glucan-binding protein-like(LOC106064155)
LOC106068871	222.888	10.8001	1.01929	10.5957	3.12e-26	6.37e-24	GCNT.1	beta-1,3-galactosyl-O-glycosyl-glycoprotein beta-1,6-N-acetylglucosaminyltransferase-like(LOC106068871)
LOC106077753	493.632	-1.17448	0.111089	-10.5723	4e-26	8.1e-24		proteasome assembly chaperone 1-like(LOC106077753)	Proteasome assembly chaperone 1
LOC106052254	24375.9	-1.35725	0.128585	-10.5553	4.8e-26	9.62e-24		peroxiredoxin 1-like(LOC106052254)
LOC106065178	2075.84	9.25013	0.877244	10.5445	5.38e-26	1.07e-23		uncharacterized LOC106065178(LOC106065178)
LOC106064065	144.302	1.98394	0.188941	10.5003	8.61e-26	1.69e-23		repetitive organellar protein-like(LOC106064065)	Uncharacterized protein
LOC106068012	7060.88	13.9286	1.32668	10.4989	8.74e-26	1.7e-23		uncharacterized LOC106068012(LOC106068012)
LOC106060973	722.147	4.18865	0.39907	10.496	9.01e-26	1.74e-23	Biomphalysin 4 (BPLY4)	uncharacterized LOC106060973(LOC106060973)	Fibronectin type-II domain-containing protein
LOC106052396	2009.94	13.9732	1.33307	10.4819	1.05e-25	2e-23	CLEC.2	uncharacterized LOC106052396(LOC106052396)	C-type lectin domain-containing protein
LOC106055839	438.552	2.0393	0.194679	10.4752	1.12e-25	2.13e-23	HEXD.1	beta-hexosaminidase-like(LOC106055839)
LOC129921696	686.253	10.7846	1.03383	10.4317	1.78e-25	3.34e-23	PLC.3	perlucin-like protein(LOC129921696)
LOC106075698	971.496	-3.47649	0.334081	-10.4061	2.32e-25	4.33e-23		cystatin-A-like(LOC106075698)
LOC106071284	1203.73	-2.70741	0.260689	-10.3856	2.88e-25	5.32e-23		uncharacterized LOC106071284(LOC106071284)
LOC106057424	221.481	6.93785	0.668705	10.3751	3.22e-25	5.89e-23	HPSE	heparanase-like(LOC106057424)
LOC106053974	572.999	-3.78696	0.365139	-10.3713	3.35e-25	6.08e-23		kynurenine formamidase-like(LOC106053974)	Cyclase
LOC106056458	2144.76	1.48265	0.143345	10.3432	4.49e-25	8.08e-23		intermembrane lipid transfer protein VPS13D-like(LOC106056458)
LOC106071584	1117.19	-1.25848	0.121809	-10.3315	5.07e-25	9.05e-23		TAF5-like RNA polymerase II p300/CBP-associated factor-associated factor 65 kDa subunit 5L(LOC106071584)
LOC106063241	407.994	-2.81072	0.273549	-10.275	9.13e-25	1.62e-22		toll-like receptor 4(LOC106063241)
LOC106067937	235.81	10.8815	1.05935	10.2718	9.44e-25	1.64e-22	LL	ladderlectin-like(LOC106067937)	Ladderlectin-like
LOC106054568	7351.56	7.03387	0.684758	10.2721	9.42e-25	1.64e-22		dipeptidase 1-like(LOC106054568)	Dipeptidase (EC 3.4.13.19)
LOC106066721	616.832	11.1296	1.08432	10.2642	1.02e-24	1.76e-22	OVA	ovalbumin-like(LOC106066721)
LOC106066772	624.904	6.96778	0.680999	10.2317	1.43e-24	2.43e-22		fibropellin-3-like(LOC106066772)
LOC129926781	172.738	7.64408	0.748656	10.2104	1.78e-24	3e-22		uncharacterized LOC129926781(LOC129926781)
LOC106075362	2215.83	5.2431	0.513658	10.2074	1.84e-24	3.07e-22		CD109 antigen-like(LOC106075362)
LOC106067461	256.539	11.0031	1.0789	10.1984	2.02e-24	3.34e-22		uncharacterized LOC106067461(LOC106067461)
LOC106051129	125.498	5.9524	0.583741	10.197	2.05e-24	3.37e-22		serine protease 28-like(LOC106051129)
LOC106071543	517.53	7.54507	0.741656	10.1733	2.61e-24	4.26e-22		isatin hydrolase-like(LOC106071543)	Cyclase
LOC106069082	586.399	-2.2814	0.22495	-10.1418	3.6e-24	5.84e-22		uncharacterized LOC106069082(LOC106069082)
LOC106066607	34.1824	-2.72282	0.268597	-10.1372	3.78e-24	6.08e-22		uncharacterized LOC106066607(LOC106066607)
LOC106068130	1695.45	8.57112	0.847244	10.1165	4.67e-24	7.45e-22		uncharacterized LOC106068130(LOC106068130)	VWFD domain-containing protein
LOC106071432	420.987	11.7178	1.16079	10.0946	5.83e-24	9.18e-22		uncharacterized LOC106071432(LOC106071432)	Uncharacterized protein LOC106071432
LOC106057639	255.067	10.9948	1.08913	10.095	5.81e-24	9.18e-22		uncharacterized LOC106057639(LOC106057639)
LOC106066787	798.435	9.94046	0.988748	10.0536	8.86e-24	1.38e-21		plasminogen activator inhibitor 1-like(LOC106066787)
LOC106078144	368.855	1.80301	0.179344	10.0533	8.88e-24	1.38e-21		leucine-rich repeat and fibronectin type-III domain-containing protein 5-like(LOC106078144)	Ig-like domain-containing protein
LOC129926476	193.429	8.53974	0.850167	10.0448	9.69e-24	1.49e-21		trypsin-like(LOC129926476)
LOC106061055	3795.7	6.93971	0.691633	10.0338	1.08e-23	1.65e-21		SCO-spondin-like(LOC106061055)
LOC106060577	138.175	10.1101	1.00906	10.0194	1.25e-23	1.87e-21		uncharacterized LOC106060577(LOC106060577)
LOC106062769	358.529	-1.77071	0.176726	-10.0196	1.25e-23	1.87e-21		uncharacterized LOC106062769(LOC106062769)
LOC106073377	57.6952	-2.51992	0.251482	-10.0203	1.24e-23	1.87e-21	CLEC4E	C-type lectin domain family 4 member E-like(LOC106073377)	C-type lectin domain-containing protein
LOC106067460	10556.2	10.0584	1.0048	10.0103	1.37e-23	2.04e-21		uncharacterized LOC106067460(LOC106067460)
LOC106051508	217.483	1.94261	0.19598	9.9123	3.68e-23	5.43e-21		sulfhydryl oxidase 1-like(LOC106051508)
LOC106073837	171.586	5.70935	0.576292	9.90705	3.88e-23	5.68e-21		uncharacterized LOC106073837(LOC106073837)	Uncharacterized protein
LOC106055933	332.911	2.09435	0.21164	9.89583	4.34e-23	6.31e-21		uncharacterized LOC106055933(LOC106055933)
LOC129926459	326.038	-1.79402	0.181534	-9.88255	4.96e-23	7.16e-21	DYNLT5	dynein light chain Tctex-type 5-like(LOC129926459)
LOC106074385	648.408	-1.49413	0.15166	-9.85186	6.73e-23	9.65e-21		uncharacterized LOC106074385(LOC106074385)
LOC106055737	749.657	9.27679	0.948125	9.78436	1.31e-22	1.87e-20		uncharacterized LOC106055737(LOC106055737)
LOC106068711	811.06	5.40421	0.553974	9.75534	1.75e-22	2.48e-20	CLEC.3	uncharacterized LOC106068711(LOC106068711)	C-type lectin domain-containing protein
LOC106064104	2578.83	-2.89199	0.297005	-9.73718	2.09e-22	2.94e-20		uncharacterized LOC106064104(LOC106064104)
LOC129922408	474.172	-4.13231	0.424567	-9.73299	2.18e-22	3.05e-20		uncharacterized LOC129922408(LOC129922408)
LOC129927178	53.8825	-2.31207	0.237781	-9.72353	2.39e-22	3.32e-20		uncharacterized LOC129927178(LOC129927178)
LOC106067936	399.88	9.37139	0.964837	9.71293	2.66e-22	3.64e-20	PLC.4	perlucin-like(LOC106067936)
LOC106075252	360.337	-2.05582	0.211662	-9.71277	2.66e-22	3.64e-20		uncharacterized LOC106075252(LOC106075252)
LOC106071614	201.102	2.1704	0.223583	9.70736	2.81e-22	3.82e-20		uncharacterized LOC106071614(LOC106071614)	Uncharacterized protein LOC106071614
LOC106058142	316.578	2.03095	0.209272	9.70482	2.88e-22	3.89e-20	MGAT1.2	alpha-1,3-mannosyl-glycoprotein 2-beta-N-acetylglucosaminyltransferase-like(LOC106058142)
LOC106065362	273.98	-1.57144	0.16206	-9.69665	3.12e-22	4.19e-20		uncharacterized LOC106065362(LOC106065362)	Uncharacterized protein
LOC106062521	2493.48	6.54895	0.675438	9.69586	3.14e-22	4.19e-20		uncharacterized LOC106062521(LOC106062521)
LOC106055755	706.898	1.34615	0.138959	9.68742	3.41e-22	4.53e-20		sodium/hydrogen exchanger 9-like(LOC106055755)	Sodium/hydrogen exchanger
LOC106061853	3688.18	2.93553	0.305069	9.62249	6.43e-22	8.47e-20		lysosome membrane protein 2-like(LOC106061853)	Sensory neuron membrane protein 2
LOC106064858	2680.99	8.17924	0.850452	9.61752	6.74e-22	8.78e-20	TYR3.2	putative tyrosinase-like protein tyr-3(LOC106064858)	Tyrosinase copper-binding domain-containing protein
LOC106063716	2689.39	-1.94784	0.202658	-9.61144	7.15e-22	9.26e-20		uncharacterized LOC106063716(LOC106063716)	DDE-1 domain-containing protein
LOC106061447	434.62	1.26769	0.132262	9.58469	9.27e-22	1.19e-19	SLAIN2	SLAIN motif-containing protein 2-like(LOC106061447)
LOC106067044	4508.27	-2.67125	0.278696	-9.58481	9.26e-22	1.19e-19		glutathione S-transferase 1-like(LOC106067044)
LOC106061181	2189.93	8.01227	0.837661	9.56506	1.12e-21	1.43e-19		uncharacterized LOC106061181(LOC106061181)
LOC106080149	2443.06	2.50404	0.262245	9.54848	1.32e-21	1.66e-19		N-acylglucosamine 2-epimerase-like(LOC106080149)
LOC106077506	1604	-2.10752	0.220756	-9.54684	1.34e-21	1.68e-19	NPY	pro-neuropeptide Y-like(LOC106077506)	Neuropeptide Y prepropeptide (Pro-neuropeptide Y-like isoform X1) (Pro-neuropeptide Y-like precursor)
LOC106070006	513.331	1.60157	0.167965	9.5351	1.5e-21	1.87e-19	MHCKC	myosin heavy chain kinase C-like(LOC106070006)
LOC106058394	392.825	11.6179	1.22005	9.52254	1.69e-21	2.1e-19	CTL37Db	C-type lectin 37Db-like(LOC106058394)
LOC106059285	1740.83	-2.22552	0.233963	-9.51227	1.87e-21	2.3e-19		amyloid-beta precursor protein-like(LOC106059285)
LOC106075298	2335.36	-2.04521	0.215503	-9.49038	2.3e-21	2.82e-19		uncharacterized LOC106075298(LOC106075298)
LOC106057579	358.785	-1.78303	0.188027	-9.48285	2.47e-21	3.02e-19		uncharacterized LOC106057579(LOC106057579)	EF-hand domain-containing protein
LOC106073976	1103.49	1.10401	0.116439	9.48149	2.51e-21	3.04e-19		transmembrane protein 53-B-like(LOC106073976)	Uncharacterized protein
LOC106065907	992.958	5.41892	0.572327	9.46822	2.85e-21	3.43e-19		uncharacterized LOC106065907(LOC106065907)
LOC106056708	1309.94	-2.55558	0.270307	-9.45436	3.25e-21	3.9e-19		antho-RFamide neuropeptides-like(LOC106056708)	Uncharacterized protein
LOC106054280	6478.87	-1.58915	0.168591	-9.42606	4.26e-21	5.08e-19		poly(U)-binding-splicing factor PUF60-like(LOC106054280)	RRM domain-containing protein
LOC106077135	994.773	-2.09359	0.222156	-9.42397	4.34e-21	5.15e-19		uncharacterized LOC106077135(LOC106077135)
LOC129922260	75.7396	-2.45071	0.260297	-9.41506	4.73e-21	5.58e-19		uncharacterized LOC129922260(LOC129922260)
LOC106067588	316.726	-1.31543	0.139776	-9.41101	4.91e-21	5.76e-19		protein odd-skipped-like(LOC106067588)
LOC106056253	361.225	-1.781	0.19002	-9.37271	7.07e-21	8.2e-19		ciliogenesis and planar polarity effector 2-like(LOC106056253)	Ciliogenesis and planar polarity effector 2 (REM2- and Rab-like small GTPase 1)
LOC106063770	420.445	3.09254	0.330129	9.36768	7.41e-21	8.55e-19		sodium-coupled neutral amino acid transporter 7-like(LOC106063770)	Amino acid transporter transmembrane domain-containing protein
LOC106058274	296.711	-1.57204	0.167825	-9.36716	7.45e-21	8.55e-19		guanylate cyclase soluble subunit beta-1-like(LOC106058274)
LOC106054715	1880.4	-1.29148	0.13793	-9.36326	7.73e-21	8.83e-19		tubulin polymerization-promoting protein family member 2-like(LOC106054715)
LOC106054833	33263.3	-4.21947	0.45108	-9.35415	8.43e-21	9.57e-19		uncharacterized LOC106054833(LOC106054833)
LOC106063677	294.169	1.79917	0.192431	9.3497	8.79e-21	9.93e-19		ras-related protein Rab-27B-like(LOC106063677)
LOC106060483	48.1395	-3.1727	0.33969	-9.33999	9.63e-21	1.08e-18		uncharacterized LOC106060483(LOC106060483)
LOC106078656	219.683	4.90883	0.525745	9.33691	9.92e-21	1.11e-18	FUCTC.2	alpha-(1,3)-fucosyltransferase C-like(LOC106078656)
LOC129926150	87.1926	9.44643	1.01722	9.28648	1.59e-20	1.77e-18		hemolymph lipopolysaccharide-binding protein-like(LOC129926150)
LOC106057733	3619.83	2.85653	0.307723	9.28277	1.65e-20	1.83e-18		probable cytochrome P450 12a5, mitochondrial(LOC106057733)
LOC106056944	144.63	6.33052	0.682288	9.27836	1.72e-20	1.89e-18		uncharacterized LOC106056944(LOC106056944)	Uncharacterized protein
LOC106054561	1304.55	-1.375	0.148435	-9.26336	1.98e-20	2.17e-18		rab proteins geranylgeranyltransferase component A 2-like(LOC106054561)	Rab proteins geranylgeranyltransferase component A
LOC106075417	1108.25	-1.8287	0.197812	-9.2446	2.36e-20	2.57e-18		ras-related protein Rap-1-like(LOC106075417)
LOC106053057	3197.24	-1.81922	0.196992	-9.23495	2.58e-20	2.8e-18		tripartite motif-containing protein 45-like(LOC106053057)
LOC106074546	400.609	1.73704	0.188192	9.23017	2.7e-20	2.91e-18		carboxylic ester hydrolase LipN-like(LOC106074546)	Alpha/beta hydrolase fold-3 domain-containing protein
LOC106072655	7374.78	5.23154	0.568501	9.20233	3.5e-20	3.76e-18	SERPINB6.4	serpin B6-like(LOC106072655)
LOC129928450	110.894	9.79271	1.06595	9.18688	4.04e-20	4.29e-18		uncharacterized LOC129928450(LOC129928450)
LOC106063068	408.615	-2.9876	0.325188	-9.1873	4.03e-20	4.29e-18		protein yellow-like(LOC106063068)	Uncharacterized protein
LOC106057755	344.106	-1.98246	0.215912	-9.18181	4.24e-20	4.48e-18		stimulated by retinoic acid gene 6 protein-like(LOC106057755)
LOC106056927	361.606	9.86496	1.07465	9.17973	4.32e-20	4.54e-18	SERPINB6.5	serpin B6-like(LOC106056927)
LOC106069362	1082.61	-2.38983	0.260517	-9.17342	4.58e-20	4.79e-18		solute carrier family 22 member 3-like(LOC106069362)
LOC106064948	35.0531	3.80269	0.41469	9.16995	4.73e-20	4.93e-18		metalloprotease mig-17-like(LOC106064948)
LOC106058158	318.388	1.5374	0.167743	9.16521	4.95e-20	5.12e-18		kelch-like protein 2(LOC106058158)
LOC106068847	578.741	-1.80595	0.197138	-9.16088	5.15e-20	5.31e-18		uncharacterized LOC106068847(LOC106068847)
LOC106078157	272.09	2.39852	0.261888	9.15857	5.26e-20	5.39e-18		melanotransferrin-like(LOC106078157)
LOC106072666	310.19	-1.31333	0.143471	-9.15403	5.48e-20	5.6e-18		uncharacterized LOC106072666(LOC106072666)
LOC106061848	4776.67	-1.24824	0.136474	-9.14636	5.89e-20	5.98e-18		putative RNA-binding protein Luc7-like 1(LOC106061848)	RNA-binding protein Luc7-like 1
LOC106053346	747.882	-1.40035	0.153132	-9.14468	5.98e-20	6.05e-18		uncharacterized LOC106053346(LOC106053346)
LOC106053677	20627.5	13.0672	1.43	9.13796	6.36e-20	6.4e-18		achacin-like(LOC106053677)
LOC106064379	102.169	2.21638	0.242578	9.13677	6.43e-20	6.44e-18		uncharacterized LOC106064379(LOC106064379)	N-acetyltransferase domain-containing protein
LOC106063350	1475.59	1.98171	0.217336	9.11819	7.64e-20	7.61e-18		glucose-6-phosphate isomerase-like(LOC106063350)
LOC106059514	384.827	1.6583	0.181978	9.11262	8.04e-20	7.98e-18		WD repeat-containing protein 20-like(LOC106059514)	Uncharacterized protein
LOC106058476	302.835	3.20449	0.352159	9.09955	9.07e-20	8.96e-18		uncharacterized LOC106058476(LOC106058476)
LOC106073844	278.557	-2.28308	0.251153	-9.09041	9.87e-20	9.7e-18		uncharacterized LOC106073844(LOC106073844)
LOC106053793	106.02	9.72918	1.07191	9.07653	1.12e-19	1.1e-17		uncharacterized LOC106053793(LOC106053793)	Uncharacterized protein
LOC106070694	98.2896	6.77842	0.747709	9.06558	1.24e-19	1.21e-17		dopamine beta-hydroxylase-like(LOC106070694)
LOC106067057	453.155	2.87152	0.316955	9.05971	1.31e-19	1.27e-17		uncharacterized LOC106067057(LOC106067057)	Major facilitator superfamily (MFS) profile domain-containing protein
LOC106056426	82.6162	9.36798	1.0344	9.05644	1.35e-19	1.3e-17	CLEC.4	uncharacterized LOC106056426(LOC106056426)	C-type lectin domain-containing protein
LOC106076448	2349.96	-2.09878	0.231785	-9.05484	1.37e-19	1.31e-17		uncharacterized LOC106076448(LOC106076448)
LOC106057698	152.393	3.99643	0.441696	9.04792	1.46e-19	1.39e-17	B3GALT5	beta-1,3-galactosyltransferase 5-like(LOC106057698)
LOC106077172	1186.52	2.0253	0.223906	9.04532	1.49e-19	1.42e-17		vesicle-fusing ATPase-like(LOC106077172)
LOC106071030	165.526	1.51375	0.167472	9.0388	1.58e-19	1.5e-17		glycosaminoglycan xylosylkinase-like(LOC106071030)
LOC106065875	118.536	9.88921	1.09558	9.02648	1.77e-19	1.67e-17		uncharacterized LOC106065875(LOC106065875)
LOC106064989	998.618	-1.29081	0.143071	-9.02216	1.84e-19	1.73e-17		armadillo repeat-containing protein 7-like(LOC106064989)	Armadillo repeat-containing protein 7-like
LOC106059267	1618.27	7.84909	0.870794	9.01371	1.99e-19	1.86e-17		uncharacterized LOC106059267(LOC106059267)	Uncharacterized protein LOC106059267
LOC106058633	218.38	1.3542	0.150301	9.00992	2.06e-19	1.92e-17		ankyrin-1-like(LOC106058633)	Uncharacterized protein
LOC106075552	2262.63	1.82945	0.20309	9.00806	2.1e-19	1.94e-17		peroxiredoxin-1(LOC106075552)
LOC106071004	264.408	-1.57126	0.174791	-8.98939	2.49e-19	2.29e-17		G-protein coupled receptor 161-like(LOC106071004)
LOC106073999	988.376	4.48994	0.499771	8.984	2.61e-19	2.4e-17		putative ankyrin repeat protein RF_0381(LOC106073999)
LOC106078895	2859.02	1.58884	0.177055	8.97372	2.87e-19	2.62e-17		transmembrane 9 superfamily member 4-like(LOC106078895)	Transmembrane 9 superfamily member
LOC106072549	953.692	-4.75135	0.530468	-8.95689	3.34e-19	3.04e-17	CTL37Db.2	C-type lectin 37Db-like(LOC106072549)	C-type lectin domain-containing protein
LOC106079679	4898.5	7.6617	0.855504	8.95577	3.37e-19	3.06e-17	LCT.1	lactase/phlorizin hydrolase-like(LOC106079679)
LOC106069735	123.979	-2.07248	0.232086	-8.92978	4.27e-19	3.84e-17		uncharacterized LOC106069735(LOC106069735)	Uncharacterized protein
LOC129923007	364.628	-3.2517	0.364123	-8.93022	4.25e-19	3.84e-17		uncharacterized LOC129923007(LOC129923007)
LOC106073547	192.174	8.83095	0.991126	8.91002	5.1e-19	4.57e-17		uncharacterized LOC106073547(LOC106073547)
LOC106051922	1738.1	1.1854	0.133049	8.9095	5.13e-19	4.57e-17		peroxiredoxin-like 2A(LOC106051922)	Peroxiredoxin-like 2A (Peroxiredoxin-like 2 activated in M-CSF stimulated monocytes) (Redox-regulatory protein FAM213A)
LOC106051217	2951.48	1.51375	0.170347	8.88625	6.32e-19	5.61e-17		putative pyridoxal-dependent decarboxylase domain-containing protein 2(LOC106051217)
LOC106069364	337.633	-1.47064	0.165594	-8.88102	6.63e-19	5.86e-17		uncharacterized LOC106069364(LOC106069364)
LOC106071691	5904.01	4.32563	0.487431	8.87434	7.04e-19	6.2e-17		uncharacterized LOC106071691(LOC106071691)
LOC106056942	24604.4	9.26484	1.04608	8.85672	8.24e-19	7.23e-17		serpin B6-like(LOC106056942)
LOC106067296	796.041	-1.47896	0.167101	-8.85065	8.7e-19	7.6e-17		UPF0489 protein C5orf22 homolog(LOC106067296)
LOC106056177	373.233	-1.27458	0.144085	-8.84598	9.07e-19	7.89e-17		cell cycle checkpoint protein RAD1-like(LOC106056177)	Cell cycle checkpoint protein RAD1-like
LOC106056341	26191	-1.67469	0.189499	-8.83744	9.79e-19	8.49e-17		20 kDa calcium-binding protein-like(LOC106056341)	20 kDa calcium-binding protein-like isoform X2
LOC106054927	1904.99	9.52956	1.07936	8.82891	1.06e-18	9.12e-17		deleted in malignant brain tumors 1 protein-like(LOC106054927)
LOC106065044	442.888	-2.04911	0.232195	-8.82495	1.1e-18	9.41e-17		actophorin-like(LOC106065044)	ADF-H domain-containing protein
LOC106052826	1809.74	1.39812	0.158447	8.8239	1.11e-18	9.46e-17		Golgi phosphoprotein 3-like(LOC106052826)	Golgi phosphoprotein 3-like
LOC106070608	498.203	-1.78744	0.202632	-8.82114	1.13e-18	9.66e-17		POU domain, class 3, transcription factor 1-like(LOC106070608)	POU domain protein
LOC106051398	241.559	2.95043	0.335487	8.79446	1.44e-18	1.22e-16		maltase 1-like(LOC106051398)
LOC106055609	7537.41	3.82089	0.43487	8.78629	1.55e-18	1.31e-16		uncharacterized LOC106055609(LOC106055609)	Uncharacterized protein LOC106055609
LOC106055440	221.966	2.28575	0.260478	8.7752	1.71e-18	1.44e-16		uncharacterized LOC106055440(LOC106055440)
LOC106078452	774.817	2.29959	0.262317	8.76646	1.84e-18	1.55e-16		UDP-glucuronic acid decarboxylase 1-like(LOC106078452)
LOC106072368	547.953	8.33704	0.95359	8.74279	2.27e-18	1.89e-16		aminopeptidase N-like(LOC106072368)
LOC106075769	942.312	2.65671	0.304105	8.73615	2.41e-18	2e-16		collagen alpha-5(VI) chain-like(LOC106075769)
LOC106077011	181.729	-2.48622	0.285041	-8.72231	2.73e-18	2.25e-16		cubilin-like(LOC106077011)	CUB domain-containing protein
LOC106074660	1417.52	-2.33567	0.267893	-8.71866	2.82e-18	2.32e-16		trypsin-2-like(LOC106074660)
LOC106050896	364.38	-2.28913	0.262698	-8.71394	2.93e-18	2.4e-16		uncharacterized LOC106050896(LOC106050896)	Uncharacterized protein
LOC106070574	62.8026	-2.35756	0.270553	-8.71383	2.94e-18	2.4e-16		uncharacterized LOC106070574(LOC106070574)
LOC106058315	1581.34	-1.55477	0.178465	-8.7119	2.99e-18	2.43e-16		myosin regulatory light chain 12A-like(LOC106058315)
LOC106064152	137.673	2.6539	0.305042	8.70011	3.32e-18	2.69e-16		thioredoxin domain-containing protein 11-like(LOC106064152)
LOC106056850	1498.1	1.88039	0.216294	8.69367	3.51e-18	2.83e-16		2-aminoethylphosphonate--pyruvate transaminase-like(LOC106056850)	Alanine--glyoxylate aminotransferase (EC 2.6.1.44)
LOC106069601	1925.21	-1.15329	0.132734	-8.68873	3.67e-18	2.95e-16		cytosolic phospholipase A2-like(LOC106069601)
LOC106065310	276.358	-2.03862	0.234904	-8.67855	4.01e-18	3.21e-16		sodium- and chloride-dependent neutral and basic amino acid transporter B(0+)-like(LOC106065310)
LOC129922941	215.783	-1.3886	0.16004	-8.67658	4.08e-18	3.26e-16		uncharacterized LOC129922941(LOC129922941)
LOC106064375	1698.09	-3.00491	0.346677	-8.66776	4.41e-18	3.5e-16		uncharacterized PE-PGRS family protein PE_PGRS54-like(LOC106064375)
LOC106064366	1358.35	1.66861	0.192641	8.66178	4.64e-18	3.68e-16		vitamin D3 hydroxylase-associated protein-like(LOC106064366)
LOC106062107	58.7171	8.87676	1.02515	8.65901	4.76e-18	3.76e-16		ficolin-1-like(LOC106062107)	Fibrinogen C-terminal domain-containing protein
LOC106076120	154.669	3.76875	0.435798	8.64793	5.24e-18	4.12e-16		degenerin unc-8-like(LOC106076120)
LOC106068382	112.725	2.0162	0.233245	8.64414	5.42e-18	4.25e-16		rasGAP-activating-like protein 1(LOC106068382)
LOC129926944	60.1581	6.83428	0.791797	8.63136	6.06e-18	4.73e-16		uncharacterized LOC129926944(LOC129926944)
LOC129927795	646.995	-1.52453	0.176637	-8.63088	6.09e-18	4.73e-16		uncharacterized LOC129927795(LOC129927795)
LOC106053624	49.5568	8.62959	1.00208	8.61172	7.2e-18	5.58e-16	FUCTA.1	glycoprotein 3-alpha-L-fucosyltransferase A-like(LOC106053624)
LOC106054638	6076.21	-1.37651	0.160006	-8.60286	7.78e-18	6e-16		sequestosome-1-like(LOC106054638)	ZZ-type domain-containing protein
LOC106060623	241.965	10.9188	1.26943	8.60133	7.88e-18	6.06e-16	CTL37Db.3	C-type lectin 37Db-like(LOC106060623)
LOC106059502	314.583	-1.82934	0.213062	-8.58597	9.01e-18	6.9e-16		ankyrin repeat domain-containing protein 50-like(LOC106059502)
LOC106055442	1636.67	-1.07879	0.125687	-8.58316	9.23e-18	7.05e-16		disheveled-associated activator of morphogenesis 1-like(LOC106055442)
LOC106073405	117010	19.8365	2.31524	8.56779	1.05e-17	8.03e-16	CLEC10	collectin-10-like(LOC106073405)
LOC129923868	60.2573	8.91214	1.04215	8.55169	1.21e-17	9.2e-16		uncharacterized LOC129923868(LOC129923868)
LOC106059749	38314.4	10.0834	1.18029	8.54317	1.31e-17	9.87e-16		uncharacterized LOC106059749(LOC106059749)
LOC106059417	1069.17	1.33135	0.156264	8.51986	1.6e-17	1.2e-15	PGANT10	putative polypeptide N-acetylgalactosaminyltransferase 10(LOC106059417)	Polypeptide N-acetylgalactosaminyltransferase (EC 2.4.1.-) (Protein-UDP acetylgalactosaminyltransferase)
LOC106056004	1320.89	-1.14694	0.134857	-8.50485	1.82e-17	1.36e-15		transcription factor 12-like(LOC106056004)	BHLH domain-containing protein
LOC129924077	86.7806	4.7957	0.564189	8.50016	1.89e-17	1.42e-15		uncharacterized LOC129924077(LOC129924077)
LOC106079005	136.355	-2.45405	0.288769	-8.49832	1.92e-17	1.43e-15		fulicin peptides-like(LOC106079005)
LOC106056338	639.017	1.8363	0.216136	8.49604	1.96e-17	1.46e-15		uncharacterized LOC106056338(LOC106056338)	C2 domain-containing protein
LOC106057709	1358.04	-3.3954	0.400132	-8.4857	2.14e-17	1.59e-15		uncharacterized LOC106057709(LOC106057709)
LOC129922102	57.7942	8.85218	1.04334	8.48443	2.17e-17	1.6e-15		uncharacterized LOC129922102(LOC129922102)
LOC106063891	1671.8	4.77194	0.563644	8.46624	2.53e-17	1.86e-15		uncharacterized LOC106063891(LOC106063891)
LOC106067169	621.491	-1.2675	0.149831	-8.45951	2.68e-17	1.95e-15		uncharacterized LOC106067169(LOC106067169)
LOC106054634	2515.91	-1.0536	0.124665	-8.45146	2.88e-17	2.08e-15		stromal interaction molecule 1-like(LOC106054634)
LOC106079021	4369.12	-2.31958	0.274546	-8.44879	2.94e-17	2.13e-15		protocadherin-23-like(LOC106079021)
LOC106059141	160.751	5.67617	0.672219	8.44393	3.07e-17	2.21e-15		probable serine carboxypeptidase CPVL(LOC106059141)
LOC129926780	297.954	6.32647	0.749967	8.43567	3.29e-17	2.36e-15		uncharacterized LOC129926780(LOC129926780)
LOC106065455	1179.76	-1.34012	0.158991	-8.42893	3.49e-17	2.49e-15		protein patched homolog 1-like(LOC106065455)
LOC106075950	226.697	7.9601	0.944908	8.42421	3.63e-17	2.59e-15	MUC2.1	mucin-2-like(LOC106075950)	Uncharacterized protein
LOC106060631	838.574	5.64939	0.671943	8.40754	4.19e-17	2.97e-15		cysteine dioxygenase type 1-like(LOC106060631)
LOC106058983	2414.86	1.41896	0.168991	8.39666	4.59e-17	3.25e-15		probable E3 ubiquitin-protein ligase HECTD4(LOC106058983)
LOC106063555	6748.67	5.9202	0.705189	8.3952	4.65e-17	3.28e-15		uncharacterized LOC106063555(LOC106063555)
LOC106069164	190.47	6.19296	0.738901	8.38131	5.23e-17	3.68e-15		heparan sulfate glucosamine 3-O-sulfotransferase 1-like(LOC106069164)
LOC106060035	1736.92	-1.36309	0.16283	-8.37127	5.7e-17	3.99e-15		28S ribosomal protein S24, mitochondrial-like(LOC106060035)	28S ribosomal protein S24, mitochondrial-like
LOC106065448	1842.59	1.17275	0.140407	8.35251	6.68e-17	4.67e-15		regulator of G-protein signaling 22-like(LOC106065448)	RGS domain-containing protein
LOC106078809	308.171	6.2538	0.749693	8.34182	7.32e-17	5.09e-15		serpin B3-like(LOC106078809)
LOC106076272	228.234	-1.47919	0.177496	-8.33368	7.84e-17	5.44e-15		QRFP-like peptide receptor(LOC106076272)
LOC106070835	5350.56	1.56327	0.187675	8.32967	8.11e-17	5.61e-15	ACSL1	long-chain-fatty-acid--CoA ligase 1-like(LOC106070835)	Long-chain-fatty-acid--CoA ligase (EC 6.2.1.3)
LOC106073000	727.689	1.89881	0.227971	8.32919	8.14e-17	5.61e-15		EF-hand domain-containing family member B-like(LOC106073000)	EF-hand domain-containing protein
LOC106057127	1686.35	-1.39478	0.167939	-8.30529	9.96e-17	6.82e-15		dehydrogenase/reductase SDR family member 7-like(LOC106057127)
LOC106066198	758.45	-1.19549	0.143964	-8.30414	1.01e-16	6.86e-15		inactive tyrosine-protein kinase 7-like(LOC106066198)
LOC106076438	1324.98	9.21528	1.11369	8.27457	1.29e-16	8.77e-15	BPI.3	uncharacterized LOC106076438(LOC106076438)	LBP/BPI2 (Uncharacterized protein LOC106076438 precursor)
LOC106068213	63.9252	8.99847	1.08831	8.2683	1.36e-16	9.22e-15		uncharacterized LOC106068213(LOC106068213)	Uncharacterized protein
LOC106054803	5185.72	9.46346	1.14558	8.26086	1.45e-16	9.78e-15		collagen alpha-1(XII) chain-like(LOC106054803)	VWFA domain-containing protein
LOC129925813	151.69	-3.72596	0.451268	-8.25666	1.5e-16	1.01e-14		uncharacterized LOC129925813(LOC129925813)
LOC106069275	72.5359	3.08497	0.373765	8.25376	1.53e-16	1.03e-14		transmembrane emp24 domain-containing protein 7-like(LOC106069275)	GOLD domain-containing protein
LOC106053278	657.337	-1.31117	0.158857	-8.25376	1.53e-16	1.03e-14		soluble guanylate cyclase 88E-like(LOC106053278)
LOC106076618	2106.29	3.97088	0.481873	8.2405	1.71e-16	1.14e-14		uncharacterized LOC106076618(LOC106076618)
LOC106069081	2926.75	5.10046	0.620486	8.2201	2.03e-16	1.35e-14		uncharacterized LOC106069081(LOC106069081)
LOC106056564	366.409	2.32047	0.282502	8.21398	2.14e-16	1.42e-14		GDP-fucose transporter 1-like(LOC106056564)	Sugar phosphate transporter domain-containing protein
LOC106053743	474.395	4.30622	0.525163	8.19978	2.41e-16	1.58e-14		uncharacterized LOC106053743(LOC106053743)
LOC106051658	4270.92	-1.46939	0.179238	-8.19797	2.44e-16	1.6e-14		RNA-binding protein with serine-rich domain 1-like(LOC106051658)	RRM domain-containing protein
LOC106077007	1516.24	5.99221	0.731099	8.19616	2.48e-16	1.62e-14		uncharacterized LOC106077007(LOC106077007)
LOC106056435	1277.03	-1.7106	0.208759	-8.19415	2.52e-16	1.64e-14		uncharacterized LOC106056435(LOC106056435)
LOC106067717	2341.56	1.41054	0.172246	8.18907	2.63e-16	1.71e-14		uncharacterized LOC106067717(LOC106067717)
LOC106050999	695.015	-1.25568	0.15343	-8.18404	2.74e-16	1.78e-14		E3 ubiquitin-protein ligase TRIM71-like(LOC106050999)
LOC106072138	5830.52	1.52883	0.18683	8.183	2.77e-16	1.79e-14		pyruvate carboxylase, mitochondrial-like(LOC106072138)
LOC106074689	1034.71	-1.66308	0.203288	-8.18092	2.82e-16	1.81e-14		uncharacterized LOC106074689(LOC106074689)
LOC106073533	2380.73	-1.22071	0.149231	-8.18002	2.84e-16	1.82e-14		protein LSM12 homolog A-like(LOC106073533)	AD domain-containing protein
LOC106074359	386.363	-1.70182	0.20807	-8.17906	2.86e-16	1.83e-14		protocadherin gamma-B2-like(LOC106074359)	Cadherin domain-containing protein
LOC106068712	121.783	9.9281	1.21459	8.17405	2.98e-16	1.9e-14	CLEC.5	uncharacterized LOC106068712(LOC106068712)	C-type lectin domain-containing protein
LOC106058520	207.337	3.5022	0.428889	8.16573	3.19e-16	2.03e-14		trissin receptor-like(LOC106058520)	G-protein coupled receptors family 1 profile domain-containing protein
LOC106075981	913.737	1.6427	0.201326	8.1594	3.37e-16	2.12e-14		phospholipase DDHD1-like(LOC106075981)	DDHD domain-containing protein
LOC106055528	3308.12	-1.43582	0.175969	-8.1595	3.36e-16	2.12e-14		small cardioactive peptides-like(LOC106055528)
LOC106070696	794.535	-1.97359	0.241869	-8.15975	3.36e-16	2.12e-14		uncharacterized LOC106070696(LOC106070696)
LOC106056826	3103.67	-1.39992	0.171655	-8.15542	3.48e-16	2.19e-14		arginine/serine-rich coiled-coil protein 2-like(LOC106056826)
LOC106072168	5167.88	-2.55887	0.313899	-8.15189	3.58e-16	2.24e-14		uncharacterized LOC106072168(LOC106072168)
LOC106068803	54.0165	6.37331	0.783506	8.13435	4.14e-16	2.59e-14		chitinase-3-like protein 1(LOC106068803)
LOC106072354	87.0146	-2.43954	0.300649	-8.11426	4.89e-16	3.03e-14		uncharacterized LOC106072354(LOC106072354)
LOC106070425	169.117	2.28096	0.281463	8.10393	5.32e-16	3.29e-14		uncharacterized LOC106070425(LOC106070425)
LOC129921916	114.195	-2.56611	0.316888	-8.09783	5.59e-16	3.45e-14		uncharacterized LOC129921916(LOC129921916)
LOC129926954	49.2087	8.62087	1.06533	8.09223	5.86e-16	3.61e-14		uncharacterized LOC129926954(LOC129926954)
LOC106058042	517.959	-1.73033	0.213893	-8.08969	5.98e-16	3.67e-14		transforming growth factor beta receptor type 3-like(LOC106058042)
LOC106053390	260.262	1.83776	0.227457	8.07958	6.5e-16	3.98e-14		acid-sensing ion channel 2-like(LOC106053390)
LOC106075536	1555.48	2.88885	0.35794	8.07078	6.99e-16	4.26e-14		FAD-dependent oxidoreductase domain-containing protein 2-like(LOC106075536)
LOC106062731	18619.4	2.78292	0.34497	8.06715	7.2e-16	4.37e-14		uncharacterized LOC106062731(LOC106062731)
LOC106051987	6334.74	1.21109	0.15013	8.06696	7.21e-16	4.37e-14		UTP--glucose-1-phosphate uridylyltransferase-like(LOC106051987)
LOC106079509	1304.31	-2.5388	0.314841	-8.06376	7.4e-16	4.48e-14	GST6	probable glutathione S-transferase 6(LOC106079509)
LOC106070357	479.947	-1.23882	0.153659	-8.06208	7.5e-16	4.52e-14	QRFPR	QRFP-like peptide receptor(LOC106070357)
LOC106060816	1428.32	1.24329	0.154639	8.03995	8.99e-16	5.39e-14		ethanolaminephosphotransferase 1-like(LOC106060816)	Ethanolaminephosphotransferase 1-like
LOC106060102	900.495	3.7306	0.464342	8.03416	9.42e-16	5.63e-14		uncharacterized LOC106060102(LOC106060102)
LOC106056589	32.1353	8.00471	0.997079	8.02817	9.89e-16	5.9e-14	CD209	CD209 antigen-like protein D(LOC106056589)	C-type lectin domain-containing protein
LOC106067116	1899	-1.30601	0.16269	-8.02763	9.94e-16	5.91e-14		folylpolyglutamate synthase, mitochondrial-like(LOC106067116)	tetrahydrofolate synthase (EC 6.3.2.17) (Folylpoly-gamma-glutamate synthetase) (Tetrahydrofolylpolyglutamate synthase)
LOC106079715	651.687	4.34988	0.542089	8.02429	1.02e-15	6.06e-14	MUC17	mucin-17-like(LOC106079715)	Uncharacterized protein
LOC106061588	2779.06	3.66811	0.457247	8.02215	1.04e-15	6.15e-14	VLDLR.2	very low-density lipoprotein receptor-like(LOC106061588)
LOC106062692	93.5098	2.25265	0.281493	8.00253	1.22e-15	7.19e-14	SPATA7	spermatogenesis-associated protein 7 homolog(LOC106062692)
LOC106078877	1063.48	1.91524	0.239369	8.00118	1.23e-15	7.25e-14		cilia- and flagella-associated protein 65-like(LOC106078877)	HYDIN/VesB/CFA65-like Ig-like domain-containing protein
LOC106056451	1846.79	-1.76271	0.220381	-7.9985	1.26e-15	7.39e-14		nucleolar protein 12-like(LOC106056451)	Nucleolar protein 12
LOC129922698	60.125	8.90927	1.11525	7.98858	1.36e-15	7.98e-14		N-acetyllactosaminide beta-1,6-N-acetylglucosaminyl-transferase-like(LOC129922698)
LOC106072420	437.454	1.29192	0.161833	7.98307	1.43e-15	8.33e-14		sorting nexin-14-like(LOC106072420)
LOC106053207	1269.42	1.91008	0.239313	7.9815	1.45e-15	8.41e-14		cadherin-23-like(LOC106053207)
LOC106056374	836.131	1.47032	0.184326	7.97674	1.5e-15	8.72e-14		organic solute transporter subunit alpha-like(LOC106056374)	Organic solute transporter subunit alpha
LOC106064727	1449.37	-1.90505	0.238995	-7.97107	1.57e-15	9.1e-14		aquaporin-11-like(LOC106064727)	Aquaporin-11-like
LOC106052049	2415.17	6.79325	0.852671	7.96703	1.63e-15	9.38e-14		peroxidase-like(LOC106052049)
LOC106071533	387.57	2.25743	0.2834	7.96551	1.65e-15	9.47e-14		sorting nexin-27-like(LOC106071533)
LOC129922125	24.4704	7.61129	0.955997	7.96162	1.7e-15	9.74e-14		uncharacterized LOC129922125(LOC129922125)
LOC106051249	82.1774	5.56181	0.698735	7.95984	1.72e-15	9.86e-14		uncharacterized LOC106051249(LOC106051249)
LOC129924519	956.432	3.29728	0.414288	7.95889	1.74e-15	9.91e-14		uncharacterized LOC129924519(LOC129924519)
LOC106056414	400.906	1.22087	0.153492	7.954	1.81e-15	1.03e-13		DCN1-like protein 1(LOC106056414)	Defective in cullin neddylation protein
LOC106057598	791.085	1.8919	0.237884	7.95303	1.82e-15	1.03e-13		uncharacterized LOC106057598(LOC106057598)	Uncharacterized protein LOC106057598
LOC106078117	32.6142	8.02777	1.0126	7.9279	2.23e-15	1.26e-13		fibrinolytic enzyme, isozyme C-like(LOC106078117)
LOC106056245	1105.92	1.28881	0.162633	7.92469	2.29e-15	1.29e-13		intraflagellar transport protein 140 homolog(LOC106056245)	Anaphase-promoting complex subunit 4-like WD40 domain-containing protein
LOC106071647	2216.43	-1.2053	0.152125	-7.92308	2.32e-15	1.3e-13		CDK5RAP1-like protein(LOC106071647)
LOC106067414	4109.99	-1.62708	0.205367	-7.92283	2.32e-15	1.3e-13		zinc finger CCCH domain-containing protein 11A-like(LOC106067414)
LOC106078711	268.876	4.41942	0.558448	7.91375	2.5e-15	1.39e-13	GLCEB	D-glucuronyl C5-epimerase B-like(LOC106078711)
LOC106067509	743.682	-1.34069	0.169497	-7.90984	2.58e-15	1.43e-13		tRNA-uridine aminocarboxypropyltransferase 2-like(LOC106067509)	tRNA-uridine aminocarboxypropyltransferase (EC 2.5.1.25)
LOC106079805	74.3285	-2.08419	0.263689	-7.90397	2.7e-15	1.5e-13		atrial natriuretic peptide receptor 3-like(LOC106079805)
LOC106051542	359.185	1.45985	0.184728	7.90272	2.73e-15	1.51e-13		N-acyl-phosphatidylethanolamine-hydrolyzing phospholipase D-like(LOC106051542)
LOC129924426	132.022	-2.65431	0.336332	-7.89195	2.98e-15	1.64e-13		uncharacterized LOC129924426(LOC129924426)
LOC106066603	287.162	-1.96437	0.249119	-7.88527	3.14e-15	1.72e-13		partner of bursicon-like(LOC106066603)
LOC106070683	177.1	5.71831	0.72576	7.87906	3.3e-15	1.8e-13	FUCTA.3	glycoprotein 3-alpha-L-fucosyltransferase A-like(LOC106070683)
LOC106062579	60.197	5.33714	0.677858	7.87353	3.45e-15	1.87e-13		heparan sulfate glucosamine 3-O-sulfotransferase 1-like(LOC106062579)	Heparan sulfate glucosamine 3-O-sulfotransferase 1-like
LOC106080020	23778.5	-1.85625	0.235798	-7.87219	3.48e-15	1.89e-13		uncharacterized LOC106080020(LOC106080020)	Chitin-binding type-2 domain-containing protein
LOC106061204	939.212	-1.45931	0.18548	-7.86775	3.61e-15	1.95e-13		uncharacterized LOC106061204(LOC106061204)
LOC106075522	195.145	-2.08892	0.2656	-7.8649	3.69e-15	1.99e-13		transmembrane protease serine 13-like(LOC106075522)
LOC106053905	202.982	7.12994	0.909744	7.8373	4.6e-15	2.46e-13	FUT3	3-galactosyl-N-acetylglucosaminide 4-alpha-L-fucosyltransferase FUT3-like(LOC106053905)
LOC106065748	1102.68	5.34754	0.6829	7.83063	4.85e-15	2.58e-13		uncharacterized LOC106065748(LOC106065748)	Uncharacterized protein
LOC106062997	1255.41	-1.19853	0.153086	-7.82909	4.91e-15	2.61e-13		uncharacterized LOC106062997(LOC106062997)	Uncharacterized protein LOC106062997 isoform X1
LOC129928678	4428.33	-2.02254	0.258568	-7.82209	5.2e-15	2.75e-13		FMRFamide-related neuropeptides-like(LOC129928678)
LOC106061348	919.486	-1.31711	0.168424	-7.82018	5.27e-15	2.79e-13		RNA-binding protein Musashi homolog 2-like(LOC106061348)
LOC106056947	846.398	1.92383	0.246221	7.81342	5.57e-15	2.92e-13	GALNTL5	inactive polypeptide N-acetylgalactosaminyltransferase-like protein 5(LOC106056947)
LOC106074029	2307.6	-1.49744	0.191642	-7.81371	5.55e-15	2.92e-13		polycystin-2-like(LOC106074029)
LOC129928507	359.66	-1.21586	0.155693	-7.80937	5.75e-15	3.01e-13		uncharacterized LOC129928507(LOC129928507)
LOC106058419	21032.5	5.08766	0.652461	7.79766	6.31e-15	3.3e-13		CD109 antigen-like(LOC106058419)
LOC129921963	155.565	6.25619	0.803154	7.78953	6.73e-15	3.51e-13		carbonic anhydrase 12-like(LOC129921963)
LOC106071499	1908.48	-1.22802	0.157701	-7.78702	6.86e-15	3.57e-13		putative ammonium transporter 1(LOC106071499)
LOC106061794	3293.9	1.86887	0.240018	7.78638	6.9e-15	3.58e-13	DNAH2	dynein axonemal heavy chain 2-like(LOC106061794)
LOC106066352	881.6	3.71667	0.477476	7.784	7.03e-15	3.64e-13		uncharacterized LOC106066352(LOC106066352)
LOC129923683	350.81	6.90639	0.887598	7.78099	7.2e-15	3.72e-13	DPT.1	dermatopontin-like(LOC129923683)
LOC106060227	1348.6	-1.35802	0.174621	-7.77697	7.43e-15	3.83e-13		eukaryotic translation initiation factor 2D-like(LOC106060227)	Eukaryotic translation initiation factor 2D (Ligatin)
LOC106069342	15392.7	-1.50101	0.193025	-7.77623	7.47e-15	3.84e-13		uncharacterized LOC106069342(LOC106069342)	Uncharacterized protein
LOC106075272	399.342	-3.77545	0.485536	-7.77584	7.49e-15	3.84e-13		sodium-coupled monocarboxylate transporter 1-like(LOC106075272)
LOC106067220	94.0961	6.59287	0.847955	7.77503	7.54e-15	3.85e-13		neurotrypsin-like(LOC106067220)	Peptidase S1 domain-containing protein
LOC106053331	774.103	3.99945	0.514388	7.77517	7.53e-15	3.85e-13		uncharacterized LOC106053331(LOC106053331)
LOC106055350	311.12	-4.59056	0.590541	-7.77347	7.64e-15	3.89e-13		uncharacterized LOC106055350(LOC106055350)
LOC106057530	304.546	3.97403	0.512033	7.76128	8.41e-15	4.26e-13		uncharacterized LOC106057530(LOC106057530)	Superoxide dismutase [Cu-Zn] (EC 1.15.1.1)
LOC106074129	217.242	-2.22911	0.287241	-7.76043	8.46e-15	4.28e-13		uncharacterized LOC106074129(LOC106074129)
LOC106076982	1639.96	-1.27282	0.16423	-7.75022	9.17e-15	4.62e-13		uncharacterized LOC106076982(LOC106076982)
LOC106066883	707.329	1.00938	0.130253	7.74935	9.24e-15	4.64e-13		dynein axonemal intermediate chain 4-like(LOC106066883)
LOC106075989	816.654	-1.59663	0.206089	-7.74726	9.39e-15	4.7e-13		glutaminyl-peptide cyclotransferase-like protein(LOC106075989)
LOC106060688	7622.19	-1.93804	0.25019	-7.74629	9.46e-15	4.73e-13		uncharacterized LOC106060688(LOC106060688)
LOC106063567	2126.48	1.09568	0.141616	7.73693	1.02e-14	5.06e-13		minor histocompatibility antigen H13-like(LOC106063567)
LOC106056567	1885.3	1.26341	0.163664	7.71957	1.17e-14	5.77e-13		uncharacterized LOC106056567(LOC106056567)	Armadillo repeat-containing domain-containing protein
LOC106072333	504.398	-2.04755	0.26525	-7.71935	1.17e-14	5.77e-13		uncharacterized LOC106072333(LOC106072333)
LOC106058382	964.204	1.41388	0.183257	7.71532	1.21e-14	5.94e-13		DIS3-like exonuclease 2(LOC106058382)
LOC106079826	895.34	4.24349	0.550518	7.70818	1.28e-14	6.26e-13		putative N-acetylated-alpha-linked acidic dipeptidase(LOC106079826)
LOC106065652	139.517	4.79156	0.621664	7.70763	1.28e-14	6.27e-13		uncharacterized LOC106065652(LOC106065652)
LOC106063301	398.383	-1.84768	0.239903	-7.70178	1.34e-14	6.55e-13		uncharacterized LOC106063301(LOC106063301)
LOC106071544	192.695	6.84303	0.888595	7.70095	1.35e-14	6.58e-13		kynurenine formamidase-like(LOC106071544)
LOC106050720	364.169	-1.09364	0.142155	-7.69332	1.43e-14	6.97e-13		C-factor-like(LOC106050720)	C-factor
LOC106052306	96.3507	-3.41543	0.445252	-7.67077	1.71e-14	8.29e-13		uncharacterized LOC106052306(LOC106052306)
LOC106054732	77.1568	9.2704	1.20958	7.66414	1.8e-14	8.71e-13		deleted in malignant brain tumors 1 protein-like(LOC106054732)
LOC106078405	867.095	-1.68886	0.220416	-7.66217	1.83e-14	8.82e-13		thrombospondin type-1 domain-containing protein 4-like(LOC106078405)
LOC129925385	260.756	-1.83124	0.23901	-7.66176	1.83e-14	8.83e-13		sodium-influx-stimulating peptide-like(LOC129925385)
LOC106077540	389.674	-1.53738	0.200689	-7.6605	1.85e-14	8.9e-13		uncharacterized LOC106077540(LOC106077540)
LOC106058881	1408.06	8.77252	1.1455	7.65826	1.88e-14	9.03e-13		uncharacterized LOC106058881(LOC106058881)	Uncharacterized protein
LOC129928708	2685.54	-2.25659	0.29472	-7.65671	1.91e-14	9.12e-13		uncharacterized LOC129928708(LOC129928708)
LOC106052751	275.34	-4.26289	0.556816	-7.65584	1.92e-14	9.16e-13		forkhead box protein C1-A-like(LOC106052751)
LOC106079600	54.2199	-2.0225	0.264335	-7.65127	1.99e-14	9.47e-13	CCKAR	cholecystokinin receptor type A-like(LOC106079600)	Gastrin/cholecystokinin type B receptor (Cholecystokinin-2 receptor)
LOC106071886	809.091	2.98572	0.390496	7.64595	2.07e-14	9.85e-13	GCNT.2	beta-1,3-galactosyl-O-glycosyl-glycoprotein beta-1,6-N-acetylglucosaminyltransferase-like(LOC106071886)	Protein xylosyltransferase
LOC106068650	791.715	-1.05761	0.138353	-7.6443	2.1e-14	9.95e-13		tetratricopeptide repeat protein 38-like(LOC106068650)	Tetratricopeptide repeat protein 38
LOC106051005	671.357	-1.12764	0.147519	-7.64404	2.11e-14	9.95e-13		COX assembly mitochondrial protein homolog(LOC106051005)	COX assembly mitochondrial protein
LOC106079867	431.223	-2.18036	0.285249	-7.6437	2.11e-14	9.96e-13		uncharacterized LOC106079867(LOC106079867)
LOC106051403	9872.27	5.29018	0.692389	7.64048	2.16e-14	1.02e-12		beta-1,3-glucan-binding protein-like(LOC106051403)	Beta-1,3-glucan-binding protein-like precursor (Gram-negative bacteria binding protein)
LOC106060576	61.9751	7.29729	0.955929	7.63372	2.28e-14	1.07e-12		uncharacterized LOC106060576(LOC106060576)	Uncharacterized protein LOC106060576
LOC106051827	1283.11	1.97121	0.258339	7.63033	2.34e-14	1.1e-12		uncharacterized LOC106051827(LOC106051827)
LOC129922156	746.538	-2.19512	0.28776	-7.62828	2.38e-14	1.11e-12		uncharacterized LOC129922156(LOC129922156)
LOC106058290	509.288	-1.92851	0.252864	-7.62669	2.41e-14	1.12e-12		uncharacterized LOC106058290(LOC106058290)	Uncharacterized protein
LOC129926511	70.6054	9.1417	1.19962	7.62049	2.53e-14	1.18e-12		rhodopsin, GQ-coupled-like(LOC129926511)
LOC106079427	7645.5	-1.00655	0.132124	-7.6182	2.57e-14	1.2e-12		26S proteasome regulatory subunit 4(LOC106079427)
LOC106076709	8407.64	-1.49513	0.196367	-7.61396	2.66e-14	1.23e-12		SAM pointed domain-containing Ets transcription factor-like(LOC106076709)	ETS domain-containing protein
LOC106061351	836.522	2.75216	0.36149	7.61336	2.67e-14	1.24e-12		putative phosphoenolpyruvate synthase(LOC106061351)
LOC106055624	51.7293	8.69244	1.14246	7.60856	2.77e-14	1.28e-12	BRE4	beta-1,4-N-acetylgalactosaminyltransferase bre-4-like(LOC106055624)
LOC129925235	232.8	-1.68813	0.222393	-7.59073	3.18e-14	1.47e-12		uncharacterized LOC129925235(LOC129925235)
LOC106056302	137.03	3.68398	0.485985	7.58045	3.44e-14	1.58e-12		uncharacterized LOC106056302(LOC106056302)	Uncharacterized protein LOC106056302
LOC106062022	484.185	2.55075	0.336991	7.5692	3.76e-14	1.72e-12		uncharacterized LOC106062022(LOC106062022)
LOC106069400	232.135	7.08206	0.936054	7.56587	3.85e-14	1.76e-12		uncharacterized LOC106069400(LOC106069400)
LOC106077439	1361.76	1.09808	0.145168	7.56422	3.9e-14	1.78e-12		cytoskeleton-associated protein 5-like(LOC106077439)
LOC106076568	3720.68	-1.25169	0.165559	-7.5604	4.02e-14	1.83e-12		probable ribosome biogenesis protein RLP24(LOC106076568)
LOC106078669	3881.75	-1.67	0.220905	-7.55983	4.04e-14	1.83e-12		dye-decolorizing peroxidase YfeX-like(LOC106078669)	Dye-decolorizing peroxidase YfeX-like isoform X1
LOC106055379	1594.96	-1.23547	0.163579	-7.55273	4.26e-14	1.93e-12		uncharacterized LOC106055379(LOC106055379)
LOC106051674	1542.59	-1.09431	0.144904	-7.55202	4.29e-14	1.94e-12		CXXC-type zinc finger protein 1-like(LOC106051674)
LOC106059083	1862.68	-1.38998	0.184144	-7.5483	4.41e-14	1.99e-12		receptor-type tyrosine-protein phosphatase T-like(LOC106059083)
LOC129928629	449.055	-1.32444	0.175507	-7.54634	4.48e-14	2.01e-12		uncharacterized LOC129928629(LOC129928629)
LOC106079354	5599.59	-1.21094	0.160494	-7.54511	4.52e-14	2.03e-12		U1 small nuclear ribonucleoprotein 70 kDa-like(LOC106079354)	U1 small nuclear ribonucleoprotein 70 kDa
LOC106066542	1554.45	-2.69823	0.358313	-7.53036	5.06e-14	2.26e-12		putative ammonium transporter 1(LOC106066542)
LOC106060987	6586.13	1.18838	0.15785	7.52855	5.13e-14	2.28e-12		transmembrane 9 superfamily member 2-like(LOC106060987)	Transmembrane 9 superfamily member
LOC129927759	1132.06	-1.60911	0.213745	-7.52819	5.14e-14	2.29e-12		uncharacterized LOC129927759(LOC129927759)
LOC106064691	173.816	3.77255	0.501219	7.52676	5.2e-14	2.31e-12		uncharacterized LOC106064691(LOC106064691)
LOC129922586	397.295	-1.28866	0.171322	-7.52182	5.4e-14	2.38e-12		uncharacterized LOC129922586(LOC129922586)
LOC106053640	201.16	-1.42362	0.189382	-7.51716	5.6e-14	2.47e-12		extracellular serine/threonine protein kinase four-jointed-like(LOC106053640)
LOC106055237	603.127	1.54571	0.205826	7.50978	5.92e-14	2.6e-12		lathosterol oxidase-like(LOC106055237)
LOC106063315	1424.45	-2.19524	0.292394	-7.50784	6.01e-14	2.63e-12		uncharacterized LOC106063315(LOC106063315)
LOC106060658	50.0724	8.64522	1.15211	7.50379	6.2e-14	2.71e-12		cathepsin L-like(LOC106060658)
LOC106067279	2448.25	-1.21099	0.161655	-7.49121	6.82e-14	2.98e-12		uncharacterized LOC106067279(LOC106067279)	KH homology domain-containing protein 4 (Brings lots of money 7)
LOC106070729	1319.41	-1.35014	0.180456	-7.48185	7.33e-14	3.19e-12		receptor-type tyrosine-protein phosphatase T-like(LOC106070729)
LOC106056538	351.763	1.35311	0.181025	7.47474	7.74e-14	3.35e-12		uncharacterized LOC106056538(LOC106056538)	Cathepsin propeptide inhibitor domain-containing protein
LOC106061438	301.335	-1.8959	0.253643	-7.47469	7.74e-14	3.35e-12		uncharacterized LOC106061438(LOC106061438)
LOC106061673	2372.95	-1.28422	0.171832	-7.47368	7.8e-14	3.37e-12		uncharacterized LOC106061673(LOC106061673)
LOC106078927	9304.99	-1.03885	0.13906	-7.47049	7.99e-14	3.44e-12		uncharacterized LOC106078927(LOC106078927)
LOC106070747	493.557	-1.51468	0.202752	-7.47059	7.98e-14	3.44e-12		GTP-binding protein GEM-like(LOC106070747)
LOC106070268	3511.23	1.9085	0.255484	7.47014	8.01e-14	3.44e-12	ACAD10	acyl-CoA dehydrogenase family member 10-like(LOC106070268)
LOC106053189	5934.43	-1.00457	0.134521	-7.46774	8.16e-14	3.5e-12	XDH.3	uncharacterized LOC106053189(LOC106053189)			Aldehyde oxidase/xanthine dehydrogenase-like
LOC106070715	125.496	2.89536	0.387843	7.46529	8.31e-14	3.54e-12		ankyrin repeat and SAM domain-containing protein 3-like(LOC106070715)
LOC106076171	1042.28	-1.67492	0.224355	-7.4655	8.3e-14	3.54e-12		probable peptidyl-alpha-hydroxyglycine alpha-amidating lyase pgal-1(LOC106076171)
LOC106058241	486.413	-1.37919	0.185013	-7.45455	9.02e-14	3.83e-12		uncharacterized LOC106058241(LOC106058241)
LOC106050589	1735.61	-1.54793	0.208089	-7.43877	1.02e-13	4.3e-12		PAX3- and PAX7-binding protein 1-like(LOC106050589)	GCF C-terminal domain-containing protein
LOC106062508	971.801	2.49131	0.335109	7.43434	1.05e-13	4.44e-12	UGT2A3.2	UDP-glucuronosyltransferase 2A3-like(LOC106062508)
LOC106051782	229.288	7.72213	1.03925	7.43051	1.08e-13	4.56e-12		uncharacterized LOC106051782(LOC106051782)
LOC106067269	2857.37	3.04746	0.410158	7.42997	1.09e-13	4.57e-12		bis(5'-adenosyl)-triphosphatase enpp4-like(LOC106067269)
LOC106077705	7918.71	3.37732	0.454838	7.42532	1.13e-13	4.72e-12		uncharacterized LOC106077705(LOC106077705)
LOC106059709	773.927	3.74779	0.504906	7.42275	1.15e-13	4.8e-12		kielin/chordin-like protein(LOC106059709)
LOC106051404	342.542	6.70037	0.902918	7.4208	1.16e-13	4.87e-12		uncharacterized LOC106051404(LOC106051404)
LOC106080162	30.8427	5.28783	0.712997	7.41634	1.2e-13	5.02e-12		uncharacterized LOC106080162(LOC106080162)
LOC106063472	5161.78	-1.69565	0.228676	-7.41508	1.22e-13	5.06e-12		uncharacterized LOC106063472(LOC106063472)
LOC106055482	87.0294	-1.69315	0.228475	-7.41066	1.26e-13	5.22e-12		uncharacterized LOC106055482(LOC106055482)	Uncharacterized protein
LOC106059436	336.505	-1.23913	0.167229	-7.4098	1.26e-13	5.25e-12		uncharacterized LOC106059436(LOC106059436)
LOC106057662	627.919	1.31143	0.177057	7.40682	1.29e-13	5.35e-12		regulator of MON1-CCZ1 complex-like(LOC106057662)	Uncharacterized protein
LOC106077360	959.591	3.33243	0.449967	7.40596	1.3e-13	5.38e-12		uncharacterized LOC106077360(LOC106077360)
LOC129922008	235.393	-1.05336	0.142262	-7.4044	1.32e-13	5.43e-12		uncharacterized LOC129922008(LOC129922008)
LOC129922481	361.836	4.21949	0.571371	7.38486	1.53e-13	6.22e-12		uncharacterized LOC129922481(LOC129922481)
LOC106065001	2536.73	-1.65117	0.223588	-7.38486	1.53e-13	6.22e-12		protein KRI1 homolog(LOC106065001)	Protein KRI1 homolog
LOC106050699	333.246	-1.02934	0.139393	-7.38444	1.53e-13	6.23e-12		uncharacterized LOC106050699(LOC106050699)
LOC106073778	870.883	-1.10635	0.149846	-7.38327	1.54e-13	6.27e-12		kxDL motif-containing protein 1-like(LOC106073778)	KxDL domain-containing protein
LOC129922322	234.342	-1.46393	0.198294	-7.38264	1.55e-13	6.28e-12		uncharacterized LOC129922322(LOC129922322)
LOC106066825	1667.62	-2.57056	0.348496	-7.37615	1.63e-13	6.58e-12		uncharacterized LOC106066825(LOC106066825)
LOC106077161	2336.08	2.25065	0.30515	7.37555	1.64e-13	6.59e-12		lysosomal alpha-glucosidase-like(LOC106077161)	P-type domain-containing protein
LOC106073578	359.523	1.71566	0.232798	7.36972	1.71e-13	6.86e-12		uncharacterized LOC106073578(LOC106073578)
LOC129925251	298.583	-1.91848	0.260364	-7.36845	1.73e-13	6.9e-12		uncharacterized LOC129925251(LOC129925251)
LOC129923453	2517.42	-2.10759	0.286028	-7.36848	1.73e-13	6.9e-12		uncharacterized LOC129923453(LOC129923453)
LOC106075482	300.745	4.76484	0.647076	7.36364	1.79e-13	7.13e-12		heparan sulfate glucosamine 3-O-sulfotransferase 1-like(LOC106075482)	Sulfotransferase domain-containing protein
LOC106060371	266.997	-1.80225	0.244744	-7.36379	1.79e-13	7.13e-12		uncharacterized LOC106060371(LOC106060371)
LOC106062234	387.991	7.45276	1.01431	7.34759	2.02e-13	8.02e-12		uncharacterized LOC106062234(LOC106062234)
LOC106050479	500.531	3.57542	0.486933	7.34275	2.09e-13	8.3e-12		neuroglian-like(LOC106050479)
LOC106066202	996.374	1.13026	0.154071	7.33597	2.2e-13	8.72e-12		epoxide hydrolase 4-like(LOC106066202)
LOC106051547	50.4417	3.44326	0.469543	7.33321	2.25e-13	8.87e-12		uncharacterized LOC106051547(LOC106051547)	Uncharacterized protein
LOC106068506	96.466	-2.39601	0.326859	-7.33042	2.29e-13	9.04e-12		uncharacterized LOC106068506(LOC106068506)
LOC106061956	426.287	3.33526	0.455196	7.32708	2.35e-13	9.23e-12		uncharacterized LOC106061956(LOC106061956)	Uncharacterized protein
LOC106059131	589.01	2.26242	0.308869	7.32487	2.39e-13	9.37e-12		acid phosphatase type 7-like(LOC106059131)
LOC106050744	341.235	1.15357	0.15757	7.32099	2.46e-13	9.61e-12		potential E3 ubiquitin-protein ligase ariadne-2-like(LOC106050744)	RBR-type E3 ubiquitin transferase (EC 2.3.2.31)
LOC106055760	428.241	4.36687	0.596609	7.31948	2.49e-13	9.7e-12		heparan-sulfate 6-O-sulfotransferase 3-B-like(LOC106055760)
LOC106063512	269.311	-1.66626	0.22772	-7.31714	2.53e-13	9.85e-12		opioid-binding protein/cell adhesion molecule homolog(LOC106063512)
LOC106067739	709.273	-1.08543	0.148378	-7.31526	2.57e-13	9.97e-12		mitochondrial ribosome-associated GTPase 2-like(LOC106067739)	Obg domain-containing protein
LOC106054629	95.2171	3.96488	0.542229	7.31218	2.63e-13	1.02e-11	C1GALT1.1	glycoprotein-N-acetylgalactosamine 3-beta-galactosyltransferase 1-like(LOC106054629)
LOC106065756	8803.92	-1.32359	0.181199	-7.30463	2.78e-13	1.08e-11		splicing factor 3B subunit 1-like(LOC106065756)	Splicing factor 3B subunit 1-like isoform X1
LOC106069504	4250.95	-1.24333	0.170412	-7.29604	2.96e-13	1.14e-11		cartilage oligomeric matrix protein-like(LOC106069504)
LOC106068689	476.373	-1.87904	0.257784	-7.2892	3.12e-13	1.2e-11		uncharacterized LOC106068689(LOC106068689)
LOC106065634	2426.84	1.97927	0.271723	7.28415	3.24e-13	1.24e-11	FMO5.2	flavin-containing monooxygenase 5-like(LOC106065634)
LOC106057077	304.943	-1.35506	0.186164	-7.27885	3.37e-13	1.29e-11		carbohydrate sulfotransferase 5-like(LOC106057077)
LOC106063239	522.769	1.08117	0.148564	7.27747	3.4e-13	1.3e-11		PDZ domain-containing protein 8-like(LOC106063239)
LOC106070065	146.446	2.01971	0.277979	7.26571	3.71e-13	1.42e-11		uncharacterized LOC106070065(LOC106070065)	EF-hand domain-containing protein
LOC106059282	287.375	3.32562	0.457794	7.26445	3.75e-13	1.43e-11		uncharacterized LOC106059282(LOC106059282)
LOC129923777	73166.7	3.73264	0.513983	7.26218	3.81e-13	1.45e-11		uncharacterized LOC129923777(LOC129923777)
LOC106054609	1607.23	-1.46054	0.201109	-7.2624	3.8e-13	1.45e-11		uncharacterized LOC106054609(LOC106054609)
LOC106063109	398.204	-1.05428	0.145183	-7.26169	3.82e-13	1.45e-11		putative protocadherin beta-18(LOC106063109)
LOC106052556	70.32	3.14128	0.43286	7.25704	3.96e-13	1.5e-11		uncharacterized LOC106052556(LOC106052556)	MARVEL domain-containing protein
LOC106070870	451.377	-1.70256	0.234797	-7.2512	4.13e-13	1.56e-11		choline transporter-like protein 1(LOC106070870)
LOC106056404	335.178	-1.22619	0.169109	-7.25091	4.14e-13	1.56e-11		uncharacterized LOC106056404(LOC106056404)
LOC106071372	545.119	6.83512	0.943019	7.24812	4.23e-13	1.59e-11		uncharacterized LOC106071372(LOC106071372)
LOC106061894	39.8055	6.64985	0.918593	7.23917	4.51e-13	1.69e-11		CD209 antigen-like(LOC106061894)
LOC106074816	1022.93	1.09799	0.151877	7.22949	4.85e-13	1.82e-11		nuclear distribution protein nudE-like 1-A(LOC106074816)	NUDE domain-containing protein
LOC106063469	153.127	1.86604	0.258282	7.22483	5.02e-13	1.88e-11		putative neurotrophin receptor LTRK 1(LOC106063469)
LOC106079992	9395.37	9.98054	1.38152	7.22431	5.04e-13	1.88e-11		uncharacterized LOC106079992(LOC106079992)
LOC106063131	1227.16	-1.20958	0.167605	-7.21685	5.32e-13	1.98e-11		39S ribosomal protein L51, mitochondrial-like(LOC106063131)
LOC106058645	1880.89	-1.35952	0.188588	-7.20892	5.64e-13	2.1e-11	GST7.2	probable glutathione S-transferase 7(LOC106058645)	Uncharacterized protein
LOC106073828	894.204	-1.28195	0.177866	-7.20738	5.7e-13	2.12e-11		uncharacterized protein C9orf85 homolog(LOC106073828)
LOC106068523	657.547	-1.48566	0.206135	-7.20723	5.71e-13	2.12e-11		uncharacterized LOC106068523(LOC106068523)
LOC106061071	472.405	-1.96579	0.273037	-7.19972	6.03e-13	2.23e-11		uncharacterized LOC106061071(LOC106061071)	Uncharacterized protein
LOC106075054	1178.55	-1.48792	0.206683	-7.19905	6.06e-13	2.24e-11		glutaredoxin-1-like(LOC106075054)
LOC106057092	155.915	-1.65609	0.230206	-7.19391	6.3e-13	2.32e-11		uncharacterized LOC106057092(LOC106057092)
LOC106062437	380.753	2.17178	0.301973	7.19198	6.39e-13	2.35e-11		uncharacterized LOC106062437(LOC106062437)
LOC106078886	2058.87	-1.35042	0.187916	-7.18631	6.66e-13	2.44e-11		epidermal growth factor receptor-like(LOC106078886)	receptor protein-tyrosine kinase (EC 2.7.10.1)
LOC106072780	462.291	1.13323	0.157757	7.18344	6.8e-13	2.49e-11		uncharacterized LOC106072780(LOC106072780)
LOC106060729	179.474	7.62545	1.06263	7.176	7.18e-13	2.62e-11		uncharacterized LOC106060729(LOC106060729)
LOC106064700	270.75	2.10663	0.293732	7.17195	7.39e-13	2.7e-11		uncharacterized LOC106064700(LOC106064700)
LOC106050605	220.895	2.88821	0.40277	7.17087	7.45e-13	2.71e-11		carbohydrate sulfotransferase 15-like(LOC106050605)
LOC129926573	306.838	-1.26434	0.177128	-7.13799	9.47e-13	3.44e-11		uncharacterized LOC129926573(LOC129926573)
LOC106050793	129.798	1.47949	0.207281	7.13757	9.5e-13	3.45e-11		uncharacterized LOC106050793(LOC106050793)
LOC129923684	388.844	-1.77004	0.248064	-7.13542	9.65e-13	3.5e-11		uncharacterized LOC129923684(LOC129923684)
LOC106052085	1610.86	1.60704	0.225444	7.12836	1.02e-12	3.67e-11		intermembrane lipid transfer protein VPS13B-like(LOC106052085)
LOC106072940	694.363	-1.54001	0.216072	-7.12732	1.02e-12	3.69e-11		serine/threonine-protein kinase BRSK2-like(LOC106072940)
LOC106065047	59.807	4.1809	0.586902	7.12368	1.05e-12	3.78e-11		uncharacterized LOC106065047(LOC106065047)
LOC106067947	731.706	-1.47767	0.207458	-7.12273	1.06e-12	3.8e-11	CHRNB3	neuronal acetylcholine receptor subunit beta-3-like(LOC106067947)
LOC106066017	2494.6	1.18664	0.166607	7.1224	1.06e-12	3.8e-11		serine/threonine-protein kinase SMG1-like(LOC106066017)
LOC106077376	98.6135	-1.84221	0.258762	-7.11932	1.08e-12	3.88e-11		uncharacterized LOC106077376(LOC106077376)
LOC106054827	1125.76	2.38419	0.33492	7.1187	1.09e-12	3.89e-11		stAR-related lipid transfer protein 3-like(LOC106054827)
LOC106061272	285.381	-2.33244	0.327967	-7.11181	1.15e-12	4.09e-11		uncharacterized LOC106061272(LOC106061272)
LOC106050471	1180.1	1.42264	0.200241	7.10463	1.21e-12	4.3e-11		uncharacterized LOC106050471(LOC106050471)
LOC106070272	57.4836	8.84482	1.24555	7.10113	1.24e-12	4.4e-11		uncharacterized LOC106070272(LOC106070272)
LOC106051655	2868.48	-2.26138	0.318578	-7.09835	1.26e-12	4.48e-11		uncharacterized LOC106051655(LOC106051655)	Uncharacterized protein LOC106051655
LOC106064876	128.718	2.96619	0.418105	7.09436	1.3e-12	4.61e-11		uncharacterized LOC106064876(LOC106064876)	EamA domain-containing protein
LOC106076198	1367.79	-1.80759	0.254843	-7.09296	1.31e-12	4.65e-11	CAV1.1	caveolin-1-like(LOC106076198)	Caveolin
LOC129923953	180.512	-1.35517	0.191158	-7.08928	1.35e-12	4.75e-11		uncharacterized LOC129923953(LOC129923953)
LOC106070548	375.601	1.6975	0.239678	7.08243	1.42e-12	4.99e-11		organic cation transporter protein-like(LOC106070548)
LOC106057992	1104.06	-1.12928	0.159461	-7.08187	1.42e-12	5e-11		uncharacterized LOC106057992(LOC106057992)
LOC106055894	129.707	1.9233	0.271775	7.07681	1.48e-12	5.18e-11		uncharacterized LOC106055894(LOC106055894)	CUB domain-containing protein
LOC106077529	1242.85	-1.59854	0.22591	-7.07604	1.48e-12	5.19e-11		ras-related protein ced-10-like(LOC106077529)
LOC129927639	110.12	-3.20436	0.452837	-7.07618	1.48e-12	5.19e-11		uncharacterized LOC129927639(LOC129927639)
LOC106053993	2600.94	-1.62654	0.22991	-7.07467	1.5e-12	5.23e-11		splicing factor, suppressor of white-apricot homolog(LOC106053993)
LOC129928228	46.2787	-2.04966	0.289735	-7.07424	1.5e-12	5.24e-11		uncharacterized LOC129928228(LOC129928228)
LOC106065558	5185.96	-1.73938	0.245918	-7.07302	1.52e-12	5.28e-11		secreted frizzled-related protein 1-like(LOC106065558)
LOC106067018	523.991	1.68928	0.239042	7.06687	1.58e-12	5.5e-11		uncharacterized LOC106067018(LOC106067018)	Uncharacterized protein
LOC106070021	2042.76	3.1925	0.451954	7.06379	1.62e-12	5.6e-11		serpin B4-like(LOC106070021)
LOC106077953	762.214	-4.99999	0.707836	-7.06377	1.62e-12	5.6e-11		aquaporin-like(LOC106077953)
LOC106059434	1639.6	-1.61058	0.22823	-7.05681	1.7e-12	5.86e-11	PNLIP.2	pancreatic triacylglycerol lipase-like(LOC106059434)
LOC106063743	3715.17	-1.79515	0.254386	-7.05678	1.7e-12	5.86e-11		protein FAM50A-A-like(LOC106063743)	FAM50A/XAP5 C-terminal domain-containing protein
LOC129921741	179.01	1.45641	0.206428	7.05531	1.72e-12	5.92e-11		amphiphysin-like(LOC129921741)
LOC106061155	320.33	-1.52504	0.216237	-7.05263	1.76e-12	6.02e-11		transient receptor potential cation channel subfamily A member 1-like(LOC106061155)
LOC106067241	16.4489	7.03906	0.998544	7.04933	1.8e-12	6.16e-11		chymotrypsin-like elastase family member 2B(LOC106067241)
LOC129926149	48.9923	6.56816	0.931943	7.04782	1.82e-12	6.21e-11		hemolymph lipopolysaccharide-binding protein-like(LOC129926149)
LOC106068332	96.697	2.19188	0.311333	7.04029	1.92e-12	6.53e-11		transient receptor potential cation channel subfamily V member 6-like(LOC106068332)
LOC106074190	252.978	-2.56867	0.364853	-7.04027	1.92e-12	6.53e-11		twist-related protein 2-like(LOC106074190)
LOC106078802	839.188	2.82637	0.401966	7.03137	2.05e-12	6.95e-11		uncharacterized LOC106078802(LOC106078802)
LOC106075231	1266.49	-3.21822	0.457999	-7.02669	2.11e-12	7.16e-11		loricrin-like(LOC106075231)
LOC106080342	2201.68	2.99223	0.426055	7.0231	2.17e-12	7.34e-11		uncharacterized LOC106080342(LOC106080342)
LOC106051923	1136.7	-1.45636	0.207406	-7.02177	2.19e-12	7.39e-11		uncharacterized LOC106051923(LOC106051923)
LOC106052033	2763.16	-1.56541	0.223031	-7.01879	2.24e-12	7.54e-11		SPARC-like(LOC106052033)
LOC129922494	478.767	-1.71326	0.244648	-7.00295	2.51e-12	8.43e-11		uncharacterized LOC129922494(LOC129922494)
LOC106065507	4948.08	1.14035	0.162983	6.99675	2.62e-12	8.79e-11		V-type proton ATPase subunit C 1-A-like(LOC106065507)
LOC106061825	610.779	1.87044	0.26745	6.99359	2.68e-12	8.97e-11		NFX1-type zinc finger-containing protein 1-like(LOC106061825)
LOC106073443	557.621	1.28269	0.183549	6.98824	2.78e-12	9.31e-11		mitochondrial glutamate carrier 1-like(LOC106073443)	Mitochondrial glutamate carrier 1
LOC106064703	587.589	4.69854	0.67272	6.98439	2.86e-12	9.55e-11		protein PRQFV-amide-like(LOC106064703)	Uncharacterized protein
LOC106051181	373.974	3.77946	0.541212	6.98334	2.88e-12	9.61e-11		glycerophosphocholine cholinephosphodiesterase ENPP6-like(LOC106051181)
LOC106066567	727.273	-1.09258	0.156471	-6.98265	2.9e-12	9.64e-11		opioid growth factor receptor-like protein 1(LOC106066567)
LOC106052485	324.997	-1.40546	0.201471	-6.97601	3.04e-12	1.01e-10		protocadherin alpha-13-like(LOC106052485)	Cadherin domain-containing protein
LOC106077436	576.954	-1.72601	0.247481	-6.97433	3.07e-12	1.02e-10		ATPase WRNIP1-like(LOC106077436)
LOC106069395	118.165	-3.325	0.476737	-6.97449	3.07e-12	1.02e-10		allene oxide synthase-lipoxygenase protein-like(LOC106069395)
LOC106070431	196.441	1.99546	0.28641	6.96714	3.23e-12	1.07e-10		uncharacterized LOC106070431(LOC106070431)	AIG1-type G domain-containing protein
LOC106052165	5823.46	-1.57484	0.226151	-6.96369	3.31e-12	1.09e-10		RNA-binding protein 5-like(LOC106052165)
LOC129925390	946.94	2.82139	0.405217	6.96268	3.34e-12	1.1e-10		fibropellin-3-like(LOC129925390)
LOC129927761	4073.48	2.60979	0.374885	6.96157	3.36e-12	1.11e-10		galactocerebrosidase-like(LOC129927761)
LOC106063041	744.886	5.88651	0.846531	6.95369	3.56e-12	1.17e-10	ACE.2	angiotensin-converting enzyme-like(LOC106063041)
LOC106078948	1709.73	1.31254	0.188848	6.95022	3.65e-12	1.19e-10	AIFM1	apoptosis-inducing factor 1, mitochondrial-like(LOC106078948)
LOC106061537	1477.95	-1.04693	0.150634	-6.95018	3.65e-12	1.19e-10		testis, prostate and placenta-expressed protein-like(LOC106061537)	TEPP protein
LOC106068463	339.024	2.2167	0.318991	6.94909	3.68e-12	1.2e-10		peroxisomal membrane protein 2-like(LOC106068463)	Peroxisomal membrane protein 2
LOC106057743	1724.43	1.13037	0.162767	6.9447	3.79e-12	1.24e-10		choline-phosphate cytidylyltransferase B-like(LOC106057743)
LOC129926463	468.674	-1.38177	0.19899	-6.9439	3.81e-12	1.24e-10		uncharacterized LOC129926463(LOC129926463)
LOC106062098	363.6	2.37568	0.34235	6.93933	3.94e-12	1.28e-10		uncharacterized LOC106062098(LOC106062098)
LOC106060085	415.811	-1.51704	0.218629	-6.93889	3.95e-12	1.28e-10	CAV3	caveolin-3-like(LOC106060085)	Caveolin
LOC129926997	43.796	-2.34712	0.338621	-6.93142	4.17e-12	1.35e-10		uncharacterized LOC129926997(LOC129926997)
LOC106058195	807.445	-3.14041	0.453182	-6.92969	4.22e-12	1.36e-10		Y+L amino acid transporter 2-like(LOC106058195)
LOC106056771	2111.33	1.86989	0.270039	6.92452	4.37e-12	1.41e-10		uncharacterized LOC106056771(LOC106056771)
LOC106069989	199.958	-1.59274	0.230018	-6.92441	4.38e-12	1.41e-10		WD repeat-containing protein 86-like(LOC106069989)	WD repeat-containing protein 86-like
LOC106077055	213.33	-3.61801	0.522497	-6.92445	4.38e-12	1.41e-10	MBP	mannose-binding protein-like(LOC106077055)	C-type lectin domain-containing protein
LOC129926621	91.519	-1.75101	0.252915	-6.92331	4.41e-12	1.42e-10		uncharacterized LOC129926621(LOC129926621)
LOC106057571	314.103	-1.99705	0.288461	-6.92311	4.42e-12	1.42e-10	MIP3.1	molluscan insulin-related peptide 3-like(LOC106057571)
LOC106056261	3179.76	-1.28626	0.185857	-6.92067	4.5e-12	1.44e-10		serine/arginine repetitive matrix protein 1-like(LOC106056261)	Uncharacterized protein
LOC106054337	562.767	-1.13786	0.164574	-6.914	4.71e-12	1.51e-10		ephrin-B2-like(LOC106054337)
LOC129923652	116.454	-1.98248	0.286756	-6.91348	4.73e-12	1.51e-10		uncharacterized LOC129923652(LOC129923652)
LOC106063847	103.021	-1.38392	0.200219	-6.91204	4.78e-12	1.52e-10		uncharacterized LOC106063847(LOC106063847)
LOC106053172	971.733	-1.27247	0.184226	-6.90714	4.95e-12	1.57e-10		ubiquitin-like domain-containing CTD phosphatase 1(LOC106053172)
LOC106057033	651.276	-1.77143	0.256493	-6.90634	4.97e-12	1.58e-10		active regulator of SIRT1-like(LOC106057033)	Uncharacterized protein
LOC129923624	376.189	-3.015	0.436877	-6.90125	5.15e-12	1.63e-10		uncharacterized LOC129923624(LOC129923624)
LOC129923695	476.763	-1.54666	0.224145	-6.90027	5.19e-12	1.64e-10		uncharacterized LOC129923695(LOC129923695)
LOC106068680	242.11	-2.13557	0.309539	-6.89918	5.23e-12	1.65e-10		uncharacterized LOC106068680(LOC106068680)
LOC106074433	166.118	-1.51612	0.21982	-6.89707	5.31e-12	1.67e-10		protocadherin-11 X-linked-like(LOC106074433)
LOC106054228	247.835	2.01907	0.292852	6.89452	5.4e-12	1.7e-10		adenosine 3'-phospho 5'-phosphosulfate transporter 1-like(LOC106054228)	Adenosine 3'-phospho 5'-phosphosulfate transporter 1
LOC106054071	2454.04	-1.36604	0.198167	-6.89339	5.45e-12	1.71e-10		U6 snRNA-associated Sm-like protein LSm3(LOC106054071)	U6 snRNA-associated Sm-like protein LSm3
LOC106069844	205.747	1.69953	0.246662	6.89011	5.57e-12	1.75e-10	PIP4P2	type II phosphatidylinositol 4,5-bisphosphate 4-phosphatase-like(LOC106069844)	Phosphatidylinositol-4,5-bisphosphate 4-phosphatase (EC 3.1.3.78)
LOC106063642	50.6267	7.04811	1.02335	6.88727	5.69e-12	1.78e-10		carbohydrate sulfotransferase 3-like(LOC106063642)	Sulfotransferase domain-containing protein
LOC106074966	420.083	1.57614	0.22886	6.88695	5.7e-12	1.79e-10		ubiquitin carboxyl-terminal hydrolase CYLD-like(LOC106074966)	ubiquitinyl hydrolase 1 (EC 3.4.19.12)
LOC106058897	37.6355	5.21803	0.757719	6.8865	5.72e-12	1.79e-10		uncharacterized LOC106058897(LOC106058897)
LOC106052902	2031.08	-1.03723	0.150677	-6.88379	5.83e-12	1.82e-10		transcriptional adapter 2-beta-like(LOC106052902)	Transcriptional adapter
LOC129921996	6913.81	-1.47037	0.213757	-6.8787	6.04e-12	1.88e-10		uncharacterized LOC129921996(LOC129921996)
LOC106065016	375.049	-1.62024	0.235651	-6.8756	6.17e-12	1.92e-10		protein FAM204A-like(LOC106065016)	Protein FAM204A
LOC106062062	438.296	-2.32036	0.337619	-6.8727	6.3e-12	1.96e-10		acylcarnitine hydrolase-like(LOC106062062)	Carboxylic ester hydrolase (EC 3.1.1.-)
LOC106059190	170.104	-1.71954	0.250267	-6.87083	6.38e-12	1.98e-10		uncharacterized LOC106059190(LOC106059190)
LOC106054465	2058.93	5.21711	0.759797	6.86645	6.58e-12	2.04e-10		endoglucanase-like(LOC106054465)	Cellulase
LOC106068051	1090.7	-1.56636	0.228151	-6.86548	6.63e-12	2.05e-10		UBX domain-containing protein 1-like(LOC106068051)
LOC106056457	592.836	-1.15219	0.167925	-6.86131	6.82e-12	2.11e-10		TPR repeat-containing protein DDB_G0287407-like(LOC106056457)	Importin N-terminal domain-containing protein
LOC106051917	520.33	1.71655	0.250449	6.85389	7.19e-12	2.22e-10		N-acetylglucosamine-1-phosphotransferase subunits alpha/beta-like(LOC106051917)
LOC106050401	225.708	-2.06475	0.301324	-6.85227	7.27e-12	2.24e-10		uncharacterized LOC106050401(LOC106050401)
LOC106076387	28002.8	3.159	0.461244	6.84887	7.44e-12	2.29e-10	VLDLR.1	very low-density lipoprotein receptor-like(LOC106076387)
LOC106062777	7073.57	-1.40825	0.205628	-6.84857	7.46e-12	2.29e-10		COMM domain-containing protein 1-like(LOC106062777)
LOC106078878	340.774	1.3848	0.202259	6.84666	7.56e-12	2.32e-10		protein phosphatase 1K, mitochondrial-like(LOC106078878)	protein-serine/threonine phosphatase (EC 3.1.3.16)
LOC129925743	7830.91	-3.30367	0.482575	-6.84592	7.6e-12	2.32e-10		kunitz-type serine protease inhibitor HMGS1-like(LOC129925743)
LOC106067075	92.9578	-1.773	0.259258	-6.83874	7.99e-12	2.44e-10		uncharacterized LOC106067075(LOC106067075)
LOC106077152	8324.79	-1.27193	0.186206	-6.83076	8.45e-12	2.57e-10		sorbin and SH3 domain-containing protein 1-like(LOC106077152)	SH3 domain-containing protein
LOC106062321	389.029	-1.04338	0.152861	-6.8257	8.75e-12	2.66e-10		potassium voltage-gated channel protein Shaw-like(LOC106062321)	Potassium voltage-gated channel protein Shaw-like
LOC106063784	5918.11	-1.16743	0.171036	-6.82565	8.75e-12	2.66e-10		serine-rich adhesin for platelets-like(LOC106063784)
LOC129923490	491.953	-1.82993	0.268134	-6.82468	8.81e-12	2.67e-10		uncharacterized LOC129923490(LOC129923490)
LOC106054835	396.667	-1.5077	0.220936	-6.82416	8.84e-12	2.67e-10		uncharacterized LOC106054835(LOC106054835)
LOC106064884	1410.7	-1.64025	0.240358	-6.82417	8.84e-12	2.67e-10		general transcription factor IIF subunit 1-like(LOC106064884)
LOC106061221	1957.63	5.85584	0.858144	6.82384	8.86e-12	2.68e-10		uncharacterized LOC106061221(LOC106061221)	Fibrinogen-related molecule (Uncharacterized LOC106061221 precursor)
LOC106056768	112.808	2.82034	0.413485	6.82092	9.05e-12	2.73e-10		prolactin-releasing peptide receptor-like(LOC106056768)	G-protein coupled receptors family 1 profile domain-containing protein
LOC106069549	889.736	-1.53916	0.225662	-6.82066	9.06e-12	2.73e-10		zinc finger HIT domain-containing protein 1-like(LOC106069549)	Zinc finger HIT domain-containing protein 1-like
LOC106068103	126.269	-1.75012	0.256778	-6.81568	9.38e-12	2.81e-10		uncharacterized LOC106068103(LOC106068103)
LOC106056654	878.316	-2.20888	0.324336	-6.81048	9.73e-12	2.91e-10		heart- and neural crest derivatives-expressed protein 2-like(LOC106056654)	Heart- and neural crest derivatives-expressed protein 2-like isoform X1
LOC129926173	82.2136	4.64714	0.682696	6.80703	9.96e-12	2.98e-10		uncharacterized LOC129926173(LOC129926173)
LOC106050277	146.671	-2.29329	0.336989	-6.80523	1.01e-11	3.01e-10	CHRNA1.2	acetylcholine receptor subunit alpha-like(LOC106050277)
LOC106051975	465.066	2.83465	0.416558	6.80493	1.01e-11	3.01e-10		uncharacterized LOC106051975(LOC106051975)	Fibronectin type-III domain-containing protein
LOC106069341	1794.33	-2.02159	0.29733	-6.79915	1.05e-11	3.13e-10		uncharacterized LOC106069341(LOC106069341)
LOC106075833	990.04	1.65992	0.244189	6.79766	1.06e-11	3.16e-10		motile sperm domain-containing protein 2-like(LOC106075833)
LOC106050594	122.871	1.93184	0.284232	6.79672	1.07e-11	3.18e-10		ras-related and estrogen-regulated growth inhibitor-like protein(LOC106050594)	small monomeric GTPase (EC 3.6.5.2)
LOC106052955	2726.61	-1.21377	0.17878	-6.78916	1.13e-11	3.34e-10		protein-glutamine gamma-glutamyltransferase K-like(LOC106052955)
LOC106064099	190.632	-1.69998	0.250445	-6.78785	1.14e-11	3.36e-10		neuroglobin-like(LOC106064099)
LOC106064348	39.945	-2.68038	0.394872	-6.78799	1.14e-11	3.36e-10		multiple epidermal growth factor-like domains protein 10(LOC106064348)
LOC106066911	404.143	-1.653	0.243709	-6.78268	1.18e-11	3.48e-10		uncharacterized LOC106066911(LOC106066911)	Uncharacterized protein
LOC106061330	1887.84	-1.1341	0.167274	-6.77993	1.2e-11	3.54e-10		uncharacterized LOC106061330(LOC106061330)
LOC106058539	1358.48	1.20818	0.178234	6.77862	1.21e-11	3.57e-10		solute carrier family 2, facilitated glucose transporter member 8-like(LOC106058539)	Solute carrier family 2, facilitated glucose transporter member 8-like
LOC129921600	112.228	1.82189	0.268786	6.7782	1.22e-11	3.57e-10		Bardet-Biedl syndrome 10 protein homolog(LOC129921600)
LOC106057450	587.27	1.07276	0.158324	6.77572	1.24e-11	3.63e-10		uncharacterized LOC106057450(LOC106057450)
LOC106068399	728.268	1.55942	0.230206	6.77401	1.25e-11	3.67e-10		multiple epidermal growth factor-like domains protein 10(LOC106068399)
LOC106068746	600.055	-1.83016	0.270245	-6.7722	1.27e-11	3.71e-10		uncharacterized LOC106068746(LOC106068746)
LOC106065453	896.988	-1.26422	0.186711	-6.77103	1.28e-11	3.73e-10		deoxyribonuclease TATDN1-like(LOC106065453)	Deoxyribonuclease TATDN1
LOC106071341	212.541	-1.39539	0.20614	-6.76915	1.3e-11	3.78e-10		hillarin-like(LOC106071341)
LOC129928731	463.329	2.26779	0.335084	6.76781	1.31e-11	3.81e-10		uncharacterized LOC129928731(LOC129928731)
LOC106079203	2157.49	1.27244	0.188059	6.7662	1.32e-11	3.85e-10	DEGS1	sphingolipid delta(4)-desaturase DES1-like(LOC106079203)
LOC106071535	1496.46	-1.27669	0.188692	-6.76598	1.32e-11	3.85e-10		tRNA modification GTPase GTPBP3, mitochondrial-like(LOC106071535)	TrmE-type G domain-containing protein
LOC106059581	85.6596	-1.86001	0.275027	-6.76303	1.35e-11	3.92e-10	MUC2.2	mucin-2-like(LOC106059581)	Syndecan/Neurexin domain-containing protein
LOC106050703	1035.32	1.32232	0.195646	6.75873	1.39e-11	4.03e-10		uncharacterized LOC106050703(LOC106050703)	Peptidase S1 domain-containing protein
LOC129924837	36.6729	7.03166	1.04054	6.75772	1.4e-11	4.05e-10		tetranectin-like protein(LOC129924837)
LOC129926426	53.2825	4.93808	0.730986	6.75538	1.42e-11	4.12e-10		uncharacterized LOC129926426(LOC129926426)
LOC106062952	2869.2	1.33766	0.198098	6.75255	1.45e-11	4.18e-10	MYO5A	unconventional myosin-Va-like(LOC106062952)
LOC106053711	206.816	1.08376	0.160513	6.75183	1.46e-11	4.2e-10		mothers against decapentaplegic homolog 4-like(LOC106053711)
LOC106058074	90.2063	-1.41645	0.209916	-6.74768	1.5e-11	4.32e-10		probable G protein-coupled receptor 85(LOC106058074)	G-protein coupled receptors family 1 profile domain-containing protein
LOC106055720	1148.99	-1.12363	0.166546	-6.74668	1.51e-11	4.34e-10		dynein regulatory complex protein 9-like(LOC106055720)	Dynein regulatory complex protein 9 (IQ domain-containing protein G)
LOC106051372	390.486	1.21149	0.179732	6.74056	1.58e-11	4.52e-10		alpha-L-fucosidase-like(LOC106051372)	alpha-L-fucosidase (EC 3.2.1.51)
LOC129922051	1252.34	-1.07499	0.159621	-6.73464	1.64e-11	4.68e-10		uncharacterized LOC129922051(LOC129922051)
LOC106076808	391.599	-1.15638	0.171706	-6.73467	1.64e-11	4.68e-10		chitin synthase-like(LOC106076808)
LOC106054181	205.626	-1.4516	0.215532	-6.73498	1.64e-11	4.68e-10		uncharacterized LOC106054181(LOC106054181)	Uncharacterized protein
LOC106078173	7600.43	-1.9045	0.28282	-6.73397	1.65e-11	4.7e-10		serine/arginine-rich splicing factor 7-like(LOC106078173)
LOC106062037	393.323	-1.56669	0.232691	-6.73292	1.66e-11	4.73e-10		uncharacterized LOC106062037(LOC106062037)
LOC106072165	4487.41	-1.06651	0.158512	-6.72827	1.72e-11	4.87e-10		switch-associated protein 70-like(LOC106072165)
LOC106063426	603.826	-1.21227	0.180231	-6.72622	1.74e-11	4.94e-10		uncharacterized LOC106063426(LOC106063426)
LOC106069915	668.393	2.81165	0.418161	6.72385	1.77e-11	5e-10	TYR3.3	putative tyrosinase-like protein tyr-3(LOC106069915)
LOC106056309	1032.83	1.15174	0.171432	6.71838	1.84e-11	5.19e-10		uncharacterized LOC106056309(LOC106056309)
LOC129926159	80.8981	-1.38266	0.20592	-6.71453	1.89e-11	5.32e-10		uncharacterized LOC129926159(LOC129926159)
LOC106080354	1132.71	-1.32787	0.197824	-6.71238	1.91e-11	5.38e-10		uncharacterized LOC106080354(LOC106080354)	Uncharacterized protein
LOC106067085	185.563	-1.67929	0.250243	-6.71064	1.94e-11	5.44e-10		uncharacterized LOC106067085(LOC106067085)
LOC106077530	352.767	2.23153	0.332674	6.70784	1.98e-11	5.54e-10		germ cell nuclear acidic protein-like(LOC106077530)
LOC106075270	556.217	-1.48088	0.220832	-6.70593	2e-11	5.6e-10		uncharacterized LOC106075270(LOC106075270)
LOC106054315	452.603	1.88737	0.281507	6.7045	2.02e-11	5.65e-10		endoplasmic reticulum resident protein 44-like(LOC106054315)	Thioredoxin domain-containing protein
LOC106065617	1203.46	-1.01019	0.150687	-6.70393	2.03e-11	5.66e-10		zinc finger protein 271-like(LOC106065617)
LOC106050184	592.52	-2.15796	0.321904	-6.70374	2.03e-11	5.66e-10		uncharacterized LOC106050184(LOC106050184)
LOC106054110	318.806	3.14101	0.468672	6.70194	2.06e-11	5.72e-10		prostaglandin reductase 1-like(LOC106054110)
LOC106071283	770.478	-1.16806	0.174339	-6.69994	2.09e-11	5.79e-10		dopamine beta-hydroxylase-like(LOC106071283)
LOC106057539	431.217	-1.34881	0.201324	-6.69972	2.09e-11	5.79e-10		organic cation transporter protein-like(LOC106057539)
LOC129924450	82.0907	-2.46904	0.368531	-6.69969	2.09e-11	5.79e-10		uncharacterized LOC129924450(LOC129924450)
LOC129921606	11298.6	3.76979	0.562718	6.69925	2.09e-11	5.8e-10		glutathione peroxidase-like(LOC129921606)
LOC106050850	339.212	1.04254	0.155651	6.69793	2.11e-11	5.84e-10		transmembrane 6 superfamily member 1-like(LOC106050850)	EXPERA domain-containing protein
LOC106057575	1082.21	-1.4554	0.217433	-6.69355	2.18e-11	6.01e-10	MIP3.3	molluscan insulin-related peptide 3-like(LOC106057575)
LOC106066856	1315.63	-1.46092	0.218291	-6.69252	2.19e-11	6.05e-10	MUC2.3	mucin-2-like(LOC106066856)
LOC106057620	882.743	-1.14708	0.171442	-6.6908	2.22e-11	6.11e-10		glycoprotein endo-alpha-1,2-mannosidase-like protein(LOC106057620)	Glycoprotein endo-alpha-1,2-mannosidase-like isoform X2
LOC106051366	895.519	1.55153	0.232016	6.68717	2.28e-11	6.26e-10	UGGT1	UDP-glucose:glycoprotein glucosyltransferase 1-like(LOC106051366)
LOC129928850	1152.91	-1.27122	0.190393	-6.67684	2.44e-11	6.71e-10		myomodulin neuropeptides 2-like(LOC129928850)
LOC106058598	992.173	1.85702	0.278231	6.67438	2.48e-11	6.81e-10		spermine oxidase-like(LOC106058598)	Spermine oxidase-like isoform X1
LOC106055808	26503.9	-1.34016	0.20084	-6.67277	2.51e-11	6.87e-10		myosin essential light chain, striated adductor muscle-like(LOC106055808)
LOC129923933	659.141	-1.89651	0.28421	-6.67292	2.51e-11	6.87e-10		zwei Ig domain protein zig-8-like(LOC129923933)
LOC106059485	2996.38	-1.27644	0.191333	-6.67128	2.54e-11	6.93e-10		atrial natriuretic peptide-converting enzyme-like(LOC106059485)
LOC106059674	49.6223	-1.97577	0.296294	-6.66826	2.59e-11	7.06e-10		serine/threonine-protein phosphatase 6 regulatory ankyrin repeat subunit A-like(LOC106059674)
LOC129922652	117.545	7.43363	1.11529	6.66522	2.64e-11	7.2e-10		uncharacterized LOC129922652(LOC129922652)
LOC106065473	2183.72	-1.7845	0.267744	-6.66495	2.65e-11	7.21e-10		placenta-specific gene 8 protein-like(LOC106065473)
LOC106059618	2103.24	6.2527	0.93826	6.66415	2.66e-11	7.24e-10		expansin-YoaJ-like(LOC106059618)
LOC106057005	73.4899	4.25921	0.639692	6.65822	2.77e-11	7.53e-10		nose resistant to fluoxetine protein 6-like(LOC106057005)
LOC106075004	266.069	-1.25182	0.188112	-6.65465	2.84e-11	7.7e-10		uncharacterized LOC106075004(LOC106075004)	Uncharacterized protein
LOC106067970	487.012	1.13839	0.171076	6.65431	2.85e-11	7.71e-10		ubiquitin-protein ligase E3B-like(LOC106067970)
LOC129923428	251.932	-1.23176	0.185171	-6.65199	2.89e-11	7.82e-10		uncharacterized LOC129923428(LOC129923428)
LOC106055199	1760.86	-1.6308	0.245175	-6.65158	2.9e-11	7.83e-10		splicing factor U2AF 26 kDa subunit-like(LOC106055199)	Splicing factor U2AF 26 kDa subunit-like isoform X2
LOC106064171	415.328	-1.56113	0.234736	-6.65058	2.92e-11	7.88e-10		uncharacterized LOC106064171(LOC106064171)
LOC106074439	66.1245	2.78371	0.418623	6.64967	2.94e-11	7.91e-10	B4GALT.3	beta-N-acetyl-D-glucosaminide beta-1,4-N-acetylglucosaminyl-transferase-like(LOC106074439)
LOC106072301	70.1552	-2.02914	0.305446	-6.64319	3.07e-11	8.25e-10	NR2E1	nuclear receptor subfamily 2 group E member 1-like(LOC106072301)
LOC106070975	1163.99	2.22225	0.334548	6.64255	3.08e-11	8.27e-10		uncharacterized LOC106070975(LOC106070975)
LOC106077470	13363.2	1.25585	0.189093	6.64146	3.11e-11	8.33e-10	GLD.1	glucose dehydrogenase [FAD, quinone]-like(LOC106077470)
LOC106062796	81.7747	-1.28368	0.19334	-6.63948	3.15e-11	8.43e-10		uncharacterized LOC106062796(LOC106062796)
LOC129924127	41.0234	-1.78768	0.269462	-6.63428	3.26e-11	8.72e-10		uncharacterized LOC129924127(LOC129924127)
LOC106052197	90.1443	-2.89318	0.436401	-6.62964	3.37e-11	8.95e-10		transient receptor potential cation channel subfamily M member 1-like(LOC106052197)
LOC129928798	353.281	-2.60263	0.392957	-6.62321	3.51e-11	9.33e-10		uncharacterized LOC129928798(LOC129928798)
LOC106078569	1812.87	1.42825	0.215704	6.62134	3.56e-11	9.43e-10		cilia and flagella-associated protein 47-like(LOC106078569)
LOC129925818	29.6436	-2.46484	0.372331	-6.62001	3.59e-11	9.51e-10		uncharacterized LOC129925818(LOC129925818)
LOC106072218	616.168	-1.2274	0.185574	-6.61406	3.74e-11	9.89e-10		myosin light chain kinase 3-like(LOC106072218)
LOC106058096	293.832	2.35092	0.355599	6.61115	3.81e-11	1e-09		polypeptide N-acetylgalactosaminyltransferase 2-like(LOC106058096)	Polypeptide N-acetylgalactosaminyltransferase (EC 2.4.1.41) (Polypeptide GalNAc transferase) (GalNAc-T) (pp-GaNTase) (ppGalNAcT) (Protein-UDP acetylgalactosaminyltransferase) (UDP-GalNAc:polypeptide N-acetylgalactosaminyltransferase) (UDP-N-acetyl-alpha-D-galactosamine:polypeptide N-acetylgalactosaminyltransferase) (UDP-N-acetyl-galactosamine:polypeptide N-acetylgalactosaminyltransferase)
LOC129927459	182.447	1.38206	0.209048	6.61121	3.81e-11	1e-09		zinc finger protein 605-like(LOC129927459)
LOC106073437	609.225	1.88959	0.285841	6.61064	3.83e-11	1.01e-09		uncharacterized LOC106073437(LOC106073437)	Transmembrane protein 135 N-terminal domain-containing protein
LOC106063030	2819.19	4.53952	0.688083	6.59735	4.19e-11	1.1e-09		uncharacterized LOC106063030(LOC106063030)	CUB domain-containing protein
LOC106076084	1410.73	1.74012	0.263826	6.59572	4.23e-11	1.11e-09		2-acylglycerol O-acyltransferase 2-like(LOC106076084)
LOC106066578	75.94	-1.85668	0.281506	-6.59555	4.24e-11	1.11e-09		uncharacterized LOC106066578(LOC106066578)
LOC106073904	145.314	2.35542	0.357169	6.59468	4.26e-11	1.11e-09		uncharacterized LOC106073904(LOC106073904)
LOC106072215	1391.39	-1.59427	0.241831	-6.59251	4.32e-11	1.13e-09		uncharacterized LOC106072215(LOC106072215)
LOC106059795	697.335	7.75753	1.17676	6.59227	4.33e-11	1.13e-09	CHST2	uncharacterized LOC106059795(LOC106059795)	Carbohydrate sulfotransferase (EC 2.8.2.-)
LOC106073825	2270.01	1.61149	0.244578	6.58886	4.43e-11	1.15e-09		protein hu-li tai shao-like(LOC106073825)
LOC106060682	569.304	-1.51334	0.229733	-6.58739	4.48e-11	1.16e-09		cytochrome c oxidase assembly factor 7 homolog(LOC106060682)	Cytochrome c oxidase assembly factor 7 homolog
LOC106062230	1978.64	2.50348	0.380081	6.58669	4.5e-11	1.16e-09	CPT1A.1	carnitine O-palmitoyltransferase 1, liver isoform-like(LOC106062230)
LOC106075607	325.955	-1.05578	0.160344	-6.58447	4.57e-11	1.18e-09		SRR1-like protein(LOC106075607)
LOC129927218	131.114	-1.66046	0.252215	-6.58349	4.6e-11	1.19e-09		uncharacterized LOC129927218(LOC129927218)
LOC106059560	442.157	-1.29452	0.196667	-6.58231	4.63e-11	1.19e-09		uncharacterized LOC106059560(LOC106059560)
LOC106069112	509.094	2.374	0.360868	6.5786	4.75e-11	1.22e-09		BPTI/Kunitz domain-containing protein 4-like(LOC106069112)
LOC106050660	3198.18	1.69865	0.258294	6.57642	4.82e-11	1.24e-09		aldehyde dehydrogenase, mitochondrial-like(LOC106050660)
LOC106079377	136.047	2.68231	0.407994	6.5744	4.88e-11	1.26e-09		cobalamin binding intrinsic factor-like(LOC106079377)
LOC106077891	7645.21	1.82884	0.278256	6.57252	4.95e-11	1.27e-09		universal stress protein Slr1101-like(LOC106077891)
LOC106062416	2515.77	2.61117	0.39752	6.56865	5.08e-11	1.3e-09	HADHB	trifunctional enzyme subunit beta, mitochondrial-like(LOC106062416)
LOC106074869	3027.55	1.01036	0.153941	6.56329	5.26e-11	1.34e-09		Golgi apparatus protein 1-like(LOC106074869)
LOC106069144	1616.61	-1.11073	0.169247	-6.56278	5.28e-11	1.35e-09		tRNA-splicing endonuclease subunit Sen54-like(LOC106069144)	tRNA-splicing endonuclease subunit Sen54 N-terminal domain-containing protein
LOC129926575	91.0181	-1.73214	0.264007	-6.56097	5.35e-11	1.36e-09		uncharacterized LOC129926575(LOC129926575)
LOC106070051	229.054	7.01579	1.06955	6.55957	5.4e-11	1.37e-09		uncharacterized LOC106070051(LOC106070051)
LOC129927457	215.126	-1.87649	0.286161	-6.55747	5.47e-11	1.39e-09		uncharacterized LOC129927457(LOC129927457)
LOC106063077	280.671	-1.59827	0.24376	-6.55675	5.5e-11	1.39e-09		uncharacterized LOC106063077(LOC106063077)	UspA domain-containing protein
LOC106058013	6472.67	3.43754	0.5243	6.55645	5.51e-11	1.4e-09		sortilin-related receptor-like(LOC106058013)
LOC106053600	180.061	4.71235	0.718897	6.55497	5.57e-11	1.41e-09		uncharacterized LOC106053600(LOC106053600)
LOC106054053	2326.94	-1.66619	0.254187	-6.55499	5.56e-11	1.41e-09		protein LLP-like(LOC106054053)
LOC106068367	136.848	1.00385	0.153158	6.55433	5.59e-11	1.41e-09		RNA N6-adenosine-methyltransferase mettl16-like(LOC106068367)	U6 small nuclear RNA (adenine-(43)-N(6))-methyltransferase (EC 2.1.1.-)
LOC106052370	466.99	-1.22078	0.18629	-6.55311	5.64e-11	1.42e-09		sodium/glucose cotransporter 4-like(LOC106052370)
LOC106076876	469.212	1.07481	0.164076	6.55065	5.73e-11	1.44e-09		uncharacterized LOC106076876(LOC106076876)
LOC106072645	82.9231	2.66719	0.407368	6.54737	5.86e-11	1.47e-09		TLC domain-containing protein 2-like(LOC106072645)
LOC106074389	1830.29	-1.01998	0.155789	-6.54718	5.86e-11	1.47e-09		ubiquitin-like protein 7(LOC106074389)	UBA domain-containing protein
LOC129922071	218.519	-1.62043	0.247597	-6.54463	5.96e-11	1.5e-09		uncharacterized LOC129922071(LOC129922071)
LOC106056113	333.898	2.02908	0.310105	6.5432	6.02e-11	1.51e-09		slowpoke-binding protein-like(LOC106056113)
LOC106056924	861.214	1.81885	0.278104	6.54019	6.14e-11	1.54e-09		autophagy-related protein 2 homolog A-like(LOC106056924)
LOC129927426	657.341	-1.16728	0.178497	-6.53947	6.17e-11	1.54e-09		uncharacterized LOC129927426(LOC129927426)
LOC106061569	217.793	2.15332	0.330022	6.52476	6.81e-11	1.7e-09		uncharacterized LOC106061569(LOC106061569)
LOC106068464	835.596	2.34714	0.359928	6.52115	6.98e-11	1.74e-09	ACADS	short-chain specific acyl-CoA dehydrogenase, mitochondrial-like(LOC106068464)	Short-chain specific acyl-CoA dehydrogenase, mitochondrial (EC 1.3.8.1) (Butyryl-CoA dehydrogenase)
LOC106061710	1536.53	-1.0113	0.155095	-6.52053	7.01e-11	1.75e-09		kazrin-like(LOC106061710)	SAM domain-containing protein
LOC106059278	8891.43	1.9939	0.305812	6.52003	7.03e-11	1.75e-09		sodium/calcium exchanger regulatory protein 1-like(LOC106059278)	Sodium/calcium exchanger regulatory protein 1-like
LOC106069789	33.0784	5.99325	0.920182	6.51312	7.36e-11	1.83e-09	MyHC-M	myosin-M heavy chain-like(LOC106069789)
LOC106069662	456.407	-1.35185	0.207598	-6.51183	7.42e-11	1.84e-09		ankyrin repeat domain-containing protein 7-like(LOC106069662)	SOCS box domain-containing protein
LOC106054831	828.847	-1.22309	0.187901	-6.50926	7.55e-11	1.87e-09		zinc finger protein GLI4-like(LOC106054831)
LOC106055181	137.769	4.5218	0.695121	6.50505	7.77e-11	1.92e-09		heparan sulfate glucosamine 3-O-sulfotransferase 1-like(LOC106055181)	Sulfotransferase domain-containing protein
LOC106069539	80.4953	-2.02438	0.311322	-6.50254	7.9e-11	1.95e-09		uncharacterized LOC106069539(LOC106069539)
LOC106079101	804.903	-1.75204	0.269522	-6.50055	8e-11	1.98e-09		solute carrier family 22 member 4-like(LOC106079101)
LOC106050468	67.6023	1.85793	0.285861	6.49943	8.06e-11	1.99e-09		zinc finger MYND domain-containing protein 19-like(LOC106050468)	Zinc finger MYND domain-containing protein 19-like
LOC106059984	416.421	1.00701	0.155152	6.49045	8.56e-11	2.11e-09		tudor domain-containing protein 3-like(LOC106059984)
LOC106060521	270.201	-2.82203	0.434852	-6.48964	8.6e-11	2.12e-09		carbonic anhydrase 7-like(LOC106060521)
LOC129921657	4394.76	9.29364	1.43268	6.48688	8.76e-11	2.15e-09		papilin-like(LOC129921657)
LOC106072281	8812.83	-1.37213	0.211579	-6.48519	8.86e-11	2.18e-09		tubulin alpha chain, testis-specific-like(LOC106072281)
LOC106068957	870.208	-1.52885	0.235834	-6.48276	9.01e-11	2.21e-09		uncharacterized LOC106068957(LOC106068957)	Uncharacterized protein
LOC129923518	99.4144	-1.85383	0.285997	-6.48197	9.05e-11	2.22e-09		uncharacterized LOC129923518(LOC129923518)
LOC106055042	1558.41	2.40425	0.371376	6.47389	9.55e-11	2.33e-09		uncharacterized LOC106055042(LOC106055042)
LOC106078869	325.65	-2.57026	0.397031	-6.4737	9.56e-11	2.33e-09		quinone oxidoreductase-like(LOC106078869)	Enoyl reductase (ER) domain-containing protein
LOC106058399	14095.7	-1.25016	0.193122	-6.47342	9.58e-11	2.34e-09		uncharacterized protein DDB_G0290685-like(LOC106058399)
LOC106059200	198.282	1.80587	0.279263	6.46658	1e-10	2.44e-09		eIF-2-alpha kinase GCN2-like(LOC106059200)
LOC129922946	558.862	-1.94785	0.301344	-6.46388	1.02e-10	2.48e-09		uncharacterized LOC129922946(LOC129922946)
LOC106078256	304.369	1.63338	0.252982	6.45649	1.07e-10	2.6e-09		ubiquitin-like modifier-activating enzyme 5(LOC106078256)
LOC106057118	143.522	2.70918	0.419636	6.45603	1.07e-10	2.61e-09		GTP cyclohydrolase 1-like(LOC106057118)
LOC129926671	206.141	4.62726	0.716805	6.4554	1.08e-10	2.61e-09	MIP3.4	molluscan insulin-related peptide 3-like(LOC129926671)
LOC106068825	564.407	1.69653	0.26281	6.45537	1.08e-10	2.61e-09		uncharacterized LOC106068825(LOC106068825)	Uncharacterized protein
LOC106065747	1688.94	6.45074	0.999689	6.45274	1.1e-10	2.65e-09		uncharacterized LOC106065747(LOC106065747)	Uncharacterized protein
LOC106065752	161.064	-1.17956	0.183075	-6.44304	1.17e-10	2.82e-09		potassium voltage-gated channel protein Shaw-like(LOC106065752)	BTB domain-containing protein
LOC106062045	314.05	-1.91424	0.297104	-6.44299	1.17e-10	2.82e-09		arrestin domain-containing protein 3-like(LOC106062045)
LOC106060704	241.218	-2.60128	0.403808	-6.44186	1.18e-10	2.83e-09		uncharacterized LOC106060704(LOC106060704)
LOC106073466	5067.99	-1.05799	0.164285	-6.43995	1.2e-10	2.87e-09		centriolin-like(LOC106073466)
LOC106074152	469.093	-1.04538	0.162417	-6.43639	1.22e-10	2.93e-09		otoferlin-like(LOC106074152)
LOC106071127	8251.52	1.09288	0.169858	6.43409	1.24e-10	2.97e-09		NAD(P) transhydrogenase, mitochondrial-like(LOC106071127)
LOC106055160	15.4099	6.94832	1.08011	6.433	1.25e-10	2.99e-09		retinol dehydrogenase 7-like(LOC106055160)	Retinol dehydrogenase
LOC106065881	174.838	1.41252	0.219766	6.42739	1.3e-10	3.1e-09		ADAM 17-like protease(LOC106065881)
LOC106068083	3193.1	1.83007	0.284805	6.42569	1.31e-10	3.13e-09	ACOX1	peroxisomal acyl-coenzyme A oxidase 1-like(LOC106068083)	Acyl-coenzyme A oxidase
LOC106058867	1553.3	2.30486	0.358838	6.42312	1.34e-10	3.18e-09		protocadherin Fat 4-like(LOC106058867)
LOC129925717	115.851	2.40099	0.3741	6.41805	1.38e-10	3.28e-09		cyclin-dependent kinase 17-like(LOC129925717)
LOC106050287	2466.17	2.73964	0.426928	6.4171	1.39e-10	3.29e-09		protein dhs-3-like(LOC106050287)
LOC106073055	129.771	-2.26934	0.353927	-6.41188	1.44e-10	3.4e-09		uncharacterized LOC106073055(LOC106073055)
LOC106060313	2901.87	-1.2562	0.196008	-6.40892	1.47e-10	3.46e-09		replication termination factor 2-like(LOC106060313)	Replication termination factor 2 (Replication termination factor 2 domain-containing protein 1)
LOC129922456	1169.58	-1.24454	0.194225	-6.40773	1.48e-10	3.49e-09		contactin-5-like(LOC129922456)
LOC106074316	4956.46	-1.0912	0.170362	-6.4052	1.5e-10	3.54e-09		RNA-binding protein 39-like(LOC106074316)
LOC129924555	776.374	-1.07996	0.168668	-6.40288	1.52e-10	3.59e-09		uncharacterized LOC129924555(LOC129924555)
LOC106078023	6678.53	-1.23295	0.192677	-6.39905	1.56e-10	3.67e-09		spondin-1(LOC106078023)
LOC106075002	703.252	1.01155	0.158083	6.39881	1.57e-10	3.67e-09		pyrroline-5-carboxylate reductase 2-like(LOC106075002)
LOC106072637	178.357	-1.49889	0.234316	-6.39687	1.59e-10	3.72e-09		uncharacterized LOC106072637(LOC106072637)
LOC106073115	30.1817	-2.48817	0.389137	-6.39408	1.62e-10	3.78e-09		uncharacterized LOC106073115(LOC106073115)
LOC106074038	71.8106	-1.43559	0.224529	-6.39381	1.62e-10	3.78e-09		uncharacterized LOC106074038(LOC106074038)
LOC106056408	454.755	-1.51124	0.236393	-6.39292	1.63e-10	3.8e-09		aprataxin-like(LOC106056408)	Aprataxin-like
LOC106073075	310.672	3.56639	0.558119	6.39	1.66e-10	3.87e-09		short-chain dehydrogenase/reductase family 16C member 6-like(LOC106073075)
LOC106052377	658.266	1.1855	0.185539	6.3895	1.66e-10	3.87e-09		sphingomyelin synthase-related protein 1-like(LOC106052377)
LOC106072408	373.554	-2.17798	0.34087	-6.38947	1.66e-10	3.87e-09		integrin alpha-9-like(LOC106072408)	Uncharacterized protein
LOC129924058	65.5288	-2.41858	0.378775	-6.38527	1.71e-10	3.97e-09		uncharacterized LOC129924058(LOC129924058)
LOC106066154	70.8874	5.00122	0.783357	6.38434	1.72e-10	3.99e-09		chitotriosidase-1-like(LOC106066154)
LOC106055374	159.197	2.54803	0.399252	6.38202	1.75e-10	4.05e-09		uncharacterized LOC106055374(LOC106055374)	Uncharacterized protein
LOC129922781	102.162	-1.90546	0.298704	-6.37907	1.78e-10	4.12e-09		uncharacterized LOC129922781(LOC129922781)
LOC129921786	380.897	-1.66054	0.260351	-6.37807	1.79e-10	4.14e-09		uncharacterized LOC129921786(LOC129921786)
LOC106052058	844.957	-1.48185	0.232544	-6.37234	1.86e-10	4.29e-09		receptor-type tyrosine-protein phosphatase T-like(LOC106052058)
LOC106067908	5072.48	5.65907	0.888246	6.37106	1.88e-10	4.32e-09		uncharacterized LOC106067908(LOC106067908)
LOC106063670	850.759	-1.00081	0.157084	-6.37117	1.88e-10	4.32e-09		NADPH:adrenodoxin oxidoreductase, mitochondrial-like(LOC106063670)
LOC106074967	663.166	1.12675	0.176878	6.37025	1.89e-10	4.34e-09		ER membrane protein complex subunit 4-like(LOC106074967)
LOC106057125	3139.5	-1.67357	0.262752	-6.36938	1.9e-10	4.36e-09		transcription factor IIIB 90 kDa subunit-like(LOC106057125)
LOC106071301	100.951	-1.63197	0.256256	-6.36849	1.91e-10	4.38e-09		uncharacterized LOC106071301(LOC106071301)	Uncharacterized protein
LOC129927357	613.763	-1.11549	0.175199	-6.367	1.93e-10	4.41e-09		ubiquitin-conjugating enzyme E2 C-like(LOC129927357)
LOC106059593	392.904	2.00423	0.314969	6.36327	1.98e-10	4.52e-09		SH3 domain-containing protein 19-like(LOC106059593)
LOC106054513	2875.05	-1.72715	0.271477	-6.36203	1.99e-10	4.55e-09		buccalin-like(LOC106054513)	Buccalin
LOC106055596	802.669	-2.19119	0.344504	-6.36043	2.01e-10	4.58e-09		uncharacterized LOC106055596(LOC106055596)	H-type lectin domain-containing protein
LOC106075822	2909.68	-1.11353	0.175175	-6.35672	2.06e-10	4.69e-09		polycystic kidney disease protein 1-like 1(LOC106075822)
LOC106068233	366.752	-1.20976	0.190335	-6.35596	2.07e-10	4.71e-09		probable 18S rRNA (guanine-N(7))-methyltransferase(LOC106068233)
LOC106057273	726.72	2.16484	0.340616	6.35567	2.08e-10	4.71e-09		mannose-1-phosphate guanyltransferase alpha-B-like(LOC106057273)	Nucleotidyl transferase domain-containing protein
LOC106058643	5240.03	-2.12627	0.334594	-6.35478	2.09e-10	4.73e-09	GST3.2	glutathione S-transferase 3-like(LOC106058643)
LOC129927486	379.899	-1.57372	0.247699	-6.35336	2.11e-10	4.77e-09		uncharacterized LOC129927486(LOC129927486)
LOC106053610	1209.63	2.09445	0.329781	6.35104	2.14e-10	4.84e-09		electron transfer flavoprotein-ubiquinone oxidoreductase, mitochondrial-like(LOC106053610)	Electron transfer flavoprotein-ubiquinone oxidoreductase (ETF-QO) (EC 1.5.5.1)
LOC129921752	259.97	-1.70602	0.26874	-6.34821	2.18e-10	4.92e-09		uncharacterized LOC129921752(LOC129921752)
LOC129922081	672.007	-2.0154	0.317483	-6.34807	2.18e-10	4.92e-09		sushi, nidogen and EGF-like domain-containing protein 1(LOC129922081)
LOC106059254	1314.4	1.38395	0.218029	6.34754	2.19e-10	4.93e-09		girdin-like(LOC106059254)
LOC106078154	857.242	1.61814	0.255012	6.34536	2.22e-10	4.99e-09		tumor susceptibility gene 101 protein-like(LOC106078154)	Tumor susceptibility gene 101 protein-like
LOC129923321	248.516	-1.73932	0.274198	-6.3433	2.25e-10	5.05e-09		uncharacterized LOC129923321(LOC129923321)
LOC106064262	113.607	-1.92524	0.303539	-6.34264	2.26e-10	5.07e-09		neuroglian-like(LOC106064262)
LOC106064411	4063.18	2.28923	0.360978	6.34174	2.27e-10	5.09e-09	ACADM	medium-chain specific acyl-CoA dehydrogenase, mitochondrial-like(LOC106064411)
LOC106057219	229.676	2.50123	0.394451	6.34103	2.28e-10	5.11e-09		galactose mutarotase-like(LOC106057219)
LOC106052529	60.7934	5.86064	0.924455	6.33957	2.3e-10	5.15e-09		uncharacterized LOC106052529(LOC106052529)
LOC106054386	409.37	1.63283	0.257631	6.33787	2.33e-10	5.21e-09		uncharacterized LOC106054386(LOC106054386)
LOC129927441	106.946	-2.32306	0.366634	-6.33618	2.36e-10	5.26e-09		uncharacterized LOC129927441(LOC129927441)
LOC106058834	875.097	-1.66827	0.263444	-6.33253	2.41e-10	5.38e-09		zinc transporter ZIP1-like(LOC106058834)
LOC106073826	674.181	2.19809	0.34713	6.33219	2.42e-10	5.38e-09		ATP-dependent translocase ABCB1-like(LOC106073826)
LOC106077266	403.186	-1.16138	0.183469	-6.33012	2.45e-10	5.45e-09		sialin-like(LOC106077266)
LOC106056313	683.981	-1.19066	0.188123	-6.32919	2.46e-10	5.48e-09		coiled-coil domain-containing protein 153-like(LOC106056313)	Dynein regulatory complex protein 12
LOC106052098	995.486	-1.3799	0.218054	-6.32824	2.48e-10	5.5e-09		SAP30-binding protein-like(LOC106052098)	SAP30-binding protein-like
LOC106061733	384.987	-2.65296	0.419282	-6.32739	2.49e-10	5.53e-09		ankyrin-3-like(LOC106061733)	SOCS box domain-containing protein
LOC106053588	894.254	-1.59803	0.252777	-6.3219	2.58e-10	5.72e-09		uncharacterized LOC106053588(LOC106053588)
LOC106069171	2350.81	1.38345	0.218943	6.31877	2.64e-10	5.82e-09		uncharacterized LOC106069171(LOC106069171)
LOC106057657	7431.3	2.12589	0.336479	6.31805	2.65e-10	5.85e-09	HADHA	trifunctional enzyme subunit alpha, mitochondrial-like(LOC106057657)	enoyl-CoA hydratase (EC 4.2.1.17)
LOC106064618	256.557	1.28811	0.203927	6.31655	2.67e-10	5.9e-09		tetratricopeptide repeat protein 28-like(LOC106064618)
LOC106060627	250.133	1.95706	0.309893	6.31526	2.7e-10	5.94e-09		uncharacterized LOC106060627(LOC106060627)
LOC106050890	555.891	-1.12613	0.178342	-6.31443	2.71e-10	5.96e-09		angiogenic factor with G patch and FHA domains 1-like(LOC106050890)
LOC106062042	423.227	-1.15959	0.18367	-6.31344	2.73e-10	5.99e-09		uncharacterized LOC106062042(LOC106062042)	Uncharacterized protein
LOC106056984	2051.14	-1.53259	0.242782	-6.31263	2.74e-10	6e-09		neuropeptide prohormone-4-like(LOC106056984)	Neuropeptide prohormone-4-like isoform X1
LOC106053105	404.229	-1.83417	0.290556	-6.31263	2.74e-10	6e-09		uncharacterized LOC106053105(LOC106053105)
LOC129928791	20.4381	-3.68813	0.584247	-6.31262	2.74e-10	6e-09		uncharacterized LOC129928791(LOC129928791)
LOC106056544	884.189	1.34088	0.212486	6.31045	2.78e-10	6.08e-09		protein mono-ADP-ribosyltransferase PARP3-like(LOC106056544)	Poly [ADP-ribose] polymerase (PARP) (EC 2.4.2.-)
LOC106055776	1090.22	2.04769	0.324653	6.30733	2.84e-10	6.19e-09		divergent protein kinase domain 2A-like(LOC106055776)
LOC106078588	2648.27	1.74241	0.276385	6.30431	2.89e-10	6.3e-09	DNAH3	dynein axonemal heavy chain 3-like(LOC106078588)
LOC129927646	2787.59	-1.76473	0.279922	-6.30435	2.89e-10	6.3e-09		uncharacterized LOC129927646(LOC129927646)
LOC106051136	3786.26	1.88251	0.298941	6.29726	3.03e-10	6.58e-09	ACADL	long-chain specific acyl-CoA dehydrogenase, mitochondrial-like(LOC106051136)	Long-chain specific acyl-CoA dehydrogenase, mitochondrial-like isoform X1
LOC106071022	773.744	4.53165	0.71991	6.29475	3.08e-10	6.68e-09		uncharacterized LOC106071022(LOC106071022)
LOC106074088	16011	-1.24419	0.197677	-6.29408	3.09e-10	6.7e-09		troponin C-like(LOC106074088)
LOC106063749	1950.77	-1.80906	0.287424	-6.29404	3.09e-10	6.7e-09		probable U3 small nucleolar RNA-associated protein 11(LOC106063749)
LOC106078071	375.999	7.26873	1.15535	6.29137	3.15e-10	6.81e-09		endothelin-converting enzyme 2-like(LOC106078071)
LOC106056619	2273.09	-1.60995	0.255933	-6.29053	3.16e-10	6.83e-09		NF-kappa-B-activating protein-like(LOC106056619)
LOC106052765	669.188	-1.1114	0.176724	-6.28889	3.2e-10	6.9e-09		DNA methyltransferase 1-associated protein 1-like(LOC106052765)
LOC129922155	1201.91	-1.76693	0.281084	-6.28613	3.25e-10	7.02e-09		uncharacterized LOC129922155(LOC129922155)
LOC129926899	755.928	5.84113	0.929521	6.28403	3.3e-10	7.1e-09		uncharacterized LOC129926899(LOC129926899)
LOC106058639	5304.8	-1.32887	0.211474	-6.28384	3.3e-10	7.11e-09	GST3.3	glutathione S-transferase 3-like(LOC106058639)	Glutathione transferase
LOC106053041	11.1706	6.47704	1.03094	6.28266	3.33e-10	7.14e-09		kielin/chordin-like protein(LOC106053041)
LOC106064321	147.729	1.09904	0.17505	6.27842	3.42e-10	7.34e-09		uncharacterized LOC106064321(LOC106064321)	N-acetyltransferase domain-containing protein
LOC106077522	113.607	2.42879	0.386957	6.27662	3.46e-10	7.41e-09		transmembrane protein 163-like(LOC106077522)
LOC106065858	824.528	-2.14336	0.341563	-6.27516	3.49e-10	7.48e-09		GTPase IMAP family member 7-like(LOC106065858)	AIG1-type G domain-containing protein
LOC106069085	409.821	-1.48217	0.236431	-6.26893	3.64e-10	7.76e-09		uncharacterized LOC106069085(LOC106069085)
LOC106052965	904.786	-1.00972	0.161074	-6.26869	3.64e-10	7.77e-09		SH2B adapter protein 1-like(LOC106052965)
LOC129923699	64.1469	-2.21043	0.352689	-6.26736	3.67e-10	7.83e-09		uncharacterized LOC129923699(LOC129923699)
LOC129928280	430.973	1.79593	0.286925	6.25925	3.87e-10	8.23e-09		transient receptor potential cation channel subfamily V member 2-like(LOC129928280)
LOC106070795	944.229	1.07833	0.172276	6.25934	3.87e-10	8.23e-09		uncharacterized LOC106070795(LOC106070795)	ubiquitinyl hydrolase 1 (EC 3.4.19.12)
LOC106065252	231.244	3.41205	0.545138	6.25905	3.87e-10	8.23e-09		uncharacterized LOC106065252(LOC106065252)
LOC129924463	37.4386	-2.28323	0.364802	-6.25882	3.88e-10	8.24e-09		uncharacterized LOC129924463(LOC129924463)
LOC129921658	20.5148	7.3567	1.17552	6.25825	3.89e-10	8.26e-09		uncharacterized LOC129921658(LOC129921658)
LOC129921987	51.2167	-2.53515	0.405359	-6.25408	4e-10	8.47e-09		uncharacterized LOC129921987(LOC129921987)
LOC106075088	196.399	1.91508	0.30623	6.25371	4.01e-10	8.48e-09		rho guanine nucleotide exchange factor 39-like(LOC106075088)
LOC106053303	949.549	-1.28723	0.205927	-6.25094	4.08e-10	8.63e-09		uncharacterized LOC106053303(LOC106053303)	Uncharacterized protein
LOC106051554	2884.82	2.4519	0.392526	6.24648	4.2e-10	8.85e-09		lysosome membrane protein 2-like(LOC106051554)
LOC106068960	3112.21	1.85494	0.297022	6.24515	4.23e-10	8.92e-09		hydroxysteroid dehydrogenase-like protein 2(LOC106068960)
LOC106061469	2315.28	-1.57987	0.252999	-6.24457	4.25e-10	8.94e-09		proton channel OtopLc-like(LOC106061469)	Proton channel OtopLc-like isoform X3
LOC106053718	286.866	4.29504	0.688088	6.24199	4.32e-10	9.06e-09		chitin deacetylase 7-like(LOC106053718)
LOC106079154	470.519	-2.08418	0.333947	-6.24106	4.35e-10	9.1e-09		uncharacterized LOC106079154(LOC106079154)
LOC106065304	90.8244	-2.44163	0.391242	-6.24071	4.36e-10	9.11e-09		uncharacterized LOC106065304(LOC106065304)
LOC106071062	4789.58	-2.35736	0.377888	-6.23824	4.43e-10	9.24e-09		uncharacterized LOC106071062(LOC106071062)
LOC106076884	1072.45	-1.92865	0.309603	-6.22942	4.68e-10	9.76e-09		uncharacterized transporter slc-17.2-like(LOC106076884)
LOC106057783	104.045	-5.1238	0.822584	-6.22891	4.7e-10	9.79e-09	CHRNA1	acetylcholine receptor subunit alpha-like(LOC106057783)
LOC106054477	133.581	-1.83937	0.295389	-6.22694	4.76e-10	9.9e-09		H2.0-like homeobox protein(LOC106054477)
LOC106051298	27.2181	5.7071	0.91664	6.22611	4.78e-10	9.94e-09		fibrinolytic enzyme, isozyme C-like(LOC106051298)
LOC129924106	399.717	-1.39001	0.223503	-6.21919	5e-10	1.04e-08		uncharacterized LOC129924106(LOC129924106)
LOC106051201	323.245	-1.15354	0.185532	-6.21746	5.05e-10	1.05e-08		homeobox protein Wariai-like(LOC106051201)
LOC106071506	27.4396	-2.62923	0.423057	-6.21484	5.14e-10	1.06e-08		homeobox protein HMX3-like(LOC106071506)	Homeobox domain-containing protein
LOC129923005	294.798	5.47964	0.882106	6.21199	5.23e-10	1.08e-08		uncharacterized LOC129923005(LOC129923005)
LOC129926942	53.1389	1.70684	0.274863	6.20977	5.31e-10	1.1e-08		relaxin receptor 1-like(LOC129926942)
LOC106064267	192.005	-2.59092	0.417329	-6.20834	5.35e-10	1.1e-08		uncharacterized LOC106064267(LOC106064267)	Ig-like domain-containing protein
LOC106055422	11764	1.44593	0.232944	6.2072	5.39e-10	1.11e-08	DYNC2LI1.2	cytoplasmic dynein 1 heavy chain 1-like(LOC106055422)
LOC106051916	336711	2.38886	0.385001	6.20481	5.48e-10	1.13e-08		uncharacterized LOC106051916(LOC106051916)
LOC106059817	102.773	-1.44965	0.233655	-6.20423	5.5e-10	1.13e-08	GLUR1	glutamate receptor 1-like(LOC106059817)
LOC106055159	1447.09	-1.56862	0.252857	-6.20358	5.52e-10	1.13e-08		uncharacterized LOC106055159(LOC106055159)
LOC106071392	6276.15	-1.37779	0.222121	-6.2029	5.54e-10	1.14e-08		uncharacterized LOC106071392(LOC106071392)
LOC106070513	524.173	2.05766	0.331771	6.20205	5.57e-10	1.14e-08		major facilitator superfamily domain-containing protein 12-like(LOC106070513)	Major facilitator superfamily domain-containing protein 12-like isoform X1
LOC106074563	34.1116	-2.28363	0.36824	-6.20147	5.59e-10	1.15e-08		uncharacterized LOC106074563(LOC106074563)	Uncharacterized protein
LOC106061328	431.025	1.28571	0.207336	6.20111	5.61e-10	1.15e-08		uncharacterized LOC106061328(LOC106061328)
LOC106068949	264.151	1.20711	0.194765	6.19779	5.73e-10	1.17e-08		NAD kinase 2, mitochondrial-like(LOC106068949)	NAD kinase 2, mitochondrial-like
LOC106056785	217.127	1.85009	0.298551	6.19688	5.76e-10	1.17e-08		magnesium transporter NIPA2-like(LOC106056785)
LOC106061790	2161.95	2.01957	0.325985	6.19529	5.82e-10	1.18e-08	FMO5.1	flavin-containing monooxygenase 5-like(LOC106061790)
LOC106060448	208.604	-2.07189	0.334673	-6.1908	5.99e-10	1.22e-08		uncharacterized LOC106060448(LOC106060448)
LOC106069572	2157.87	2.18034	0.352415	6.18686	6.14e-10	1.25e-08		cytochrome P450 4F6-like(LOC106069572)	Cytochrome P450
LOC106067978	278.042	-1.20558	0.194897	-6.18576	6.18e-10	1.25e-08		uncharacterized LOC106067978(LOC106067978)
LOC106068462	178.165	1.35162	0.218528	6.18511	6.21e-10	1.26e-08		uncharacterized LOC106068462(LOC106068462)	VWFC domain-containing protein
LOC106056620	70.0482	5.57832	0.901942	6.18479	6.22e-10	1.26e-08	FUCTC.1	alpha-(1,3)-fucosyltransferase C-like(LOC106056620)	Fucosyltransferase (EC 2.4.1.-)
LOC106056065	450.082	1.54977	0.250637	6.18333	6.28e-10	1.27e-08		tyrosine-protein kinase transmembrane receptor Ror-like(LOC106056065)
LOC106079096	836.217	-1.25299	0.20271	-6.1812	6.36e-10	1.28e-08		autocrine proliferation repressor protein A-like(LOC106079096)
LOC106053991	2299.82	1.89184	0.306153	6.17939	6.43e-10	1.3e-08		probable cytochrome P450 12a5, mitochondrial(LOC106053991)
LOC106075693	1173.6	5.42904	0.8786	6.1792	6.44e-10	1.3e-08		uncharacterized LOC106075693(LOC106075693)
LOC106051002	539.663	1.67794	0.27174	6.17479	6.63e-10	1.33e-08		trafficking protein particle complex subunit 9-like(LOC106051002)
LOC106075872	139.11	2.26379	0.367092	6.16683	6.97e-10	1.4e-08		beta-1,3-galactosyltransferase 2-like(LOC106075872)
LOC106055130	357.707	1.14385	0.185556	6.16442	7.07e-10	1.42e-08		glycerol kinase-like(LOC106055130)
LOC106072439	1795.65	-1.6013	0.259836	-6.16274	7.15e-10	1.43e-08		tRNA (adenine(58)-N(1))-methyltransferase non-catalytic subunit TRM6-like(LOC106072439)
LOC106058772	482.022	1.26573	0.205428	6.16143	7.21e-10	1.44e-08		3-oxoacyl-[acyl-carrier-protein] reductase FabG-like(LOC106058772)	3-oxoacyl-[acyl-carrier-protein] reductase FabG-like
LOC129927149	892.286	4.12052	0.669043	6.15883	7.33e-10	1.47e-08		NFX1-type zinc finger-containing protein 1-like(LOC129927149)
LOC106075168	359.766	-1.22946	0.199781	-6.15403	7.55e-10	1.51e-08		bone morphogenetic protein 3-like(LOC106075168)
LOC106078420	133.962	-1.44734	0.235206	-6.15351	7.58e-10	1.51e-08		A disintegrin and metalloproteinase with thrombospondin motifs 6-like(LOC106078420)
LOC129923390	14.8762	6.89237	1.12055	6.15088	7.71e-10	1.53e-08		uncharacterized LOC129923390(LOC129923390)
LOC106079559	162.571	-3.19535	0.519489	-6.15095	7.7e-10	1.53e-08		uncharacterized LOC106079559(LOC106079559)
LOC106072221	60.7457	2.18965	0.356079	6.14934	7.78e-10	1.55e-08		uncharacterized LOC106072221(LOC106072221)
LOC106079224	659.676	-1.45517	0.236772	-6.14584	7.95e-10	1.58e-08		tRNA (cytosine(38)-C(5))-methyltransferase-like(LOC106079224)	tRNA (cytosine(38)-C(5))-methyltransferase (EC 2.1.1.204) (DNA (cytosine-5)-methyltransferase-like protein 2)
LOC106066414	1779.04	-1.39756	0.227557	-6.14157	8.17e-10	1.62e-08	MYO3B	myosin-IIIb-like(LOC106066414)
LOC106053522	482.231	2.50927	0.408836	6.1376	8.38e-10	1.66e-08		uncharacterized LOC106053522(LOC106053522)
LOC106069577	441.303	-1.094	0.178259	-6.13716	8.4e-10	1.66e-08		WD repeat-containing protein 25-like(LOC106069577)
LOC106059290	1247.22	-1.0609	0.172894	-6.13613	8.46e-10	1.67e-08		inactive tyrosine-protein kinase transmembrane receptor ROR1-like(LOC106059290)	Tyrosine-protein kinase receptor (EC 2.7.10.1)
LOC129922964	92.0993	6.05273	0.986434	6.13597	8.46e-10	1.67e-08		uncharacterized LOC129922964(LOC129922964)
LOC106067584	938.376	-1.24668	0.203287	-6.13264	8.64e-10	1.7e-08		uncharacterized LOC106067584(LOC106067584)	Uncharacterized protein
LOC106056988	220.649	2.99941	0.489135	6.13206	8.67e-10	1.71e-08		1,25-dihydroxyvitamin D(3) 24-hydroxylase, mitochondrial-like(LOC106056988)	Cytochrome P450
LOC106074592	39.1791	-2.32105	0.378566	-6.13115	8.72e-10	1.72e-08		uncharacterized LOC106074592(LOC106074592)
LOC106053732	294.063	1.90445	0.310655	6.13042	8.76e-10	1.72e-08		SH3 domain-containing YSC84-like protein 1(LOC106053732)
LOC106077896	1480.95	-1.80458	0.294462	-6.12838	8.88e-10	1.74e-08		uncharacterized LOC106077896(LOC106077896)	C2H2-type domain-containing protein
LOC106059444	208.191	-1.9639	0.320825	-6.12141	9.28e-10	1.82e-08		uncharacterized LOC106059444(LOC106059444)	Actin, cytoplasmic
LOC106070230	49.7967	-2.22892	0.364138	-6.12108	9.29e-10	1.82e-08		uncharacterized LOC106070230(LOC106070230)
LOC129927893	33.6794	-2.18666	0.357349	-6.11911	9.41e-10	1.84e-08		uncharacterized LOC129927893(LOC129927893)
LOC129927198	140.615	-1.56257	0.255414	-6.11781	9.49e-10	1.85e-08		uncharacterized LOC129927198(LOC129927198)
LOC106054467	4868.64	-1.24075	0.2029	-6.11509	9.65e-10	1.88e-08		RNA polymerase-associated protein CTR9 homolog(LOC106054467)	RNA polymerase-associated protein CTR9 homolog
LOC106072063	785.647	-1.16017	0.189767	-6.11365	9.74e-10	1.9e-08		uncharacterized LOC106072063(LOC106072063)	Uncharacterized protein
LOC129927185	33.868	-3.98892	0.652838	-6.11012	9.96e-10	1.94e-08		uncharacterized LOC129927185(LOC129927185)
LOC106063013	5440.71	3.56515	0.583655	6.10832	1.01e-09	1.96e-08		putative ferric-chelate reductase 1(LOC106063013)	Reelin domain-containing protein
LOC106059934	81.2858	2.57786	0.422028	6.10827	1.01e-09	1.96e-08		uncharacterized LOC106059934(LOC106059934)
LOC129922886	1275.68	-2.24438	0.367657	-6.10455	1.03e-09	2e-08		sperm acrosomal protein FSA-ACR.1-like(LOC129922886)
LOC106061658	453.707	1.38172	0.226354	6.10425	1.03e-09	2e-08	HEXD.2	beta-hexosaminidase-like(LOC106061658)
LOC106076503	393.629	2.43006	0.398303	6.10103	1.05e-09	2.04e-08		uncharacterized LOC106076503(LOC106076503)
LOC106078715	2096.53	-1.07737	0.176708	-6.09687	1.08e-09	2.09e-08		cyclin-L1-like(LOC106078715)	Cyclin-L1-like
LOC106054196	589.136	-1.03626	0.169999	-6.0957	1.09e-09	2.1e-08		spindle and kinetochore-associated protein 2-like(LOC106054196)
LOC129924726	25.7604	7.68833	1.26147	6.09472	1.1e-09	2.12e-08		neprilysin-1-like(LOC129924726)
LOC106062889	1010.77	-1.85815	0.30509	-6.09051	1.13e-09	2.17e-08		FMRF-amide neuropeptides-like(LOC106062889)
LOC106075274	175.606	-2.04611	0.336108	-6.08767	1.15e-09	2.2e-08		uncharacterized LOC106075274(LOC106075274)
LOC106052438	585.725	-1.78071	0.292642	-6.08495	1.17e-09	2.24e-08		testin-like(LOC106052438)	LIM zinc-binding domain-containing protein
LOC106076000	2431.43	-1.88216	0.309366	-6.08392	1.17e-09	2.25e-08		elastase-1-like(LOC106076000)
LOC106053968	34.6645	-3.55431	0.584206	-6.08399	1.17e-09	2.25e-08		isatin hydrolase-like(LOC106053968)	Isatin hydrolase-like
LOC129925174	186.228	-1.17423	0.193017	-6.08355	1.18e-09	2.25e-08		uncharacterized LOC129925174(LOC129925174)
LOC129921626	66.5624	-1.37399	0.225886	-6.08269	1.18e-09	2.26e-08		uncharacterized LOC129921626(LOC129921626)
LOC106069571	1095.22	-1.44617	0.237842	-6.08037	1.2e-09	2.29e-08		uncharacterized LOC106069571(LOC106069571)
LOC129927797	1426.42	-1.34183	0.220704	-6.07978	1.2e-09	2.29e-08	MUC12	mucin-12-like(LOC129927797)
LOC106068505	3243.47	-2.8623	0.471062	-6.07627	1.23e-09	2.34e-08		uncharacterized LOC106068505(LOC106068505)
LOC106077890	3077.77	-1.77627	0.292337	-6.0761	1.23e-09	2.34e-08		headcase protein homolog(LOC106077890)	Headcase middle domain-containing protein
LOC106055601	2826.54	1.85903	0.306084	6.07359	1.25e-09	2.38e-08		lysosomal protective protein-like(LOC106055601)	Carboxypeptidase (EC 3.4.16.-)
LOC106051133	9802.37	-1.38082	0.227508	-6.06934	1.28e-09	2.44e-08		NK-tumor recognition protein-like(LOC106051133)	Uncharacterized protein
LOC129922888	79.9505	-1.21174	0.199738	-6.06663	1.31e-09	2.47e-08		uncharacterized LOC129922888(LOC129922888)
LOC106060909	67.6309	-1.31183	0.216263	-6.06593	1.31e-09	2.48e-08		uncharacterized LOC106060909(LOC106060909)
LOC106057050	12399.4	1.28938	0.212613	6.06444	1.32e-09	2.5e-08		V-type proton ATPase 116 kDa subunit a1-like(LOC106057050)	V-type proton ATPase subunit a
LOC106057969	1054.73	1.70398	0.281034	6.06326	1.33e-09	2.52e-08		di-N-acetylchitobiase-like(LOC106057969)
LOC129926483	572.477	-1.02548	0.169237	-6.05944	1.37e-09	2.58e-08		neurogenic locus notch homolog protein 1-like(LOC129926483)
LOC106068530	117.24	-1.58429	0.261535	-6.05768	1.38e-09	2.6e-08		transcription factor Sp9-like(LOC106068530)	C2H2-type domain-containing protein
LOC106069745	527.375	1.26087	0.208218	6.05553	1.4e-09	2.63e-08		C-Maf-inducing protein-like(LOC106069745)
LOC106074498	602.518	-1.32409	0.218693	-6.05454	1.41e-09	2.65e-08		dystonin-like(LOC106074498)
LOC106079830	717.546	-2.75579	0.455731	-6.04698	1.48e-09	2.77e-08	MYO6	myosin-6-like(LOC106079830)
LOC106065883	143.05	1.87704	0.310437	6.04642	1.48e-09	2.78e-08		2-phosphoxylose phosphatase 1-like(LOC106065883)	2-phosphoxylose phosphatase 1 (Acid phosphatase-like protein 2)
LOC106068365	551.563	-1.74097	0.287951	-6.04607	1.48e-09	2.78e-08		uncharacterized LOC106068365(LOC106068365)
LOC106069641	902.991	2.3901	0.395348	6.04556	1.49e-09	2.79e-08		uncharacterized LOC106069641(LOC106069641)	H-type lectin domain-containing protein
LOC106078151	1014.84	-1.11997	0.185331	-6.04309	1.51e-09	2.83e-08		39S ribosomal protein L42, mitochondrial-like(LOC106078151)
LOC106062587	209.105	-1.683	0.278607	-6.04076	1.53e-09	2.86e-08		uncharacterized LOC106062587(LOC106062587)
LOC106056167	468.461	1.64791	0.272968	6.037	1.57e-09	2.93e-08		phospholipid-transporting ATPase ABCA1-like(LOC106056167)
LOC106058218	298.396	1.99029	0.329702	6.03664	1.57e-09	2.93e-08		serum paraoxonase/arylesterase 1-like(LOC106058218)	Paraoxonase (EC 3.1.1.2)
LOC106057439	184.662	1.41249	0.234132	6.03288	1.61e-09	3e-08		uncharacterized LOC106057439(LOC106057439)
LOC106068479	2094.13	1.31946	0.21873	6.03236	1.62e-09	3e-08	ACAA1A	3-ketoacyl-CoA thiolase A, peroxisomal(LOC106068479)
LOC106056340	509.009	2.76149	0.457886	6.03097	1.63e-09	3.03e-08	FMO5.3	flavin-containing monooxygenase 5-like(LOC106056340)	Flavin-containing monooxygenase (EC 1.-.-.-)
LOC106073131	949.968	1.2506	0.207457	6.02823	1.66e-09	3.07e-08		two pore channel protein 1-like(LOC106073131)
LOC129922528	2592.02	3.08099	0.511148	6.02759	1.66e-09	3.08e-08		glycine, glutamate and proline-rich protein-like(LOC129922528)
LOC106079447	1443.68	-1.42909	0.237086	-6.02772	1.66e-09	3.08e-08		allatotropins-like(LOC106079447)
LOC106066724	2010.04	1.14233	0.189524	6.02737	1.67e-09	3.08e-08		polypeptide N-acetylgalactosaminyltransferase 5-like(LOC106066724)
LOC106060507	746.323	-1.20019	0.199245	-6.02368	1.7e-09	3.15e-08		uncharacterized LOC106060507(LOC106060507)
LOC106054040	421.298	-1.03992	0.172744	-6.02001	1.74e-09	3.22e-08		DNA-directed RNA polymerase III subunit RPC4-like(LOC106054040)
LOC106072911	1188.75	1.585	0.26332	6.01931	1.75e-09	3.23e-08		uncharacterized LOC106072911(LOC106072911)	C2H2-type domain-containing protein
LOC129925036	70.3606	-1.26322	0.209889	-6.01851	1.76e-09	3.24e-08		uncharacterized LOC129925036(LOC129925036)
LOC106050303	385.251	1.17689	0.19556	6.01804	1.77e-09	3.25e-08		N-acetylglucosamine-1-phosphodiester alpha-N-acetylglucosaminidase-like(LOC106050303)
LOC106075143	1131.11	5.00925	0.832469	6.01734	1.77e-09	3.26e-08		uncharacterized LOC106075143(LOC106075143)
LOC106053342	333.67	1.039	0.172739	6.01484	1.8e-09	3.3e-08		NAD-capped RNA hydrolase NUDT12-like(LOC106053342)
LOC129923250	145.457	-1.41306	0.234955	-6.01415	1.81e-09	3.31e-08		uncharacterized LOC129923250(LOC129923250)
LOC129924613	73.276	-1.92008	0.319288	-6.01364	1.81e-09	3.32e-08		uncharacterized LOC129924613(LOC129924613)
LOC106070882	411.345	1.27745	0.212498	6.01158	1.84e-09	3.36e-08		leucine-rich repeat protein lrrA-like(LOC106070882)
LOC106069959	1571.84	1.72393	0.286826	6.01038	1.85e-09	3.38e-08	ECI1	enoyl-CoA delta isomerase 2-like(LOC106069959)	ACB domain-containing protein
LOC106056795	2419.4	-1.32413	0.220344	-6.00937	1.86e-09	3.4e-08		uncharacterized LOC106056795(LOC106056795)	RING-type domain-containing protein
LOC129926959	79.1424	-2.29408	0.381937	-6.00644	1.9e-09	3.46e-08		uncharacterized LOC129926959(LOC129926959)
LOC106075207	1873.1	-1.90451	0.317102	-6.006	1.9e-09	3.46e-08		RING finger protein nhl-1-like(LOC106075207)	RING-type domain-containing protein
LOC129923930	332.374	-2.04587	0.340739	-6.00423	1.92e-09	3.5e-08		uncharacterized LOC129923930(LOC129923930)
LOC129921966	121.611	-1.41048	0.235	-6.00203	1.95e-09	3.54e-08		uncharacterized LOC129921966(LOC129921966)
LOC129922973	299.449	-1.14519	0.191062	-5.99382	2.05e-09	3.72e-08		uncharacterized LOC129922973(LOC129922973)
LOC106052774	4888.99	1.28681	0.2147	5.99354	2.05e-09	3.72e-08		E3 ubiquitin-protein ligase UBR4-like(LOC106052774)
LOC106074012	722.321	-1.13453	0.189444	-5.98877	2.11e-09	3.83e-08		placenta-specific gene 8 protein-like(LOC106074012)
LOC106072099	377.788	2.32256	0.387953	5.9867	2.14e-09	3.87e-08		major facilitator superfamily domain-containing protein 10-like(LOC106072099)
LOC106071803	199.774	-2.43106	0.406487	-5.98065	2.22e-09	4.02e-08		LIM/homeobox protein Lhx9-like(LOC106071803)	Uncharacterized protein
LOC106057336	764.217	-1.05641	0.176758	-5.97657	2.28e-09	4.11e-08		target of rapamycin complex subunit LST8-like(LOC106057336)	Target of rapamycin complex subunit lst8 (TORC subunit lst8)
LOC106066944	48.9426	-1.62546	0.272148	-5.97269	2.33e-09	4.21e-08		uncharacterized LOC106066944(LOC106066944)
LOC106056809	456.278	2.30396	0.385885	5.97059	2.36e-09	4.26e-08		transforming growth factor-beta receptor-associated protein 1-like(LOC106056809)
LOC106054034	1470.15	-1.83618	0.307569	-5.97	2.37e-09	4.27e-08		uncharacterized LOC106054034(LOC106054034)
LOC106063366	605.684	-1.14498	0.191794	-5.96984	2.37e-09	4.27e-08		probable 28S ribosomal protein S23, mitochondrial(LOC106063366)	Small ribosomal subunit protein mS23 conserved domain-containing protein
LOC106077935	6221.82	2.17385	0.364224	5.96844	2.4e-09	4.29e-08	ACAA2	3-ketoacyl-CoA thiolase, mitochondrial-like(LOC106077935)
LOC106065887	1507.2	-1.17556	0.196954	-5.96874	2.39e-09	4.29e-08		cytidine deaminase-like(LOC106065887)
LOC106051864	2232.53	-1.31578	0.22045	-5.9686	2.39e-09	4.29e-08		kynurenine 3-monooxygenase-like(LOC106051864)
LOC129928443	387.881	-2.22591	0.372917	-5.96891	2.39e-09	4.29e-08		uncharacterized LOC129928443(LOC129928443)
LOC106051848	20.3678	7.35056	1.23187	5.96698	2.42e-09	4.32e-08		adhesion G protein-coupled receptor E4-like(LOC106051848)
LOC106052192	10.4826	6.38979	1.07094	5.96655	2.42e-09	4.33e-08		collagen alpha-5(VI) chain-like(LOC106052192)
LOC106061614	625.48	1.35217	0.226638	5.96624	2.43e-09	4.33e-08	CFAP221	cilia- and flagella-associated protein 221-like(LOC106061614)
LOC106060151	668.238	1.02566	0.171914	5.96612	2.43e-09	4.33e-08		conserved oligomeric Golgi complex subunit 7-like(LOC106060151)	Conserved oligomeric Golgi complex subunit 7 (Component of oligomeric Golgi complex 7)
LOC106059212	328.307	-1.13759	0.190777	-5.96297	2.48e-09	4.41e-08		putative protocadherin beta-18(LOC106059212)
LOC106056703	669.838	-1.05565	0.177055	-5.96228	2.49e-09	4.43e-08		isoamyl acetate-hydrolyzing esterase 1 homolog(LOC106056703)
LOC129926565	1001.45	-1.53237	0.257091	-5.96044	2.52e-09	4.47e-08		uncharacterized LOC129926565(LOC129926565)
LOC106050134	31.5202	5.93716	0.996208	5.95975	2.53e-09	4.49e-08		heparan sulfate glucosamine 3-O-sulfotransferase 1-like(LOC106050134)
LOC129927406	129.847	-2.61618	0.439006	-5.95932	2.53e-09	4.5e-08		putative leucine-rich repeat-containing protein DDB_G0290503(LOC129927406)
LOC106061259	445.048	-1.13167	0.189996	-5.95627	2.58e-09	4.58e-08		surfeit locus protein 2-like(LOC106061259)
LOC106051639	310.15	-1.77609	0.298296	-5.95413	2.61e-09	4.63e-08		putative uncharacterized protein DDB_G0277255(LOC106051639)
LOC106072171	451.055	-1.70212	0.285899	-5.95358	2.62e-09	4.65e-08		uncharacterized LOC106072171(LOC106072171)	Uncharacterized protein
LOC129925144	221.552	-1.66496	0.279786	-5.95081	2.67e-09	4.71e-08		TRIO and F-actin-binding protein-like(LOC129925144)
LOC106056226	4181.43	-1.15895	0.194861	-5.94759	2.72e-09	4.8e-08		FACT complex subunit SSRP1-like(LOC106056226)	FACT complex subunit SSRP1
LOC106060573	1010.82	-1.47943	0.248843	-5.94523	2.76e-09	4.87e-08		synaptic vesicle 2-related protein-like(LOC106060573)
LOC106054133	1495.94	1.17996	0.1985	5.94437	2.78e-09	4.89e-08		methylglutaconyl-CoA hydratase, mitochondrial-like(LOC106054133)	Enoyl-CoA hydratase, mitochondrial (EC 4.2.1.17) (EC 5.3.3.8) (Enoyl-CoA hydratase 1) (Short-chain enoyl-CoA hydratase)
LOC106079285	2587.48	-1.07827	0.181428	-5.94326	2.79e-09	4.92e-08		pre-mRNA-splicing factor syf2-like(LOC106079285)
LOC106052848	57.7694	1.62903	0.274239	5.94017	2.85e-09	5.01e-08		ABC transporter G family member 20-like(LOC106052848)
LOC106073765	848.048	1.15639	0.194681	5.93992	2.85e-09	5.01e-08		formin-binding protein 1-like(LOC106073765)	Formin-binding protein 1-like
LOC129928144	97.1752	-1.29663	0.218317	-5.93919	2.86e-09	5.03e-08		uncharacterized LOC129928144(LOC129928144)
LOC106053190	13147.5	-1.21929	0.205323	-5.93839	2.88e-09	5.05e-08		uncharacterized LOC106053190(LOC106053190)
LOC106070779	30.6236	-2.75545	0.464105	-5.93712	2.9e-09	5.09e-08		chymotrypsin-like elastase family member 2A(LOC106070779)
LOC106076801	473.073	1.25871	0.21206	5.93565	2.93e-09	5.13e-08		uncharacterized LOC106076801(LOC106076801)
LOC106078717	2208.54	-1.4637	0.246652	-5.93428	2.95e-09	5.16e-08		transcription factor HES-1-B-like(LOC106078717)	BHLH domain-containing protein
LOC106072401	110.563	-1.70166	0.286745	-5.93439	2.95e-09	5.16e-08		uncharacterized LOC106072401(LOC106072401)
LOC106067951	374.531	-1.5275	0.257443	-5.93333	2.97e-09	5.18e-08		uncharacterized LOC106067951(LOC106067951)
LOC106072890	233.786	4.90274	0.826711	5.93042	3.02e-09	5.27e-08		uncharacterized LOC106072890(LOC106072890)
LOC129921970	37.4714	-1.90966	0.322014	-5.93035	3.02e-09	5.27e-08		uncharacterized LOC129921970(LOC129921970)
LOC106069015	265.227	2.05399	0.346371	5.93002	3.03e-09	5.28e-08		uncharacterized LOC106069015(LOC106069015)
LOC106078273	45.6849	-2.88662	0.487082	-5.92634	3.1e-09	5.39e-08		adenosine receptor A1-like(LOC106078273)	G-protein coupled receptors family 1 profile domain-containing protein
LOC129923458	57.7301	-4.95111	0.835747	-5.92416	3.14e-09	5.46e-08		uncharacterized LOC129923458(LOC129923458)
LOC129923383	13.9749	-4.97397	0.839844	-5.9225	3.17e-09	5.51e-08		uncharacterized LOC129923383(LOC129923383)
LOC106076232	342.499	-2.52827	0.427185	-5.91845	3.25e-09	5.64e-08		C-factor-like(LOC106076232)
LOC106060364	68.7308	2.88795	0.488103	5.91668	3.29e-09	5.69e-08		cytochrome P450 2J6-like(LOC106060364)
LOC106058340	94.9749	-2.35063	0.397385	-5.91524	3.31e-09	5.74e-08		guanylate cyclase soluble subunit beta-2-like(LOC106058340)
LOC106070287	878.037	-1.56935	0.265509	-5.91073	3.41e-09	5.89e-08		leydig cell tumor 10 kDa protein homolog(LOC106070287)
LOC106051556	1104.7	1.10392	0.186849	5.90809	3.46e-09	5.98e-08		immunoglobulin domain and leucine-rich repeat-containing protein 2-like(LOC106051556)	Ig-like domain-containing protein
LOC106076986	145.492	6.09582	1.03201	5.90672	3.49e-09	6.02e-08		ficolin-1-like(LOC106076986)
LOC106077521	284.833	1.22312	0.207081	5.90649	3.49e-09	6.02e-08		protein adenylyltransferase FICD-like(LOC106077521)
LOC106059998	119.151	-1.70904	0.289345	-5.90658	3.49e-09	6.02e-08		putative ferric-chelate reductase 1(LOC106059998)
LOC106059644	316.174	2.19619	0.371906	5.90524	3.52e-09	6.06e-08		toll-like receptor 3(LOC106059644)
LOC129925167	8.62675	6.1097	1.03546	5.90045	3.63e-09	6.23e-08		CD209 antigen-like(LOC129925167)
LOC106078764	296.301	2.95976	0.501632	5.90027	3.63e-09	6.23e-08		leucine-rich repeat transmembrane neuronal protein 3-like(LOC106078764)
LOC129924616	45.817	-1.49234	0.252942	-5.89991	3.64e-09	6.24e-08		uncharacterized LOC129924616(LOC129924616)
LOC106056508	143.751	3.2807	0.556151	5.89894	3.66e-09	6.27e-08		uncharacterized LOC106056508(LOC106056508)
LOC106071907	760.748	1.08979	0.184823	5.89639	3.72e-09	6.36e-08		uncharacterized LOC106071907(LOC106071907)
LOC106056590	20.5416	4.89507	0.8302	5.89625	3.72e-09	6.36e-08		CD209 antigen-like protein B(LOC106056590)
LOC106051064	796.961	-1.19346	0.202699	-5.88785	3.91e-09	6.69e-08		uncharacterized LOC106051064(LOC106051064)
LOC106062899	796.286	-1.18315	0.20099	-5.8866	3.94e-09	6.73e-08		syntaxin-2-like(LOC106062899)	t-SNARE coiled-coil homology domain-containing protein
LOC106064726	344.877	-1.50717	0.256067	-5.88585	3.96e-09	6.76e-08		INO80 complex subunit C-like(LOC106064726)	Vps72/YL1 C-terminal domain-containing protein
LOC106064585	399.513	1.89755	0.322419	5.88534	3.97e-09	6.77e-08		transmembrane emp24 domain-containing protein 7-like(LOC106064585)	GOLD domain-containing protein
LOC129929011	28.1388	-2.55768	0.434751	-5.88309	4.03e-09	6.86e-08		uncharacterized LOC129929011(LOC129929011)
LOC106064001	282.817	-1.45383	0.247129	-5.88289	4.03e-09	6.86e-08		GTP-binding protein REM 1-like(LOC106064001)	GTP-binding protein REM 1-like
LOC106062597	3323.61	-1.11	0.188694	-5.88253	4.04e-09	6.87e-08		46 kDa FK506-binding nuclear protein-like(LOC106062597)
LOC106079734	25.5157	5.44607	0.926102	5.88064	4.09e-09	6.95e-08		amiloride-sensitive sodium channel subunit gamma-like(LOC106079734)
LOC106056097	181.982	1.60054	0.27234	5.87701	4.18e-09	7.09e-08		F-box/LRR-repeat protein 2-like(LOC106056097)
LOC129924496	1383.61	4.44359	0.756394	5.8747	4.24e-09	7.18e-08		uncharacterized LOC129924496(LOC129924496)
LOC129925008	220.684	-2.34529	0.399235	-5.87445	4.24e-09	7.19e-08		uncharacterized LOC129925008(LOC129925008)
LOC106052771	5737.2	1.96089	0.333925	5.87225	4.3e-09	7.27e-08		helicase with zinc finger domain 2-like(LOC106052771)	Ribonuclease II/R domain-containing protein
LOC129927432	1779.01	2.77663	0.472961	5.87074	4.34e-09	7.33e-08		uncharacterized LOC129927432(LOC129927432)
LOC129923091	91.4609	-1.26505	0.215519	-5.86981	4.36e-09	7.37e-08		uncharacterized LOC129923091(LOC129923091)
LOC106063539	1045.57	1.0293	0.175406	5.86812	4.41e-09	7.44e-08		probable sodium/potassium/calcium exchanger CG1090(LOC106063539)
LOC106063356	829.373	1.08071	0.184224	5.86625	4.46e-09	7.52e-08		membralin-like(LOC106063356)
LOC106064969	9575.55	1.85534	0.316406	5.86379	4.52e-09	7.62e-08	NAGLU	alpha-N-acetylglucosaminidase-like(LOC106064969)
LOC129924634	628.894	-1.54304	0.263153	-5.86367	4.53e-09	7.62e-08		uncharacterized LOC129924634(LOC129924634)
LOC106057387	2334.85	-2.10628	0.359367	-5.86107	4.6e-09	7.73e-08		transmembrane protease serine 9-like(LOC106057387)
LOC106055677	3146.79	1.3199	0.225214	5.86064	4.61e-09	7.74e-08		EF-hand domain-containing family member C2-like(LOC106055677)	EF-hand domain-containing family member C2
LOC106073777	3569.16	-1.26015	0.215051	-5.85975	4.64e-09	7.78e-08		ribosome biogenesis protein NSA2 homolog(LOC106073777)	Ribosome biogenesis protein NSA2 homolog
LOC106054910	430.382	1.1972	0.204412	5.8568	4.72e-09	7.91e-08		Golgi to ER traffic protein 4 homolog(LOC106054910)	Golgi to ER traffic protein 4 homolog
LOC129925853	1855.51	4.60519	0.786369	5.85627	4.73e-09	7.93e-08	VLDLR.3	very low-density lipoprotein receptor-like(LOC129925853)
LOC129925886	302.378	-1.32816	0.226819	-5.85558	4.75e-09	7.96e-08		uncharacterized LOC129925886(LOC129925886)
LOC106071534	2199.32	1.45025	0.247741	5.85389	4.8e-09	8.02e-08		protein GOLM2-like(LOC106071534)
LOC106080309	8445.75	1.06095	0.181233	5.85404	4.8e-09	8.02e-08		vigilin-like(LOC106080309)
LOC106069805	19246	-1.55321	0.265384	-5.85271	4.84e-09	8.07e-08		calexcitin-2-like(LOC106069805)
LOC106076493	1042.64	-1.04583	0.178768	-5.8502	4.91e-09	8.18e-08		protein HtrL-like(LOC106076493)
LOC106059859	3222.31	1.1452	0.195801	5.84882	4.95e-09	8.24e-08		eIF-2-alpha kinase activator GCN1-like(LOC106059859)
LOC106059109	137.94	-1.5073	0.258007	-5.8421	5.15e-09	8.56e-08		uncharacterized LOC106059109(LOC106059109)	Uncharacterized protein
LOC106054832	6341.72	-1.62486	0.278342	-5.83764	5.29e-09	8.78e-08		uncharacterized LOC106054832(LOC106054832)
LOC106050319	1755.99	3.19053	0.546563	5.83745	5.3e-09	8.79e-08	CT1	chymotrypsin-1-like(LOC106050319)
LOC106055274	2423.1	2.04126	0.349837	5.83489	5.38e-09	8.91e-08		monocarboxylate transporter 2-like(LOC106055274)
LOC106062313	13426.5	-1.07675	0.184596	-5.83303	5.44e-09	9.01e-08	IGFBP-rP1	insulin-like growth factor-binding protein-related protein 1(LOC106062313)	Insulin-like growth factor-binding protein-related protein 1 isoform X1 (Insulin-like growth factor-binding protein-related protein 1 precursor) (Kazal proteinase inhibitor)
LOC106063160	1258	2.18729	0.375003	5.83273	5.45e-09	9.01e-08		titin homolog(LOC106063160)
LOC106070069	980.482	-1.01641	0.174331	-5.83031	5.53e-09	9.13e-08		ER lumen protein-retaining receptor 2-like(LOC106070069)
LOC106064625	1866.02	1.86759	0.320382	5.82926	5.57e-09	9.18e-08		multiple epidermal growth factor-like domains protein 10(LOC106064625)
LOC106071555	12317.6	-1.01716	0.174489	-5.82937	5.56e-09	9.18e-08		uncharacterized LOC106071555(LOC106071555)
LOC106067754	281.275	-1.48023	0.253943	-5.82899	5.58e-09	9.18e-08		uncharacterized LOC106067754(LOC106067754)
LOC106070909	191.403	4.88728	0.838502	5.82858	5.59e-09	9.2e-08	NDST2	bifunctional heparan sulfate N-deacetylase/N-sulfotransferase 2-like(LOC106070909)
LOC106067505	97.5318	-1.21601	0.208633	-5.82846	5.59e-09	9.2e-08		angiopoietin-1-like(LOC106067505)
LOC129923793	90.0252	-1.81955	0.312258	-5.82707	5.64e-09	9.27e-08		uncharacterized LOC129923793(LOC129923793)
LOC106063620	1123.65	1.23267	0.211553	5.82676	5.65e-09	9.28e-08		post-GPI attachment to proteins factor 6-like(LOC106063620)	EGF-like domain-containing protein
LOC106068054	22.0677	4.82274	0.82772	5.82654	5.66e-09	9.28e-08	CTL1	C-type lectin 1-like(LOC106068054)	C-type lectin domain-containing protein
LOC106064232	8058.64	1.55746	0.267329	5.82602	5.68e-09	9.3e-08		aldehyde dehydrogenase 1A1-like(LOC106064232)	Aldehyde dehydrogenase 1A1-like
LOC129926998	37.7134	-1.837	0.315314	-5.82596	5.68e-09	9.3e-08		uncharacterized LOC129926998(LOC129926998)
LOC106051678	587.019	-1.97097	0.338367	-5.82493	5.71e-09	9.35e-08		uncharacterized LOC106051678(LOC106051678)
LOC106063486	3464.56	-1.24165	0.213228	-5.82312	5.78e-09	9.45e-08		uncharacterized LOC106063486(LOC106063486)	DUF4371 domain-containing protein
LOC106072703	1088.93	-1.02444	0.175936	-5.82283	5.79e-09	9.45e-08		PDZ and LIM domain protein 3-like(LOC106072703)
LOC106057385	330.478	-2.13094	0.366056	-5.82134	5.84e-09	9.52e-08		transmembrane protease serine 9-like(LOC106057385)
LOC106059972	173.878	1.63156	0.280297	5.82084	5.86e-09	9.53e-08	ACOT8	acyl-coenzyme A thioesterase 8-like(LOC106059972)
LOC106065979	2449.18	1.05671	0.181538	5.82088	5.85e-09	9.53e-08	ETFA	electron transfer flavoprotein subunit alpha, mitochondrial-like(LOC106065979)	Electron transfer flavoprotein subunit alpha (Alpha-ETF)
LOC106060189	121.655	1.52754	0.262452	5.82027	5.88e-09	9.56e-08		E3 ubiquitin-protein ligase CBL-C-like(LOC106060189)	RING-type domain-containing protein
LOC106055037	4723.76	2.2017	0.378371	5.81889	5.92e-09	9.63e-08	MUC	mucin-like protein(LOC106055037)
LOC106071123	1871.16	1.32143	0.227098	5.81875	5.93e-09	9.63e-08		tetratricopeptide repeat protein 39C-like(LOC106071123)
LOC106052810	36.2864	-1.43137	0.246038	-5.81769	5.97e-09	9.68e-08		uncharacterized LOC106052810(LOC106052810)
LOC106055732	2893.73	1.18506	0.203705	5.8175	5.97e-09	9.69e-08		phospholipid-transporting ATPase IF-like(LOC106055732)
LOC106067369	983.903	2.0802	0.357649	5.8163	6.02e-09	9.74e-08		monocarboxylate transporter 10-like(LOC106067369)	Major facilitator superfamily (MFS) profile domain-containing protein
LOC106052532	266.963	1.21103	0.20821	5.81639	6.01e-09	9.74e-08		transmembrane protein 115-like(LOC106052532)	Transmembrane protein 115-like
LOC106057151	2168.42	1.1409	0.196269	5.81292	6.14e-09	9.93e-08	PCCA	propionyl-CoA carboxylase alpha chain, mitochondrial-like(LOC106057151)
LOC106069001	409.258	-1.01358	0.174435	-5.81064	6.22e-09	1.01e-07		iron-sulfur protein NUBPL-like(LOC106069001)	Iron-sulfur protein NUBPL
LOC106066295	125.664	3.1621	0.544266	5.80984	6.25e-09	1.01e-07		heparan sulfate glucosamine 3-O-sulfotransferase 1-like(LOC106066295)
LOC106065316	4427.45	-1.66197	0.286197	-5.80709	6.36e-09	1.03e-07		ciliary rootlet coiled-coil protein 2-like(LOC106065316)
LOC106052142	551.746	1.21533	0.209318	5.80612	6.39e-09	1.03e-07		excitatory amino acid transporter-like(LOC106052142)	Amino acid transporter
LOC106056754	5201.77	2.7297	0.470272	5.80453	6.45e-09	1.04e-07		70 kDa neurofilament protein-like(LOC106056754)	LTD domain-containing protein
LOC106054673	290.451	-1.41007	0.243045	-5.80167	6.57e-09	1.06e-07		uncharacterized LOC106054673(LOC106054673)
LOC106067224	49.074	-1.48608	0.256216	-5.80011	6.63e-09	1.07e-07		probable G-protein coupled receptor 142(LOC106067224)
LOC106055081	209.41	1.37754	0.237521	5.79966	6.64e-09	1.07e-07		ankyrin repeat domain-containing protein 27-like(LOC106055081)
LOC106074709	1775.69	1.13557	0.195844	5.79834	6.7e-09	1.07e-07		enoyl-CoA hydratase domain-containing protein 3, mitochondrial-like(LOC106074709)
LOC106060714	130.771	-1.78259	0.30746	-5.7978	6.72e-09	1.08e-07		uncharacterized LOC106060714(LOC106060714)
LOC106072347	84.2261	1.56201	0.269553	5.79483	6.84e-09	1.1e-07		toll-like receptor 4(LOC106072347)
LOC106059870	416.776	-1.86178	0.321347	-5.79367	6.89e-09	1.1e-07		putative ferric-chelate reductase 1(LOC106059870)
LOC106074661	320.052	1.16839	0.201674	5.79346	6.9e-09	1.1e-07		dynein light chain roadblock-type 2-like(LOC106074661)	Dynein light chain roadblock
LOC106066512	900.622	1.82113	0.314454	5.79141	6.98e-09	1.12e-07		uncharacterized LOC106066512(LOC106066512)
LOC129928782	19.5369	4.41092	0.761818	5.78999	7.04e-09	1.12e-07		ficolin-1-like(LOC129928782)
LOC106074242	362.696	-1.05577	0.182395	-5.78836	7.11e-09	1.13e-07		NAD-dependent protein lipoamidase sirtuin-4, mitochondrial-like(LOC106074242)	NAD-dependent protein deacylase (EC 2.3.1.-) (Regulatory protein SIR2 homolog)
LOC106062413	834.521	-2.18536	0.377544	-5.78835	7.11e-09	1.13e-07		uncharacterized LOC106062413(LOC106062413)	F-box domain-containing protein
LOC106057072	466.5	1.11729	0.193097	5.78618	7.2e-09	1.15e-07		HEAT repeat-containing protein 4-like(LOC106057072)
LOC106073399	1281.63	-1.12662	0.194741	-5.78523	7.24e-09	1.15e-07		ras-specific guanine nucleotide-releasing factor 2-like(LOC106073399)
LOC106056399	537.437	-1.19255	0.20617	-5.78434	7.28e-09	1.16e-07		uncharacterized LOC106056399(LOC106056399)
LOC129925257	438.648	-3.71487	0.642649	-5.78056	7.45e-09	1.18e-07		histone H2B, gonadal(LOC129925257)
LOC129927281	370.203	-1.76613	0.30557	-5.77978	7.48e-09	1.19e-07		uncharacterized LOC129927281(LOC129927281)
LOC106050670	1734.41	-2.12733	0.368184	-5.77789	7.56e-09	1.2e-07	UGT2A3.1	UDP-glucuronosyltransferase 2A3-like(LOC106050670)	UDP-glucuronosyltransferase (EC 2.4.1.17)
LOC106068014	2106.13	2.62485	0.454451	5.77588	7.66e-09	1.21e-07		cationic amino acid transporter 2-like(LOC106068014)
LOC129925376	69.3396	-1.57435	0.27261	-5.77508	7.69e-09	1.21e-07		uncharacterized LOC129925376(LOC129925376)
LOC106071012	8.59301	6.10008	1.05646	5.77405	7.74e-09	1.22e-07		uncharacterized LOC106071012(LOC106071012)
LOC106056035	122.991	2.35407	0.407822	5.77229	7.82e-09	1.23e-07		lactosylceramide 1,3-N-acetyl-beta-D-glucosaminyltransferase B-like(LOC106056035)
LOC106052784	1137.57	-1.16874	0.202533	-5.77062	7.9e-09	1.24e-07		integrator complex subunit 12-like(LOC106052784)
LOC106068929	615.315	-1.04437	0.181031	-5.76904	7.97e-09	1.25e-07		IQ motif and ankyrin repeat domain-containing protein 1-like(LOC106068929)	Uncharacterized protein
LOC106068508	996.708	-1.25558	0.217651	-5.76878	7.98e-09	1.25e-07		uncharacterized LOC106068508(LOC106068508)
LOC129921670	231.841	-1.56367	0.271071	-5.76851	8e-09	1.26e-07		uncharacterized LOC129921670(LOC129921670)
LOC106078882	214.177	1.19522	0.207249	5.76706	8.07e-09	1.26e-07		alpha-catulin-like(LOC106078882)
LOC106075570	1159.26	-1.27169	0.220511	-5.76702	8.07e-09	1.26e-07		myosin light chain kinase, smooth muscle-like(LOC106075570)
LOC106077366	48311.3	10.5947	1.83728	5.76651	8.09e-09	1.27e-07		uncharacterized LOC106077366(LOC106077366)
LOC106066343	11283.1	-1.25831	0.21822	-5.76627	8.1e-09	1.27e-07		bromodomain-containing protein 3-like(LOC106066343)	Bromodomain-containing protein 2
LOC106060117	40.4073	1.65923	0.287849	5.76425	8.2e-09	1.28e-07		WD repeat-containing protein 27-like(LOC106060117)	Anaphase-promoting complex subunit 4 WD40 domain-containing protein
LOC106057893	732.722	-1.17859	0.204492	-5.76353	8.24e-09	1.29e-07		uncharacterized LOC106057893(LOC106057893)
LOC106061192	519.764	1.35785	0.235606	5.76319	8.25e-09	1.29e-07		cystinosin-like(LOC106061192)
LOC106073515	1410.3	1.25141	0.217211	5.76128	8.35e-09	1.3e-07		cilia- and flagella-associated protein 54-like(LOC106073515)
LOC129927423	316.301	-1.53796	0.267123	-5.75751	8.54e-09	1.33e-07		uncharacterized LOC129927423(LOC129927423)
LOC106055728	395.067	-1.85849	0.32283	-5.75688	8.57e-09	1.33e-07		balbiani ring protein 3-like(LOC106055728)
LOC106073096	2218.48	1.00782	0.175091	5.75595	8.62e-09	1.34e-07		protein disulfide-isomerase A4-like(LOC106073096)	Protein disulfide-isomerase (EC 5.3.4.1)
LOC106059933	21.9695	4.81815	0.837228	5.75489	8.67e-09	1.34e-07		uncharacterized LOC106059933(LOC106059933)
LOC106053045	617.246	1.33456	0.231963	5.75332	8.75e-09	1.36e-07		early estrogen-induced gene 1 protein-like(LOC106053045)
LOC106055997	1480.02	1.24504	0.216438	5.75243	8.8e-09	1.36e-07		uncharacterized LOC106055997(LOC106055997)
LOC106068157	4903.17	-3.1407	0.545996	-5.75224	8.81e-09	1.36e-07		tyramine beta-hydroxylase-like(LOC106068157)
LOC106057147	3149.99	-1.10037	0.191378	-5.74971	8.94e-09	1.38e-07		U2 snRNP-associated SURP motif-containing protein-like(LOC106057147)
LOC106076034	518.854	-1.72856	0.300652	-5.74939	8.96e-09	1.38e-07		cell adhesion molecule 1-like(LOC106076034)
LOC106064300	216.265	4.93157	0.858237	5.74616	9.13e-09	1.41e-07	MB1310	uncharacterized GMC-type oxidoreductase Mb1310-like(LOC106064300)	Glucose-methanol-choline oxidoreductase N-terminal domain-containing protein	GMC oxidoreductase	Glucose-methanol-choline oxidoreductase
LOC106055927	2200.95	-1.4001	0.243721	-5.74468	9.21e-09	1.42e-07		RNA-binding protein 34-like(LOC106055927)	RRM domain-containing protein
LOC106057229	1147.78	-1.50487	0.261991	-5.74398	9.25e-09	1.42e-07		ribosomal RNA processing protein 36 homolog(LOC106057229)
LOC106065035	190.126	-1.05059	0.183017	-5.7404	9.45e-09	1.45e-07		uncharacterized LOC106065035(LOC106065035)
LOC106073531	185.648	-1.73526	0.302644	-5.73369	9.83e-09	1.51e-07		vasopressin V1a receptor-like(LOC106073531)
LOC129922884	346.329	1.7394	0.303399	5.73304	9.86e-09	1.51e-07		heparan-sulfate 6-O-sulfotransferase 2-like(LOC129922884)
LOC129923764	104.051	-1.79945	0.313969	-5.73129	9.97e-09	1.53e-07		uncharacterized LOC129923764(LOC129923764)
LOC106050290	10567.8	-1.13276	0.197662	-5.73079	1e-08	1.53e-07		histone-lysine N-methyltransferase 2C-like(LOC106050290)
LOC106073339	2965.39	-2.05111	0.358068	-5.72826	1.01e-08	1.55e-07		uncharacterized LOC106073339(LOC106073339)
LOC106080205	436.58	3.86101	0.674572	5.72365	1.04e-08	1.59e-07		uncharacterized LOC106080205(LOC106080205)
LOC106062623	82.6679	2.14162	0.37422	5.7229	1.05e-08	1.6e-07		protein GDAP2 homolog(LOC106062623)
LOC106060376	2467.18	-1.04551	0.18269	-5.72287	1.05e-08	1.6e-07		jouberin-like(LOC106060376)	SH3 domain-containing protein
LOC106072035	8865.62	1.61455	0.282159	5.72213	1.05e-08	1.6e-07		V-type proton ATPase subunit B(LOC106072035)	Vacuolar proton pump subunit B (V-ATPase subunit B) (Vacuolar proton pump subunit B)
LOC106057328	359.583	1.44618	0.252902	5.71834	1.08e-08	1.63e-07	MTMR2	myotubularin-related protein 2-like(LOC106057328)	Phosphatidylinositol-3,5-bisphosphate 3-phosphatase (EC 3.1.3.64) (EC 3.1.3.95) (Phosphatidylinositol-3-phosphate phosphatase)
LOC106051277	204.007	1.15076	0.201245	5.7182	1.08e-08	1.63e-07		protein jagunal-like(LOC106051277)
LOC106072130	99.5646	1.26968	0.222072	5.71741	1.08e-08	1.64e-07		lysM and putative peptidoglycan-binding domain-containing protein 3-like(LOC106072130)	LysM domain-containing protein
LOC106075236	8286.28	-1.73139	0.302844	-5.71711	1.08e-08	1.64e-07		uncharacterized LOC106075236(LOC106075236)
LOC106064161	564.932	-1.20989	0.211756	-5.71361	1.11e-08	1.67e-07		transmembrane protein 234 homolog(LOC106064161)	EamA domain-containing protein
LOC106072247	934.131	-1.4924	0.261498	-5.70713	1.15e-08	1.73e-07		mediator of RNA polymerase II transcription subunit 6-like(LOC106072247)	Mediator of RNA polymerase II transcription subunit 6 (Mediator complex subunit 6)
LOC129922053	1176.67	-1.10133	0.193004	-5.70629	1.15e-08	1.74e-07	SULT1B1.1	sulfotransferase 1B1-like(LOC129922053)
LOC106080256	7181.11	-1.57279	0.275661	-5.70554	1.16e-08	1.75e-07		RNA-binding protein 25-like(LOC106080256)
LOC106051399	465.987	1.34663	0.236189	5.70149	1.19e-08	1.78e-07		maltase 1-like(LOC106051399)
LOC129925672	49.9795	-1.86643	0.327404	-5.7007	1.19e-08	1.79e-07		uncharacterized LOC129925672(LOC129925672)
LOC106074568	3290.03	1.75492	0.308218	5.69376	1.24e-08	1.86e-07		Na(+)/H(+) exchange regulatory cofactor NHE-RF1-like(LOC106074568)	Na(+)/H(+) exchange regulatory cofactor NHE-RF1-like
LOC106058408	65.4236	1.86505	0.327611	5.69286	1.25e-08	1.87e-07		PRA1 family protein 2-like(LOC106058408)	PRA1 family protein
LOC106067356	353.628	1.28973	0.226634	5.69081	1.26e-08	1.89e-07		endosome/lysosome-associated apoptosis and autophagy regulator family member 2-like(LOC106067356)
LOC106062065	12572.6	2.71737	0.477578	5.68989	1.27e-08	1.9e-07		uncharacterized LOC106062065(LOC106062065)
LOC106062645	703.771	-1.42393	0.250348	-5.68779	1.29e-08	1.92e-07		E3 ubiquitin-protein ligase HACE1-like(LOC106062645)	Uncharacterized protein
LOC106066297	1901.65	3.15803	0.555242	5.68766	1.29e-08	1.92e-07		uncharacterized LOC106066297(LOC106066297)
LOC106076849	407.693	2.68541	0.472183	5.68723	1.29e-08	1.93e-07		uncharacterized LOC106076849(LOC106076849)
LOC106069792	213.644	-1.86808	0.328481	-5.68703	1.29e-08	1.93e-07		uncharacterized LOC106069792(LOC106069792)
LOC129926789	102.511	-2.61289	0.459451	-5.68697	1.29e-08	1.93e-07		uncharacterized LOC129926789(LOC129926789)
LOC106057088	1006.5	-1.37392	0.241642	-5.68578	1.3e-08	1.94e-07		ras-related protein Rac1-like(LOC106057088)	Uncharacterized protein
LOC106061515	1224.81	-3.32512	0.584852	-5.68541	1.3e-08	1.94e-07		uncharacterized LOC106061515(LOC106061515)	Uncharacterized protein
LOC106071436	1367.84	-1.20531	0.212136	-5.6818	1.33e-08	1.98e-07		DPY30 domain-containing protein 1-like(LOC106071436)	Protein dpy-30 homolog
LOC106062818	581.678	-1.067	0.187867	-5.67955	1.35e-08	2.01e-07		myb-like protein X(LOC106062818)
LOC106056582	46.6288	-1.7753	0.312667	-5.67792	1.36e-08	2.02e-07		uncharacterized LOC106056582(LOC106056582)	Tyrosine-protein phosphatase domain-containing protein
LOC106068569	6805.07	-1.2933	0.227812	-5.67703	1.37e-08	2.03e-07		transcription elongation regulator 1-like(LOC106068569)
LOC106071319	587.561	-1.44057	0.253853	-5.67483	1.39e-08	2.06e-07		uncharacterized LOC106071319(LOC106071319)
LOC106058975	8223.84	-1.1817	0.208319	-5.67256	1.41e-08	2.08e-07		heme transporter hrg1-A-like(LOC106058975)	Heme transporter hrg1-A-like
LOC106056069	450.84	1.62897	0.287255	5.67081	1.42e-08	2.1e-07		protein kinase C iota type-like(LOC106056069)	Protein kinase C (EC 2.7.11.13)
LOC129922780	36.2651	-1.88297	0.332059	-5.67058	1.42e-08	2.1e-07		uncharacterized LOC129922780(LOC129922780)
LOC106057217	456.895	1.07591	0.189783	5.66916	1.44e-08	2.12e-07		vam6/Vps39-like protein(LOC106057217)
LOC106069496	136.572	1.29604	0.228784	5.66488	1.47e-08	2.17e-07	SMIT2	sodium/myo-inositol cotransporter 2-like(LOC106069496)
LOC106078913	3976.42	-1.37348	0.242581	-5.66196	1.5e-08	2.2e-07		uncharacterized LOC106078913(LOC106078913)
LOC129924460	122.987	4.24049	0.74936	5.65882	1.52e-08	2.23e-07		uncharacterized LOC129924460(LOC129924460)
LOC106077430	1127.22	1.93688	0.342311	5.65826	1.53e-08	2.24e-07		NFX1-type zinc finger-containing protein 1-like(LOC106077430)
LOC106055903	81.6534	1.53861	0.271957	5.65754	1.54e-08	2.25e-07		Golgi SNAP receptor complex member 2-like(LOC106055903)	Golgi SNAP receptor complex member 2-like
LOC129927897	70.8588	2.01995	0.357148	5.65577	1.55e-08	2.27e-07		uncharacterized LOC129927897(LOC129927897)
LOC106052200	420.588	6.88121	1.21696	5.65443	1.56e-08	2.29e-07		endothelin-converting enzyme 2-like(LOC106052200)
LOC106054574	24389.6	1.93387	0.342021	5.65424	1.57e-08	2.29e-07		uncharacterized LOC106054574(LOC106054574)
LOC106066932	1763.65	-1.18885	0.21027	-5.65389	1.57e-08	2.29e-07		la-related protein 7-like(LOC106066932)
LOC106061636	358.105	1.07083	0.189429	5.65293	1.58e-08	2.3e-07		regulator of chromosome condensation-like(LOC106061636)	Regulator of chromosome condensation
LOC106078384	352.445	4.07078	0.720137	5.65279	1.58e-08	2.3e-07		uncharacterized LOC106078384(LOC106078384)
LOC106076968	60.663	1.9876	0.351722	5.65106	1.59e-08	2.32e-07		ras-related protein Rab-34-like(LOC106076968)
LOC106063159	326.425	-1.315	0.232792	-5.64883	1.62e-08	2.35e-07		uncharacterized LOC106063159(LOC106063159)	Protein SPEC3
LOC106057314	1070.34	-1.01543	0.179854	-5.64588	1.64e-08	2.39e-07		protein FRG1-like(LOC106057314)
LOC106061084	252.86	2.61167	0.46299	5.64086	1.69e-08	2.45e-07	UGT1A6	UDP-glucuronosyltransferase 1-6-like(LOC106061084)	UDP-glucuronosyltransferase (EC 2.4.1.17)
LOC106068555	7097.27	-1.85512	0.328954	-5.63944	1.71e-08	2.47e-07		uncharacterized LOC106068555(LOC106068555)
LOC106052238	98.836	2.80668	0.497775	5.63846	1.72e-08	2.48e-07		potassium voltage-gated channel subfamily C member 3-like(LOC106052238)
LOC106078639	1315.23	-2.26435	0.40162	-5.63805	1.72e-08	2.49e-07		ponticulin-like protein H(LOC106078639)
LOC106059613	12.8247	6.68231	1.18545	5.63693	1.73e-08	2.5e-07		chymotrypsinogen A-like(LOC106059613)
LOC106052102	2357.15	-1.49003	0.264378	-5.63598	1.74e-08	2.52e-07		uncharacterized LOC106052102(LOC106052102)
LOC106073838	241.76	-1.39217	0.247078	-5.63455	1.76e-08	2.53e-07	GLRA2	glycine receptor subunit alpha-2-like(LOC106073838)
LOC106077153	1628.74	-1.00844	0.178983	-5.63429	1.76e-08	2.54e-07		putative protein-lysine deacylase ABHD14B(LOC106077153)	AB hydrolase-1 domain-containing protein
LOC106061881	322.803	1.4247	0.252902	5.63339	1.77e-08	2.55e-07		uncharacterized LOC106061881(LOC106061881)	Profilin
LOC106073233	311.773	1.65956	0.294619	5.63289	1.77e-08	2.55e-07		uncharacterized LOC106073233(LOC106073233)	Hexosyltransferase
LOC106061505	1204.36	-1.17666	0.208892	-5.63285	1.77e-08	2.55e-07		ATP-dependent RNA helicase DDX24-like(LOC106061505)	RNA helicase (EC 3.6.4.13)
LOC106073011	4220.23	1.3201	0.234373	5.63247	1.78e-08	2.56e-07		supervillin-like(LOC106073011)
LOC106056640	332.479	-1.77695	0.315527	-5.63168	1.78e-08	2.57e-07		uncharacterized LOC106056640(LOC106056640)
LOC129922515	41.3754	-1.57771	0.280295	-5.62875	1.82e-08	2.61e-07		uncharacterized LOC129922515(LOC129922515)
LOC106078719	167.772	1.53673	0.273086	5.62727	1.83e-08	2.63e-07		glucose-fructose oxidoreductase domain-containing protein 1-like(LOC106078719)	Glucose-fructose oxidoreductase domain-containing protein 1-like
LOC106069302	140.699	1.56337	0.277909	5.62549	1.85e-08	2.65e-07		uncharacterized LOC106069302(LOC106069302)	Uncharacterized protein
LOC106057849	48.1239	-1.60322	0.285043	-5.62449	1.86e-08	2.66e-07		uncharacterized LOC106057849(LOC106057849)
LOC106056971	78.239	1.66641	0.296416	5.62187	1.89e-08	2.7e-07		uncharacterized LOC106056971(LOC106056971)
LOC129928114	319.649	-1.61349	0.287036	-5.6212	1.9e-08	2.71e-07		uncharacterized LOC129928114(LOC129928114)
LOC129922505	78.2992	-2.00905	0.357547	-5.619	1.92e-08	2.74e-07		uncharacterized LOC129922505(LOC129922505)
LOC106079288	402.952	-1.68873	0.300691	-5.61616	1.95e-08	2.78e-07		neurensin-1-like(LOC106079288)
LOC106051876	481.426	2.09167	0.372485	5.61545	1.96e-08	2.79e-07		uncharacterized LOC106051876(LOC106051876)	Voltage-gated hydrogen channel 1 (Hydrogen voltage-gated channel 1)
LOC106068224	43.1767	5.58204	0.99409	5.61523	1.96e-08	2.79e-07	C1GALT1.2	glycoprotein-N-acetylgalactosamine 3-beta-galactosyltransferase 1-like(LOC106068224)
LOC106075320	25794.4	-1.58622	0.282612	-5.61271	1.99e-08	2.83e-07		tripartite motif-containing protein 44-like(LOC106075320)
LOC106053867	380.346	-1.22139	0.217643	-5.61191	2e-08	2.84e-07		uncharacterized LOC106053867(LOC106053867)
LOC106071700	1911.83	-1.84989	0.329726	-5.61039	2.02e-08	2.87e-07		regulator of nonsense transcripts 3B-like(LOC106071700)
LOC106074225	356.551	-1.81434	0.323459	-5.60919	2.03e-08	2.88e-07		latent-transforming growth factor beta-binding protein 3-like(LOC106074225)
LOC106050831	637.249	-1.45695	0.259804	-5.6079	2.05e-08	2.9e-07		potassium/sodium hyperpolarization-activated cyclic nucleotide-gated channel 4-like(LOC106050831)
LOC106067091	3893.16	1.25572	0.224018	5.60545	2.08e-08	2.94e-07		probable E3 ubiquitin-protein ligase HERC1(LOC106067091)
LOC106074267	242.88	-1.43768	0.256597	-5.60285	2.11e-08	2.98e-07		universal stress protein MT2085-like(LOC106074267)
LOC106064334	2395.35	1.6157	0.288645	5.59754	2.17e-08	3.07e-07		UDP-glucose 4-epimerase-like(LOC106064334)	UDP-glucose 4-epimerase (EC 5.1.3.2)
LOC106069066	1696.09	2.04575	0.365589	5.59577	2.2e-08	3.1e-07		putative leucine-rich repeat-containing protein DDB_G0290503(LOC106069066)
LOC106075832	355.419	1.80747	0.323246	5.59163	2.25e-08	3.17e-07		regulating synaptic membrane exocytosis protein 1-like(LOC106075832)
LOC106071259	1399.24	-1.03643	0.18539	-5.59052	2.26e-08	3.19e-07		protein Jumonji-like(LOC106071259)	JmjC domain-containing protein
LOC106059790	73.9216	-1.80952	0.323859	-5.58736	2.31e-08	3.24e-07		low-density lipoprotein receptor-related protein 2-like(LOC106059790)
LOC106058691	1055.28	-1.04053	0.186248	-5.58682	2.31e-08	3.25e-07		brefeldin A-inhibited guanine nucleotide-exchange protein 3-like(LOC106058691)	Mon2/Sec7/BIG1-like HDS domain-containing protein
LOC106063551	2138.88	2.06605	0.370005	5.58383	2.35e-08	3.31e-07		O-acyltransferase like protein-like(LOC106063551)
LOC106068908	207.61	-1.65501	0.296437	-5.58299	2.36e-08	3.32e-07		uncharacterized LOC106068908(LOC106068908)
LOC129921732	52.6923	-1.56867	0.280998	-5.5825	2.37e-08	3.33e-07		uncharacterized LOC129921732(LOC129921732)
LOC106063249	8.88542	6.14956	1.10171	5.58184	2.38e-08	3.34e-07		uncharacterized LOC106063249(LOC106063249)
LOC106055802	2394.31	1.55355	0.278384	5.58059	2.4e-08	3.35e-07		succinate--CoA ligase [ADP-forming] subunit beta, mitochondrial-like(LOC106055802)
LOC106055083	2833.29	2.58943	0.464058	5.57997	2.41e-08	3.36e-07		beta-mannosidase-like(LOC106055083)
LOC106078357	3671.95	1.20258	0.21555	5.57911	2.42e-08	3.38e-07		circularly permutated Ras protein 1-like(LOC106078357)
LOC106052872	493.764	1.13798	0.204016	5.5779	2.43e-08	3.4e-07		sodium- and chloride-dependent glycine transporter 1-like(LOC106052872)	Transporter
LOC106053929	43.0115	-3.52726	0.632384	-5.57771	2.44e-08	3.4e-07		golgin subfamily A member 6-like protein 24(LOC106053929)
LOC106075691	296.342	1.64763	0.295408	5.57747	2.44e-08	3.4e-07		cell division cycle-associated protein 3-like(LOC106075691)	Uncharacterized protein
LOC106070641	8029.26	-1.53236	0.274894	-5.57435	2.48e-08	3.46e-07		apoptotic chromatin condensation inducer in the nucleus-like(LOC106070641)	SAP domain-containing protein
LOC106065694	34.4467	1.98676	0.35676	5.56889	2.56e-08	3.56e-07		uncharacterized LOC106065694(LOC106065694)	Fibronectin type-III domain-containing protein
LOC129928701	192.252	-1.64966	0.296231	-5.56884	2.56e-08	3.56e-07		uncharacterized LOC129928701(LOC129928701)
LOC129925027	111.318	-2.34963	0.421913	-5.56899	2.56e-08	3.56e-07		uncharacterized LOC129925027(LOC129925027)
LOC129924910	100.169	5.80838	1.04338	5.56691	2.59e-08	3.6e-07		uncharacterized LOC129924910(LOC129924910)
LOC106066168	375.842	1.4065	0.25287	5.56214	2.66e-08	3.7e-07		uncharacterized LOC106066168(LOC106066168)	Uncharacterized protein LOC106066168
LOC129923395	126.427	-1.47878	0.265926	-5.56087	2.68e-08	3.72e-07		uncharacterized LOC129923395(LOC129923395)
LOC106079304	1690.25	-1.63531	0.294127	-5.55987	2.7e-08	3.74e-07		voltage-dependent T-type calcium channel subunit alpha-1G-like(LOC106079304)	Ion transport domain-containing protein
LOC129928683	183.242	-1.60075	0.28792	-5.55971	2.7e-08	3.74e-07		uncharacterized LOC129928683(LOC129928683)
LOC106052257	96.5371	-1.44325	0.25964	-5.55863	2.72e-08	3.76e-07		zwei Ig domain protein zig-8-like(LOC106052257)
LOC106057476	246.028	1.00842	0.181421	5.55845	2.72e-08	3.76e-07		SPRY domain-containing SOCS box protein 1-like(LOC106057476)	SPRY domain-containing SOCS box protein 1-like
LOC106078673	1145.54	1.74434	0.313893	5.55711	2.74e-08	3.79e-07		sodium-dependent glucose transporter 1-like(LOC106078673)	Major facilitator superfamily (MFS) profile domain-containing protein
LOC106068761	3174.35	-1.02183	0.18388	-5.55708	2.74e-08	3.79e-07		uncharacterized LOC106068761(LOC106068761)
LOC106064673	5039.73	2.51208	0.452073	5.55681	2.75e-08	3.79e-07		glycine, glutamate and proline-rich protein-like(LOC106064673)
LOC106054327	3955.08	1.72885	0.311126	5.55676	2.75e-08	3.79e-07	HACL2	2-hydroxyacyl-CoA lyase 2-like(LOC106054327)
LOC106057045	82337.5	-1.23204	0.221799	-5.55475	2.78e-08	3.83e-07		myosin regulatory light chain LC-2, mantle muscle-like(LOC106057045)	Myosin regulatory light chain LC-2, mantle muscle-like isoform X2
LOC106064353	301.564	1.0031	0.180615	5.55383	2.79e-08	3.84e-07		N-acetylglucosamine-1-phosphotransferase subunit gamma-like(LOC106064353)	Uncharacterized protein
LOC106080067	1927.08	-1.11759	0.201247	-5.55332	2.8e-08	3.85e-07		pre-mRNA-splicing factor 38B-like(LOC106080067)	Pre-mRNA-splicing factor 38
LOC106075296	458.124	1.86093	0.335149	5.55254	2.82e-08	3.87e-07	ACAD11	acyl-CoA dehydrogenase family member 11-like(LOC106075296)
LOC129927359	1878.04	-1.10155	0.198405	-5.55201	2.82e-08	3.88e-07		uncharacterized LOC129927359(LOC129927359)
LOC129927494	297.62	-2.64454	0.476544	-5.54942	2.87e-08	3.93e-07		uncharacterized LOC129927494(LOC129927494)
LOC106059071	169.518	2.35819	0.424982	5.54892	2.87e-08	3.94e-07		small conductance calcium-activated potassium channel protein 1-like(LOC106059071)	Potassium channel domain-containing protein
LOC106060218	312.385	-1.31404	0.236873	-5.54747	2.9e-08	3.97e-07		prostaglandin reductase 1-like(LOC106060218)
LOC106073643	1612.49	-1.28685	0.232023	-5.54624	2.92e-08	3.99e-07		uncharacterized LOC106073643(LOC106073643)
LOC106054306	20654.6	3.42195	0.617031	5.54583	2.93e-08	4e-07		uncharacterized LOC106054306(LOC106054306)	Uncharacterized protein
LOC106078536	398.111	5.06932	0.914137	5.54547	2.93e-08	4e-07		ficolin-1-A-like(LOC106078536)
LOC106053789	345.546	1.08231	0.195202	5.54459	2.95e-08	4.02e-07		zinc finger CCCH domain-containing protein 13-like(LOC106053789)
LOC106055311	768.499	1.77639	0.320426	5.54385	2.96e-08	4.03e-07		uncharacterized LOC106055311(LOC106055311)
LOC106052926	471.15	-1.05098	0.189748	-5.53879	3.05e-08	4.14e-07		uncharacterized LOC106052926(LOC106052926)	BAG family molecular chaperone regulator 1
LOC106072172	1676.48	-2.12587	0.384219	-5.53296	3.15e-08	4.27e-07		uncharacterized LOC106072172(LOC106072172)	Synapse differentiation-inducing gene protein 1-like
LOC106068854	34.599	-2.52488	0.456338	-5.53291	3.15e-08	4.27e-07		uncharacterized LOC106068854(LOC106068854)	HTH CENPB-type domain-containing protein
LOC106072517	69.4438	4.59185	0.830215	5.53092	3.19e-08	4.31e-07	CLEC.7	uncharacterized LOC106072517(LOC106072517)	C-type lectin domain-containing protein
LOC106063640	457.138	-1.28289	0.231946	-5.53098	3.18e-08	4.31e-07		uncharacterized LOC106063640(LOC106063640)	Uncharacterized protein
LOC129924809	209.497	-1.52539	0.27582	-5.53036	3.2e-08	4.32e-07		uncharacterized LOC129924809(LOC129924809)
LOC106069499	615.545	-1.37054	0.247872	-5.52923	3.22e-08	4.35e-07		sensorin-A-like(LOC106069499)
LOC106055487	163.971	1.88644	0.341195	5.52892	3.22e-08	4.35e-07		uncharacterized LOC106055487(LOC106055487)	GPR180/TMEM145 transmembrane domain-containing protein
LOC129926731	102.539	-1.62358	0.29369	-5.5282	3.24e-08	4.37e-07		uncharacterized LOC129926731(LOC129926731)
LOC106076648	1252.26	-1.54744	0.280065	-5.5253	3.29e-08	4.43e-07	CAV1.2	caveolin-1-like(LOC106076648)	Caveolin
LOC106069582	632.366	1.8002	0.325823	5.52509	3.29e-08	4.44e-07		protocadherin Fat 4-like(LOC106069582)
LOC106063354	79.3659	-1.59857	0.289368	-5.52433	3.31e-08	4.45e-07	DMRT3	doublesex and mab-3 related transcription factor 3, truncated-like(LOC106063354)	Doublesex and mab-3 related transcription factor 3, truncated-like
LOC106057058	3826.23	-1.95196	0.353661	-5.51929	3.4e-08	4.58e-07		pinin-like(LOC106057058)	Pinin/SDK/MemA protein domain-containing protein
LOC106054938	38371.7	1.85939	0.3369	5.51911	3.41e-08	4.58e-07		uncharacterized LOC106054938(LOC106054938)
LOC106069544	320.529	-1.43658	0.260302	-5.51889	3.41e-08	4.58e-07		uncharacterized LOC106069544(LOC106069544)
LOC106061739	1289.71	1.81304	0.328608	5.51735	3.44e-08	4.62e-07		uncharacterized LOC106061739(LOC106061739)
LOC106052276	126.769	1.30531	0.236591	5.51715	3.45e-08	4.62e-07		integrator complex subunit 5-like(LOC106052276)
LOC106072131	1417.45	-1.24297	0.225292	-5.51714	3.45e-08	4.62e-07		DNA-directed RNA polymerase III subunit RPC7-like(LOC106072131)	DNA-directed RNA polymerase III subunit
LOC106061281	919.897	-1.28921	0.233698	-5.51658	3.46e-08	4.63e-07		suppressor of SWI4 1 homolog(LOC106061281)
LOC106076304	306.375	5.7173	1.03654	5.51576	3.47e-08	4.64e-07		uncharacterized LOC106076304(LOC106076304)
LOC106057408	118.101	-1.40646	0.255	-5.51552	3.48e-08	4.65e-07		putative ankyrin repeat protein RF_0381(LOC106057408)
LOC106063744	561.051	1.46108	0.264929	5.515	3.49e-08	4.66e-07		phosphofurin acidic cluster sorting protein 2-like(LOC106063744)	Phosphofurin acidic cluster sorting protein 1-like isoform X2
LOC106074811	1786.95	-1.0605	0.192303	-5.51473	3.49e-08	4.66e-07		DNA-binding transcriptional regulator BolA-like(LOC106074811)	DNA-binding transcriptional regulator BolA-like
LOC106050310	623.124	2.37872	0.431475	5.51299	3.53e-08	4.7e-07		diuretic hormone receptor-like(LOC106050310)
LOC106078223	43.6026	-1.73454	0.314677	-5.51212	3.55e-08	4.73e-07	GPHA2	thyrostimulin alpha-2 subunit-like(LOC106078223)	Thyrostimulin alpha-2 subunit-like isoform X2
LOC106053801	23.1581	-3.36992	0.611484	-5.51106	3.57e-08	4.75e-07		uncharacterized LOC106053801(LOC106053801)
LOC106064560	236.82	1.75211	0.318052	5.50888	3.61e-08	4.8e-07		ribose-5-phosphate isomerase-like(LOC106064560)	ribose-5-phosphate isomerase (EC 5.3.1.6) (Phosphoriboisomerase)
LOC106074788	61524.7	-1.65098	0.299719	-5.50841	3.62e-08	4.81e-07		globin-like(LOC106074788)
LOC106057251	1671.87	-1.22748	0.222927	-5.50619	3.67e-08	4.87e-07		SAYSvFN domain-containing protein 1-like(LOC106057251)	SAYSvFN domain-containing protein
LOC106050636	7221.46	1.51326	0.274861	5.50554	3.68e-08	4.87e-07		cytosolic non-specific dipeptidase-like(LOC106050636)
LOC106059427	355.532	-1.42148	0.258192	-5.50553	3.68e-08	4.87e-07		protocadherin-1-like(LOC106059427)	Cadherin domain-containing protein
LOC129925874	93.6533	-2.08271	0.37848	-5.50283	3.74e-08	4.95e-07		uncharacterized LOC129925874(LOC129925874)
LOC106052496	925.198	1.95575	0.355483	5.50165	3.76e-08	4.97e-07		solute carrier family 41 member 1-like(LOC106052496)
LOC106054997	640.097	-1.58293	0.287788	-5.50033	3.79e-08	5.01e-07		ninjurin-1-like(LOC106054997)
LOC129921577	215.675	-1.30295	0.237008	-5.49747	3.85e-08	5.09e-07		mitochondrial translation release factor in rescue-like(LOC129921577)
LOC129922150	55.3124	-1.5194	0.276427	-5.49658	3.87e-08	5.11e-07		uncharacterized LOC129922150(LOC129922150)
LOC106063805	1233.51	-1.77475	0.322937	-5.49567	3.89e-08	5.13e-07	CBR3.2	carbonyl reductase [NADPH] 3-like(LOC106063805)	carbonyl reductase (NADPH) (EC 1.1.1.184)
LOC106061528	202.614	-1.37576	0.250436	-5.49344	3.94e-08	5.19e-07		tubulin epsilon and delta complex protein 1-like(LOC106061528)
LOC106050582	96.3189	-1.88684	0.343471	-5.49345	3.94e-08	5.19e-07		transcription cofactor vestigial-like protein 2(LOC106050582)	Uncharacterized protein
LOC106052624	212.254	-1.5187	0.276473	-5.49313	3.95e-08	5.2e-07		uncharacterized LOC106052624(LOC106052624)
LOC129924901	42.0735	4.57152	0.832363	5.49222	3.97e-08	5.22e-07		chitotriosidase-1-like(LOC129924901)
LOC106075966	661.878	1.72398	0.313979	5.49075	4e-08	5.25e-07		proton-coupled folate transporter-like(LOC106075966)	Major facilitator superfamily (MFS) profile domain-containing protein
LOC106059138	237.402	1.50711	0.274476	5.49088	4e-08	5.25e-07		dipeptidyl peptidase 8-like(LOC106059138)
LOC129928215	238.249	-1.69658	0.308985	-5.49082	4e-08	5.25e-07		uncharacterized LOC129928215(LOC129928215)
LOC106051204	308.399	1.58951	0.289571	5.48918	4.04e-08	5.29e-07		glyoxylate reductase/hydroxypyruvate reductase-like(LOC106051204)	Glyoxylate reductase/hydroxypyruvate reductase
LOC129927419	63274.4	-1.48508	0.27061	-5.48791	4.07e-08	5.33e-07		uncharacterized LOC129927419(LOC129927419)
LOC106075591	1023.78	-1.25268	0.228382	-5.48502	4.13e-08	5.41e-07		voltage-gated potassium channel subunit beta-2-like(LOC106075591)
LOC106055472	13118	-1.2923	0.235614	-5.48484	4.14e-08	5.41e-07		adhesive plaque matrix protein-like(LOC106055472)	PDZ domain-containing protein
LOC129926779	26.8622	5.0742	0.925383	5.48335	4.17e-08	5.45e-07		uncharacterized LOC129926779(LOC129926779)
LOC106061727	728.193	1.65504	0.301848	5.48302	4.18e-08	5.46e-07		ceramide-1-phosphate transfer protein-like(LOC106061727)	Glycolipid transfer protein domain-containing protein
LOC106065515	76.9454	5.21375	0.950919	5.48285	4.19e-08	5.46e-07		beta-1,4-galactosyltransferase galt-1-like(LOC106065515)
LOC106073878	74.9989	-1.99737	0.364317	-5.4825	4.19e-08	5.47e-07	DOP2R	dopamine D2-like receptor(LOC106073878)
LOC106052914	3108.13	1.01719	0.185589	5.48086	4.23e-08	5.51e-07		heat shock 70 kDa protein 4-like(LOC106052914)
LOC129927227	834.988	-1.12073	0.204513	-5.47999	4.25e-08	5.54e-07		uncharacterized LOC129927227(LOC129927227)
LOC106071872	1271.21	1.02873	0.187782	5.47831	4.29e-08	5.58e-07		sulfide:quinone oxidoreductase, mitochondrial-like(LOC106071872)	FAD/NAD(P)-binding domain-containing protein
LOC106068297	534.585	1.33211	0.243193	5.47759	4.31e-08	5.6e-07		uncharacterized LOC106068297(LOC106068297)
LOC106053951	344.625	-1.82236	0.332888	-5.47439	4.39e-08	5.69e-07		somatostatin receptor type 3-like(LOC106053951)
LOC129923996	32.7429	1.60217	0.292765	5.47255	4.44e-08	5.75e-07		beta-1,3-galactosyltransferase 5-like(LOC129923996)
LOC106062095	505.788	-1.0921	0.199607	-5.47122	4.47e-08	5.79e-07	CARCRL	calcitonin gene-related peptide type 1 receptor-like(LOC106062095)
LOC106071069	6022.37	-1.40011	0.256033	-5.46848	4.54e-08	5.87e-07		uncharacterized LOC106071069(LOC106071069)
LOC106063473	10869.3	-2.28464	0.417994	-5.46572	4.61e-08	5.96e-07		uncharacterized LOC106063473(LOC106063473)	Uncharacterized protein
LOC106052154	1644.39	-1.41818	0.259548	-5.46402	4.65e-08	6.01e-07	GSTO1.1	glutathione S-transferase omega-1-like(LOC106052154)	Glutathione S-transferase omega (GSTO) (EC 1.20.4.2) (EC 1.8.5.1) (EC 2.5.1.18) (Glutathione-dependent dehydroascorbate reductase) (Monomethylarsonic acid reductase)
LOC129923205	717.027	-1.76631	0.323277	-5.46375	4.66e-08	6.02e-07		uncharacterized LOC129923205(LOC129923205)
LOC106055727	140.993	1.42003	0.260088	5.45982	4.77e-08	6.15e-07		P2R1A-PPP2R2A-interacting phosphatase regulator 1-like(LOC106055727)	Uncharacterized protein
LOC106051392	40.6282	-2.14129	0.392201	-5.45967	4.77e-08	6.15e-07		FMRFamide receptor-like(LOC106051392)	G-protein coupled receptors family 1 profile domain-containing protein
LOC106069853	3052.49	2.31384	0.424001	5.45717	4.84e-08	6.24e-07	HEXA.1	beta-hexosaminidase subunit alpha-like(LOC106069853)	beta-N-acetylhexosaminidase (EC 3.2.1.52)
LOC129924493	428.353	1.78621	0.327395	5.45583	4.87e-08	6.28e-07		uncharacterized LOC129924493(LOC129924493)
LOC106053763	467.518	-1.50128	0.275168	-5.45586	4.87e-08	6.28e-07		major facilitator superfamily domain-containing protein 6-like(LOC106053763)
LOC106057675	279.574	1.72715	0.316609	5.45516	4.89e-08	6.29e-07		tyrosine-protein kinase SYK-like(LOC106057675)	non-specific protein-tyrosine kinase (EC 2.7.10.2)
LOC106071206	150.618	-1.91241	0.350575	-5.45508	4.9e-08	6.29e-07		temptin-like(LOC106071206)
LOC106056171	2448.62	-1.23543	0.226517	-5.45401	4.92e-08	6.33e-07		density-regulated protein homolog(LOC106056171)	Density-regulated protein
LOC106058244	2007.69	1.53474	0.281416	5.45363	4.94e-08	6.34e-07		von Willebrand factor A domain-containing protein 8-like(LOC106058244)
LOC129926966	25.8098	-1.61199	0.295756	-5.45041	5.03e-08	6.45e-07		uncharacterized LOC129926966(LOC129926966)
LOC106059853	387.876	-1.2523	0.2298	-5.4495	5.05e-08	6.48e-07		zinc finger protein squeeze-like(LOC106059853)
LOC106052115	689.994	1.16116	0.213086	5.44926	5.06e-08	6.48e-07		mannose-1-phosphate guanyltransferase beta-like(LOC106052115)	mannose-1-phosphate guanylyltransferase (EC 2.7.7.13)
LOC106068793	3453.53	1.41657	0.259976	5.44886	5.07e-08	6.49e-07		uncharacterized LOC106068793(LOC106068793)
LOC106069324	55.6643	-3.62403	0.665164	-5.44833	5.08e-08	6.51e-07	CLEC4M.3	C-type lectin domain family 4 member M-like(LOC106069324)	C-type lectin domain-containing protein
LOC106055392	3839.76	-1.19869	0.220021	-5.44808	5.09e-08	6.51e-07		ABC transporter F family member 4-like(LOC106055392)	Aprataxin and PNK-like factor PBZ domain-containing protein
LOC106062915	178.776	1.246	0.228758	5.44682	5.13e-08	6.55e-07		transmembrane protein 138-like(LOC106062915)
LOC129927026	324.141	3.52703	0.64757	5.44656	5.14e-08	6.56e-07		uncharacterized LOC129927026(LOC129927026)
LOC106071899	255.598	2.58959	0.47546	5.44648	5.14e-08	6.56e-07		uncharacterized LOC106071899(LOC106071899)
LOC106078427	847.611	-1.18979	0.218445	-5.44664	5.13e-08	6.56e-07		electroneutral sodium bicarbonate exchanger 1-like(LOC106078427)	Anion exchange protein
LOC106078672	49.4762	-1.6358	0.300369	-5.44598	5.15e-08	6.57e-07		uncharacterized LOC106078672(LOC106078672)
LOC106068441	1422.95	1.36868	0.251328	5.44579	5.16e-08	6.57e-07		Y+L amino acid transporter 2-like(LOC106068441)
LOC129928855	415.038	5.14861	0.946353	5.44047	5.31e-08	6.76e-07		ficolin-1-like(LOC129928855)
LOC106073428	244.356	-1.29223	0.237528	-5.44031	5.32e-08	6.76e-07		uncharacterized LOC106073428(LOC106073428)	THAP-type domain-containing protein
LOC106075666	23.826	2.28133	0.419541	5.43769	5.4e-08	6.85e-07		corticotropin-releasing factor receptor 1-like(LOC106075666)
LOC129924767	46.5017	-1.73186	0.318528	-5.43707	5.42e-08	6.87e-07		uncharacterized LOC129924767(LOC129924767)
LOC106057576	7.42535	5.89664	1.08467	5.43633	5.44e-08	6.89e-07		uncharacterized LOC106057576(LOC106057576)	Uncharacterized protein
LOC106059450	50.1718	-1.6346	0.300828	-5.43368	5.52e-08	6.98e-07		uncharacterized LOC106059450(LOC106059450)
LOC106065877	84.9291	-1.63126	0.300285	-5.43237	5.56e-08	7.02e-07		prolyl 4-hydroxylase subunit alpha-3-like(LOC106065877)
LOC106050671	274.046	1.34646	0.247863	5.43227	5.56e-08	7.02e-07		phagosome assembly factor 1-like(LOC106050671)
LOC129928721	66.8839	-1.189	0.218914	-5.43136	5.59e-08	7.06e-07		uncharacterized LOC129928721(LOC129928721)
LOC106060444	190.568	-1.66439	0.306466	-5.43089	5.61e-08	7.07e-07		excitatory amino acid transporter 1-like(LOC106060444)
LOC106073187	521.586	4.04517	0.745541	5.42581	5.77e-08	7.26e-07		uncharacterized LOC106073187(LOC106073187)
LOC106052612	11118.2	-1.44243	0.265908	-5.42457	5.81e-08	7.3e-07		titin homolog(LOC106052612)
LOC106072358	257.636	5.57153	1.02729	5.42353	5.84e-08	7.34e-07		chitinase-3-like protein 1(LOC106072358)
LOC106051303	843.024	1.16468	0.21481	5.42193	5.9e-08	7.4e-07		uncharacterized LOC106051303(LOC106051303)
LOC129921975	82.6392	-1.87221	0.345307	-5.42187	5.9e-08	7.4e-07		uncharacterized LOC129921975(LOC129921975)
LOC106055217	2856.83	1.8615	0.343359	5.42144	5.91e-08	7.41e-07		retinoid-inducible serine carboxypeptidase-like(LOC106055217)
LOC106052153	309.1	-1.15729	0.213491	-5.4208	5.93e-08	7.44e-07		chromosome transmission fidelity protein 8 homolog(LOC106052153)	Chromosome transmission fidelity protein 8 homolog
LOC106077991	752.957	1.16412	0.214888	5.41734	6.05e-08	7.57e-07		atos homolog protein A-like(LOC106077991)
LOC106071987	175.193	3.73108	0.688882	5.41614	6.09e-08	7.61e-07		uncharacterized LOC106071987(LOC106071987)
LOC106052448	92.9197	2.49215	0.460158	5.41585	6.1e-08	7.62e-07		uncharacterized LOC106052448(LOC106052448)
LOC106067289	2503.15	2.70205	0.499123	5.4136	6.18e-08	7.71e-07		maltase 2-like(LOC106067289)
LOC129923293	93.5408	-1.12972	0.208682	-5.41361	6.18e-08	7.71e-07		uncharacterized LOC129923293(LOC129923293)
LOC106060651	75.9926	-2.0356	0.376025	-5.41347	6.18e-08	7.71e-07		calpain-8-like(LOC106060651)
LOC106079706	120.798	-1.54599	0.285744	-5.41041	6.29e-08	7.83e-07		uncharacterized LOC106079706(LOC106079706)	Uncharacterized protein LOC106079706
LOC129926835	57.6257	-1.32133	0.244238	-5.41003	6.3e-08	7.84e-07		uncharacterized LOC129926835(LOC129926835)
LOC106070164	1155.07	-1.05999	0.196058	-5.40649	6.43e-08	7.99e-07		uncharacterized LOC106070164(LOC106070164)
LOC129924480	190.412	-2.13492	0.394908	-5.40612	6.44e-08	8e-07		uncharacterized LOC129924480(LOC129924480)
LOC106064799	15.0737	4.87369	0.901708	5.40495	6.48e-08	8.05e-07	DPT.2	dermatopontin-like(LOC106064799)
LOC106059920	314.819	-1.53599	0.284256	-5.40354	6.53e-08	8.11e-07		membrane frizzled-related protein-like(LOC106059920)	Membrane frizzled-related protein-like isoform X1
LOC129926648	115.914	-2.26135	0.418568	-5.40258	6.57e-08	8.14e-07		uncharacterized LOC129926648(LOC129926648)
LOC106069826	184.474	-1.17826	0.218181	-5.40037	6.65e-08	8.21e-07		uncharacterized LOC106069826(LOC106069826)	Uncharacterized protein
LOC106065464	803.28	-1.3541	0.250739	-5.40046	6.65e-08	8.21e-07	CHRNA10.2	neuronal acetylcholine receptor subunit alpha-10-like(LOC106065464)	Uncharacterized protein
LOC106061785	1678.3	-1.82886	0.338657	-5.40033	6.65e-08	8.21e-07		sodium-coupled monocarboxylate transporter 1-like(LOC106061785)	Sodium-dependent multivitamin transporter
LOC106054373	448.409	-1.45982	0.270336	-5.40003	6.66e-08	8.22e-07		uncharacterized LOC106054373(LOC106054373)
LOC129922355	292.06	-1.73666	0.321616	-5.39981	6.67e-08	8.22e-07		uncharacterized LOC129922355(LOC129922355)
LOC129923621	125.283	-1.21512	0.225035	-5.3997	6.68e-08	8.23e-07		uncharacterized LOC129923621(LOC129923621)
LOC106076318	158.033	1.04446	0.193514	5.39735	6.76e-08	8.32e-07		putative methyltransferase-like protein 7A(LOC106076318)	Methyltransferase type 11 domain-containing protein
LOC129927001	27.285	-1.65798	0.307238	-5.39643	6.8e-08	8.35e-07		uncharacterized LOC129927001(LOC129927001)
LOC106060337	3975.24	1.31849	0.244361	5.39566	6.83e-08	8.38e-07		sorting nexin-8-like(LOC106060337)
LOC106077429	2277.24	1.66358	0.308419	5.3939	6.89e-08	8.45e-07		NFX1-type zinc finger-containing protein 1-like(LOC106077429)
LOC106080041	119.926	-1.17559	0.218027	-5.39192	6.97e-08	8.54e-07		interaptin-like(LOC106080041)
LOC129927887	50.2718	-1.56662	0.290666	-5.38976	7.06e-08	8.62e-07		uncharacterized LOC129927887(LOC129927887)
LOC129927145	60.8858	-1.78968	0.332122	-5.38861	7.1e-08	8.67e-07		uncharacterized LOC129927145(LOC129927145)
LOC129924491	2262.62	2.07679	0.385417	5.38842	7.11e-08	8.67e-07		uncharacterized LOC129924491(LOC129924491)
LOC106060196	628.64	-1.07844	0.200174	-5.38751	7.14e-08	8.71e-07		splicing regulator SDE2-like(LOC106060196)
LOC106078167	140097	-1.12329	0.208538	-5.3865	7.18e-08	8.75e-07		tropomyosin-2-like(LOC106078167)	Tropomyosin isoform X6
LOC106060230	4054.12	3.81115	0.707587	5.38612	7.2e-08	8.76e-07		uncharacterized LOC106060230(LOC106060230)
LOC106067081	3139.16	1.81475	0.336988	5.38523	7.24e-08	8.8e-07		multiple epidermal growth factor-like domains protein 6(LOC106067081)
LOC106062015	395.422	-2.0857	0.387514	-5.38227	7.36e-08	8.93e-07		HCS2 neuropeptides-like(LOC106062015)
LOC129927681	63.1955	-1.2269	0.227965	-5.38198	7.37e-08	8.94e-07		uncharacterized LOC129927681(LOC129927681)
LOC106077445	2194.68	1.13153	0.210341	5.37952	7.47e-08	9.05e-07		uncharacterized oxidoreductase YjmC-like(LOC106077445)
LOC106068071	3244.53	-2.61952	0.487099	-5.3778	7.54e-08	9.13e-07		kunitz-type serine protease inhibitor 2-like(LOC106068071)	BPTI/Kunitz inhibitor domain-containing protein
LOC106078404	503.549	4.78167	0.889213	5.37741	7.56e-08	9.14e-07		uncharacterized LOC106078404(LOC106078404)
LOC106070769	1513.62	1.09696	0.204011	5.37696	7.58e-08	9.16e-07		ras-related protein Rab-7L1-like(LOC106070769)
LOC106056618	275.581	-1.36022	0.253016	-5.37605	7.61e-08	9.2e-07		G-protein coupled receptor GRL101-like(LOC106056618)
LOC106068117	1959.89	-1.20107	0.223486	-5.37422	7.69e-08	9.28e-07		coiled-coil domain-containing protein 138-like(LOC106068117)
LOC106075255	121.371	1.14334	0.212982	5.36825	7.95e-08	9.58e-07		kelch-like protein 20(LOC106075255)	BTB domain-containing protein
LOC106075612	1809.77	-1.41109	0.262934	-5.3667	8.02e-08	9.65e-07		uncharacterized LOC106075612(LOC106075612)
LOC106061297	127.815	-1.6434	0.306368	-5.36414	8.13e-08	9.78e-07		TWiK family of potassium channels protein 18-like(LOC106061297)	Potassium channel domain-containing protein
LOC106063911	2111.47	1.00505	0.187394	5.36332	8.17e-08	9.82e-07		uncharacterized LOC106063911(LOC106063911)
LOC106054418	1274.35	8.49767	1.58531	5.36025	8.31e-08	9.99e-07		uncharacterized LOC106054418(LOC106054418)
LOC106071782	2588.91	2.28415	0.426185	5.35952	8.34e-08	1e-06		uncharacterized LOC106071782(LOC106071782)	Vitellogenin domain-containing protein
LOC106058406	833.959	1.70226	0.31763	5.35926	8.36e-08	1e-06		alpha-L-fucosidase-like(LOC106058406)
LOC129926940	98.7387	-2.29078	0.42746	-5.35906	8.37e-08	1e-06		uncharacterized LOC129926940(LOC129926940)
LOC106054159	835.331	-1.28321	0.239454	-5.35889	8.37e-08	1e-06		protein PRQFV-amide-like(LOC106054159)	Uncharacterized protein
LOC106075951	1160.12	-1.18223	0.220706	-5.3566	8.48e-08	1.01e-06		RNA-binding protein 42-like(LOC106075951)
LOC129928112	225.274	-1.7772	0.331789	-5.35642	8.49e-08	1.02e-06		uncharacterized LOC129928112(LOC129928112)
LOC106050770	854.301	-1.03346	0.193	-5.35472	8.57e-08	1.02e-06		uncharacterized LOC106050770(LOC106050770)
LOC106059915	4373.68	-1.04642	0.195424	-5.35462	8.57e-08	1.02e-06		phenylalanine--tRNA ligase alpha subunit-like(LOC106059915)	Phenylalanine--tRNA ligase alpha subunit (EC 6.1.1.20)
LOC106067211	80.8105	-1.5599	0.291436	-5.35246	8.68e-08	1.03e-06	GRIN2B	glutamate receptor ionotropic, NMDA 2B-like(LOC106067211)
LOC106072144	5624.63	-1.03758	0.193856	-5.35232	8.68e-08	1.04e-06		splicing factor 3B subunit 2-like(LOC106072144)
LOC106071516	390.371	1.76672	0.330207	5.35034	8.78e-08	1.04e-06		solute carrier family 45 member 3-like(LOC106071516)
LOC106072015	818.993	1.12344	0.209976	5.35034	8.78e-08	1.04e-06		uncharacterized LOC106072015(LOC106072015)	AIG1-type G domain-containing protein
LOC106053860	340.32	-1.61616	0.302197	-5.34803	8.89e-08	1.06e-06		uncharacterized LOC106053860(LOC106053860)
LOC129923687	538.321	1.98907	0.371945	5.34776	8.9e-08	1.06e-06		uncharacterized LOC129923687(LOC129923687)
LOC106054018	4327.95	-1.13663	0.212563	-5.34726	8.93e-08	1.06e-06		myomodulin neuropeptides-like(LOC106054018)
LOC106075238	472.327	2.03408	0.380793	5.34169	9.21e-08	1.09e-06		3-methyl-2-oxobutanoate dehydrogenase [lipoamide] kinase, mitochondrial-like(LOC106075238)
LOC106069373	777.743	1.17577	0.22012	5.3415	9.22e-08	1.09e-06	SAC1	phosphatidylinositol-3-phosphatase SAC1-like(LOC106069373)
LOC129926902	728.479	-1.2721	0.238192	-5.34066	9.26e-08	1.1e-06		acetylcholine receptor subunit alpha-like(LOC129926902)
LOC106069020	1655.57	1.29362	0.242234	5.34038	9.28e-08	1.1e-06		3-hydroxy-D-aspartate aldolase-like(LOC106069020)
LOC106075974	1232.75	-1.13971	0.213414	-5.34037	9.28e-08	1.1e-06		pre-mRNA-processing factor 39-like(LOC106075974)	Pre-mRNA-processing factor 39-like isoform X3
LOC106072547	510.886	-1.0769	0.201707	-5.3389	9.35e-08	1.11e-06		uncharacterized LOC106072547(LOC106072547)	Myb/SANT-like DNA-binding domain-containing protein
LOC106061474	1152.47	1.1601	0.21745	5.335	9.55e-08	1.13e-06		spartin-like(LOC106061474)	Spartin-like
LOC106058104	28.725	2.0434	0.38326	5.33164	9.73e-08	1.15e-06		2-succinylbenzoate--CoA ligase-like(LOC106058104)
LOC129928800	7.41966	5.89571	1.10582	5.3315	9.74e-08	1.15e-06		farnesyl pyrophosphate synthase-like(LOC129928800)
LOC106069718	96.8889	2.42646	0.455245	5.33002	9.82e-08	1.16e-06	MGAT1.1	alpha-1,3-mannosyl-glycoprotein 2-beta-N-acetylglucosaminyltransferase-like(LOC106069718)
LOC129928830	281.394	-1.58043	0.296699	-5.32671	1e-07	1.18e-06		uncharacterized LOC129928830(LOC129928830)
LOC106063197	38.2983	2.52339	0.474096	5.32254	1.02e-07	1.21e-06		uncharacterized LOC106063197(LOC106063197)
LOC106075643	323.049	-1.28893	0.242187	-5.32203	1.03e-07	1.21e-06		serine/threonine-protein phosphatase 6 regulatory ankyrin repeat subunit A-like(LOC106075643)
LOC129922310	25.8237	-1.92917	0.36292	-5.31569	1.06e-07	1.25e-06		uncharacterized LOC129922310(LOC129922310)
LOC106064952	799.001	-1.39931	0.263294	-5.31462	1.07e-07	1.26e-06		adhesion G protein-coupled receptor L3-like(LOC106064952)
LOC106072550	534.725	-1.08786	0.204764	-5.31272	1.08e-07	1.27e-06		zinc finger protein 226-like(LOC106072550)
LOC106078649	1099.31	1.69307	0.318731	5.31193	1.08e-07	1.27e-06	HACL	2-hydroxyacyl-CoA lyase 1-like(LOC106078649)
LOC106074011	164.571	-2.35444	0.443263	-5.31162	1.09e-07	1.27e-06		uncharacterized LOC106074011(LOC106074011)	Dirigent protein
LOC106051390	1132.02	1.87743	0.35348	5.31128	1.09e-07	1.28e-06		DCC-interacting protein 13-alpha-like(LOC106051390)	PH domain-containing protein
LOC106074925	168.967	4.42308	0.832931	5.31027	1.09e-07	1.28e-06		uncharacterized LOC106074925(LOC106074925)	Sulfatase N-terminal domain-containing protein
LOC106068330	11858.2	2.79154	0.525717	5.30997	1.1e-07	1.28e-06		uncharacterized LOC106068330(LOC106068330)
LOC106055817	2983.29	1.95205	0.36769	5.30894	1.1e-07	1.29e-06	ACADVL	very long-chain specific acyl-CoA dehydrogenase, mitochondrial-like(LOC106055817)	Very long-chain specific acyl-CoA dehydrogenase, mitochondrial (EC 1.3.8.9)
LOC106062289	19.2584	-3.54651	0.668205	-5.30752	1.11e-07	1.3e-06		uncharacterized LOC106062289(LOC106062289)
LOC106080329	326.433	2.95802	0.557438	5.30645	1.12e-07	1.3e-06		uncharacterized LOC106080329(LOC106080329)	ZP domain-containing protein
LOC106060501	677.914	-1.28821	0.242778	-5.30613	1.12e-07	1.31e-06		putative methyltransferase C9orf114(LOC106060501)	Uncharacterized protein
LOC106064240	3338.14	1.33329	0.251297	5.30564	1.12e-07	1.31e-06	CPT2	carnitine O-palmitoyltransferase 2, mitochondrial-like(LOC106064240)
LOC106060858	347.186	1.90754	0.359569	5.30508	1.13e-07	1.31e-06		sodium-coupled monocarboxylate transporter 2-like(LOC106060858)
LOC106053783	581.653	1.87426	0.353307	5.3049	1.13e-07	1.31e-06		sialin-like(LOC106053783)
LOC106071182	556.169	-1.01607	0.191571	-5.30387	1.13e-07	1.32e-06		glutaredoxin-like protein C5orf63 homolog(LOC106071182)	Glutaredoxin-like protein
LOC106053632	877.143	-1.14571	0.216037	-5.3033	1.14e-07	1.32e-06		uncharacterized LOC106053632(LOC106053632)
LOC129927655	218.021	-1.70313	0.321143	-5.30333	1.14e-07	1.32e-06		uncharacterized LOC129927655(LOC129927655)
LOC106054554	3637.38	1.07163	0.202096	5.30259	1.14e-07	1.33e-06		potassium channel subfamily K member 1-like(LOC106054554)
LOC129928242	167.194	-1.62001	0.305571	-5.30158	1.15e-07	1.33e-06		uncharacterized LOC129928242(LOC129928242)
LOC129922078	37.511	-2.21331	0.417584	-5.30026	1.16e-07	1.34e-06		uncharacterized LOC129922078(LOC129922078)
LOC106052282	2482	1.36365	0.257463	5.29647	1.18e-07	1.37e-06		dmX-like protein 2(LOC106052282)
LOC106076753	112.908	2.06171	0.389297	5.29599	1.18e-07	1.37e-06		uncharacterized LOC106076753(LOC106076753)
LOC106073553	7689.98	1.37804	0.260239	5.2953	1.19e-07	1.37e-06		ATP-binding cassette sub-family A member 2-like(LOC106073553)
LOC106067565	33.8056	-2.63338	0.49731	-5.29525	1.19e-07	1.37e-06		ganglioside GM2 activator-like(LOC106067565)	MD-2-related lipid-recognition domain-containing protein
LOC106075324	2468.12	2.8873	0.545452	5.2934	1.2e-07	1.39e-06		uncharacterized LOC106075324(LOC106075324)
LOC129921903	108.367	-1.62782	0.307547	-5.29291	1.2e-07	1.39e-06		uncharacterized LOC129921903(LOC129921903)
LOC106061666	1445.8	-1.15897	0.218994	-5.29226	1.21e-07	1.39e-06		uncharacterized LOC106061666(LOC106061666)
LOC106057701	3873.21	1.45018	0.274039	5.29188	1.21e-07	1.39e-06		23 kDa integral membrane protein-like(LOC106057701)
LOC106078061	30.9446	-1.97571	0.373351	-5.29182	1.21e-07	1.39e-06	GABRA2	gamma-aminobutyric acid receptor subunit alpha-2-like(LOC106078061)
LOC106078181	993.393	1.32953	0.251354	5.28946	1.23e-07	1.41e-06		cholinephosphotransferase 1-like(LOC106078181)
LOC106054319	34896.2	3.07418	0.581493	5.2867	1.25e-07	1.43e-06		uncharacterized LOC106054319(LOC106054319)
LOC106073238	57.1713	1.50352	0.284631	5.28234	1.28e-07	1.46e-06		nucleolar protein 4-like(LOC106073238)	Nucleolar protein 4-like isoform X2
LOC106078210	1192	-1.10598	0.209456	-5.28024	1.29e-07	1.48e-06		enterin neuropeptides-like(LOC106078210)
LOC106054199	272.095	-1.63213	0.309164	-5.27917	1.3e-07	1.49e-06		spermatogenesis-associated protein 22-like(LOC106054199)	OB domain-containing protein
LOC106071950	34.6284	2.01173	0.381126	5.27839	1.3e-07	1.49e-06		uncharacterized LOC106071950(LOC106071950)
LOC106075984	800.817	1.73668	0.329058	5.27773	1.31e-07	1.5e-06		rho GTPase-activating protein 6-like(LOC106075984)
LOC106068861	1922.43	1.63053	0.309081	5.27542	1.32e-07	1.52e-06		glycerol-3-phosphate dehydrogenase [NAD(+)], cytoplasmic-like(LOC106068861)
LOC129924976	137.699	-1.74192	0.330289	-5.27391	1.34e-07	1.53e-06		uncharacterized LOC129924976(LOC129924976)
LOC106079305	248.184	-1.00521	0.190616	-5.27349	1.34e-07	1.53e-06		N-acetyltransferase 9-like protein(LOC106079305)	N-acetyltransferase domain-containing protein
LOC106067747	206.995	1.42888	0.270966	5.27329	1.34e-07	1.53e-06		transmembrane protein 26-like(LOC106067747)	Transmembrane protein 26
LOC106064253	2052.32	-1.46319	0.277529	-5.2722	1.35e-07	1.54e-06		cerebral peptide 1-like(LOC106064253)
LOC106072825	909.749	1.52752	0.289779	5.27132	1.35e-07	1.55e-06		sialin-like(LOC106072825)
LOC129924182	171.131	-1.5099	0.286699	-5.26651	1.39e-07	1.58e-06		uncharacterized LOC129924182(LOC129924182)
LOC106062754	960.305	-1.2743	0.242025	-5.26515	1.4e-07	1.59e-06		cyclin-D1-binding protein 1 homolog(LOC106062754)
LOC106061082	942.271	-1.05783	0.200967	-5.26372	1.41e-07	1.61e-06		uncharacterized LOC106061082(LOC106061082)	Transcription factor TFIIIC triple barrel domain-containing protein
LOC129928082	804.844	-1.05351	0.200205	-5.26212	1.42e-07	1.62e-06		39S ribosomal protein L54, mitochondrial-like(LOC129928082)
LOC106062209	2489.77	1.09534	0.208172	5.26172	1.43e-07	1.62e-06	DYNC2LI1.1	cytoplasmic dynein 2 heavy chain 1-like(LOC106062209)
LOC106063773	375.533	2.84832	0.541569	5.25939	1.45e-07	1.64e-06		uncharacterized LOC106063773(LOC106063773)
LOC106052877	4400.53	-1.02789	0.195455	-5.25895	1.45e-07	1.64e-06		arginine and glutamate-rich protein 1-like(LOC106052877)
LOC106058099	417.771	-2.21481	0.421326	-5.25677	1.47e-07	1.66e-06		uncharacterized LOC106058099(LOC106058099)
LOC129926148	51.5306	6.12974	1.16633	5.25559	1.48e-07	1.67e-06		hemolymph lipopolysaccharide-binding protein-like(LOC129926148)
LOC106057391	1655.1	1.6842	0.320503	5.25485	1.48e-07	1.67e-06		cytochrome P450 4F4-like(LOC106057391)
LOC106069515	3759.88	2.74883	0.523115	5.25473	1.48e-07	1.67e-06		uncharacterized LOC106069515(LOC106069515)
LOC106071549	319.946	1.83254	0.348797	5.25388	1.49e-07	1.68e-06		uncharacterized LOC106071549(LOC106071549)
LOC106068153	2692.9	-1.32297	0.251918	-5.25158	1.51e-07	1.7e-06		DNA ligase 1-like(LOC106068153)
LOC106070514	2084.35	-2.04703	0.389929	-5.24975	1.52e-07	1.71e-06		CD9 antigen-like(LOC106070514)	Tetraspanin
LOC106061746	774.618	-1.1326	0.21575	-5.24958	1.52e-07	1.72e-06		uncharacterized LOC106061746(LOC106061746)	L-dopachrome isomerase (EC 5.3.2.1) (EC 5.3.3.12) (L-dopachrome tautomerase) (Phenylpyruvate tautomerase)
LOC106080182	669.921	-1.50611	0.286907	-5.24945	1.53e-07	1.72e-06		ribonuclease P protein subunit p30-like(LOC106080182)	Uncharacterized protein
LOC129923100	364.889	-1.30274	0.248321	-5.24618	1.55e-07	1.74e-06		uncharacterized LOC129923100(LOC129923100)
LOC106059455	1002.18	-3.75574	0.715951	-5.24581	1.56e-07	1.75e-06		fibrinogen-like protein A(LOC106059455)
LOC129925033	98.9209	-1.58704	0.302554	-5.24547	1.56e-07	1.75e-06		uncharacterized LOC129925033(LOC129925033)
LOC106057700	196.556	-1.14425	0.218156	-5.24509	1.56e-07	1.75e-06		UPF0764 protein C16orf89 homolog(LOC106057700)
LOC106068444	163.886	1.10806	0.211306	5.24388	1.57e-07	1.76e-06		probable palmitoyltransferase ZDHHC24(LOC106068444)
LOC129927770	102.964	-1.74626	0.333006	-5.24392	1.57e-07	1.76e-06		uncharacterized LOC129927770(LOC129927770)
LOC106068277	5020.03	3.80928	0.726779	5.24132	1.59e-07	1.78e-06	LDLR.2	low-density lipoprotein receptor-like(LOC106068277)
LOC129928272	146.207	-1.59777	0.304913	-5.24008	1.61e-07	1.79e-06		uncharacterized LOC129928272(LOC129928272)
LOC129926933	33.8511	-1.62182	0.309501	-5.24009	1.6e-07	1.79e-06		uncharacterized LOC129926933(LOC129926933)
LOC106070529	2442.75	-1.25246	0.239203	-5.23599	1.64e-07	1.83e-06		MKI67 FHA domain-interacting nucleolar phosphoprotein-like(LOC106070529)
LOC106059923	2156.73	-1.83194	0.349908	-5.23548	1.65e-07	1.84e-06		tubby-related protein 3-like(LOC106059923)	Tubby-related protein 3-like isoform X3
LOC106076641	198.4	2.29537	0.438447	5.23523	1.65e-07	1.84e-06		bestrophin-4-like(LOC106076641)
LOC106059106	943.389	1.70538	0.325784	5.23468	1.65e-07	1.84e-06		MOXD1 homolog 1-like(LOC106059106)
LOC129928079	412.635	-1.44857	0.276911	-5.23119	1.68e-07	1.87e-06		sulfiredoxin-1-like(LOC129928079)
LOC106069288	359.346	-1.13874	0.21777	-5.22911	1.7e-07	1.89e-06		uncharacterized LOC106069288(LOC106069288)
LOC106059569	624.785	1.75757	0.336189	5.2279	1.71e-07	1.91e-06		D-3-phosphoglycerate dehydrogenase-like(LOC106059569)	D-3-phosphoglycerate dehydrogenase-like isoform X1
LOC106068536	1388.39	1.02022	0.195336	5.2229	1.76e-07	1.96e-06		ectonucleoside triphosphate diphosphohydrolase 2-like(LOC106068536)	Ubiquitin-like domain-containing protein
LOC106075770	374.832	2.80562	0.537553	5.21925	1.8e-07	1.99e-06		uncharacterized LOC106075770(LOC106075770)
LOC106079785	6127.84	1.76316	0.337815	5.2193	1.8e-07	1.99e-06		catalase-like(LOC106079785)
LOC106071527	720.956	1.83029	0.350703	5.21891	1.8e-07	1.99e-06		carbonic anhydrase-like(LOC106071527)
LOC106061342	3747.84	1.59235	0.305138	5.21844	1.8e-07	2e-06	GUSB	beta-glucuronidase-like(LOC106061342)
LOC106061729	68.8494	1.54392	0.296008	5.2158	1.83e-07	2.02e-06		uncharacterized LOC106061729(LOC106061729)
LOC106054397	611.223	-1.01452	0.194715	-5.21027	1.89e-07	2.08e-06		collagen alpha-4(VI) chain-like(LOC106054397)
LOC129924693	48.7737	1.54218	0.296072	5.20881	1.9e-07	2.1e-06		CCR4-NOT transcription complex subunit 6-like(LOC129924693)
LOC106064172	29.214	5.40384	1.03767	5.20769	1.91e-07	2.11e-06		uncharacterized LOC106064172(LOC106064172)
LOC106052790	3070.44	-1.03481	0.198711	-5.20762	1.91e-07	2.11e-06		uncharacterized LOC106052790(LOC106052790)
LOC106059769	89.8822	4.06463	0.780584	5.20716	1.92e-07	2.11e-06		uncharacterized LOC106059769(LOC106059769)	G-protein coupled receptors family 1 profile domain-containing protein
LOC106076723	1244.82	-1.53791	0.2954	-5.2062	1.93e-07	2.12e-06	MIP3.2	molluscan insulin-related peptide 3-like(LOC106076723)	Molluscan insulin-related peptide 3-like
LOC106070902	326.793	1.24264	0.238705	5.20574	1.93e-07	2.12e-06		cyclin-dependent kinase 14-like(LOC106070902)	Protein kinase domain-containing protein
LOC106061970	7930.25	1.42999	0.274735	5.20497	1.94e-07	2.13e-06	BHD1	D-beta-hydroxybutyrate dehydrogenase-like(LOC106061970)	3-oxoacyl-[acyl-carrier-protein] reductase (EC 1.1.1.100)
LOC106078660	5049.36	-1.03566	0.199085	-5.20208	1.97e-07	2.16e-06		ATP synthase subunit e, mitochondrial-like(LOC106078660)	ATP synthase subunit e, mitochondrial
LOC106054124	1071.89	3.33157	0.640447	5.20194	1.97e-07	2.16e-06		uncharacterized LOC106054124(LOC106054124)	Uncharacterized protein
LOC106057150	354.704	-1.07359	0.206416	-5.20109	1.98e-07	2.17e-06		PTB-containing, cubilin and LRP1-interacting protein-like(LOC106057150)
LOC106073867	94.2567	1.53002	0.294234	5.20003	1.99e-07	2.18e-06		uncharacterized LOC106073867(LOC106073867)	Palmitoyltransferase (EC 2.3.1.225)
LOC106050627	2041.69	4.95082	0.952148	5.19963	2e-07	2.19e-06		uncharacterized LOC106050627(LOC106050627)
LOC129926246	256.111	-1.07476	0.206773	-5.19775	2.02e-07	2.21e-06		uncharacterized LOC129926246(LOC129926246)
LOC106074736	45.1557	-2.1229	0.408475	-5.19715	2.02e-07	2.21e-06		class E basic helix-loop-helix protein 22-like(LOC106074736)
LOC106059117	2122.63	1.55933	0.300178	5.19469	2.05e-07	2.24e-06		glycogen debranching enzyme-like(LOC106059117)
LOC106063117	558.681	-1.88368	0.362671	-5.19392	2.06e-07	2.25e-06		macrophage-expressed gene 1 protein-like(LOC106063117)
LOC129922467	91.7552	-1.3566	0.261198	-5.19376	2.06e-07	2.25e-06		uncharacterized LOC129922467(LOC129922467)
LOC129928161	35.8107	-1.722	0.33157	-5.19347	2.06e-07	2.25e-06		uncharacterized LOC129928161(LOC129928161)
LOC106054972	3430.69	1.6681	0.321208	5.19322	2.07e-07	2.25e-06		neurexin-4-like(LOC106054972)	Neurexin-4
LOC106057554	235.243	-1.95782	0.377059	-5.19236	2.08e-07	2.26e-06		serine-rich adhesin for platelets-like(LOC106057554)
LOC106050951	1362.27	1.39085	0.267872	5.19221	2.08e-07	2.26e-06		protein lava lamp-like(LOC106050951)
LOC106061574	621.938	1.74023	0.335169	5.1921	2.08e-07	2.26e-06		PX domain-containing protein kinase-like protein(LOC106061574)
LOC106054687	332.713	1.54504	0.297652	5.19076	2.09e-07	2.28e-06		uncharacterized LOC106054687(LOC106054687)
LOC129921685	114.412	-1.72204	0.33184	-5.18936	2.11e-07	2.29e-06		uncharacterized LOC129921685(LOC129921685)
LOC106053764	3052.43	-1.23781	0.238556	-5.18877	2.12e-07	2.3e-06		uncharacterized LOC106053764(LOC106053764)	Protein kinase domain-containing protein
LOC106065461	49.975	-1.67983	0.323806	-5.18776	2.13e-07	2.31e-06		beta-1,3-galactosyltransferase 1-like(LOC106065461)	Hexosyltransferase (EC 2.4.1.-)
LOC106051885	518.445	1.9806	0.381828	5.18715	2.14e-07	2.32e-06		uncharacterized LOC106051885(LOC106051885)
LOC106050597	102.466	2.35158	0.453476	5.18568	2.15e-07	2.33e-06		uncharacterized LOC106050597(LOC106050597)	Major facilitator superfamily (MFS) profile domain-containing protein
LOC106053322	685.417	-1.33095	0.256698	-5.18491	2.16e-07	2.34e-06	PTGER4	prostaglandin E2 receptor EP4 subtype-like(LOC106053322)
LOC106080200	56.4561	-1.094	0.211089	-5.18267	2.19e-07	2.37e-06		uncharacterized LOC106080200(LOC106080200)
LOC106074540	482.775	-2.12288	0.409813	-5.18011	2.22e-07	2.4e-06		G-protein coupled receptor moody-like(LOC106074540)
LOC106055291	567.408	1.22179	0.23589	5.17946	2.23e-07	2.41e-06		uncharacterized LOC106055291(LOC106055291)
LOC106071964	253.393	1.67746	0.323894	5.17903	2.23e-07	2.41e-06		neuferricin-like(LOC106071964)
LOC106074731	90.4438	-1.19457	0.230761	-5.17663	2.26e-07	2.44e-06		uncharacterized LOC106074731(LOC106074731)
LOC106072105	29.4404	5.86405	1.13315	5.17498	2.28e-07	2.46e-06		endothelin-converting enzyme homolog(LOC106072105)
LOC129928835	64.3029	-2.10019	0.405883	-5.17437	2.29e-07	2.46e-06		uncharacterized LOC129928835(LOC129928835)
LOC106070622	150.698	-2.12433	0.410602	-5.1737	2.3e-07	2.47e-06	CAV1	caveolin-1-like(LOC106070622)
LOC129926710	140.158	-2.14773	0.415275	-5.17183	2.32e-07	2.49e-06		uncharacterized LOC129926710(LOC129926710)
LOC106061655	2464.74	1.66064	0.321153	5.17085	2.33e-07	2.51e-06		phytanoyl-CoA dioxygenase, peroxisomal-like(LOC106061655)
LOC106071975	302.411	1.4009	0.270923	5.17085	2.33e-07	2.51e-06		Fanconi anemia group D2 protein-like(LOC106071975)
LOC106052175	586.089	1.15882	0.224116	5.17063	2.33e-07	2.51e-06		transducin beta-like protein 2(LOC106052175)	Uncharacterized protein
LOC106072680	1620.77	-1.10331	0.213426	-5.16955	2.35e-07	2.52e-06		zinc finger protein 99-like(LOC106072680)	C2H2-type domain-containing protein
LOC129924126	175.152	-1.59904	0.309352	-5.16902	2.35e-07	2.52e-06		uncharacterized LOC129924126(LOC129924126)
LOC106073608	67.5725	-1.94538	0.376371	-5.16879	2.36e-07	2.53e-06		uncharacterized LOC106073608(LOC106073608)
LOC129924585	119.494	-3.33014	0.644394	-5.16786	2.37e-07	2.54e-06		uncharacterized LOC129924585(LOC129924585)
LOC106062365	756.421	1.89969	0.36814	5.16024	2.47e-07	2.64e-06		probable cytochrome P450 6a14(LOC106062365)
LOC106055031	7021.35	1.3336	0.258444	5.16014	2.47e-07	2.64e-06		cubilin-like(LOC106055031)
LOC106072053	736.576	-1.03436	0.20045	-5.16021	2.47e-07	2.64e-06		tRNA (cytosine(72)-C(5))-methyltransferase NSUN6-like(LOC106072053)	SAM-dependent MTase RsmB/NOP-type domain-containing protein
LOC106062762	5835.02	1.44298	0.279682	5.15935	2.48e-07	2.65e-06		neural-cadherin-like(LOC106062762)
LOC129923908	68.7853	3.79228	0.735054	5.15918	2.48e-07	2.65e-06		uncharacterized LOC129923908(LOC129923908)
LOC106077741	2592.69	-1.22948	0.238327	-5.15879	2.49e-07	2.65e-06		alpha-taxilin-like(LOC106077741)
LOC106053062	1497.8	-1.28245	0.248645	-5.15776	2.5e-07	2.66e-06		uncharacterized LOC106053062(LOC106053062)
LOC106080058	111.062	-1.31817	0.255598	-5.1572	2.51e-07	2.67e-06		proton-coupled folate transporter-like(LOC106080058)
LOC129928359	124.289	-1.33118	0.258144	-5.15673	2.51e-07	2.68e-06		uncharacterized LOC129928359(LOC129928359)
LOC106059197	1925.87	-1.55741	0.30203	-5.15648	2.52e-07	2.68e-06		ribosome production factor 1-like(LOC106059197)
LOC106051598	367.413	-1.40225	0.272014	-5.15505	2.54e-07	2.7e-06		soluble guanylate cyclase 88E-like(LOC106051598)
LOC106067673	301.493	2.76749	0.536953	5.15407	2.55e-07	2.71e-06		NFX1-type zinc finger-containing protein 1-like(LOC106067673)
LOC106052525	6461.12	-1.31714	0.255561	-5.15393	2.55e-07	2.71e-06		uncharacterized LOC106052525(LOC106052525)
LOC106063229	514.799	-1.27939	0.248241	-5.15382	2.55e-07	2.71e-06		uncharacterized LOC106063229(LOC106063229)
LOC106052455	39977.8	-1.08085	0.209727	-5.15358	2.56e-07	2.71e-06		uncharacterized LOC106052455(LOC106052455)	Transgelin
LOC129922900	931.859	-1.93464	0.375407	-5.15345	2.56e-07	2.71e-06		uncharacterized LOC129922900(LOC129922900)
LOC106055366	277.339	1.77394	0.344292	5.15243	2.57e-07	2.72e-06		homeobox protein Nkx-2.1-like(LOC106055366)	Homeobox protein Nkx-2.1-like
LOC129923135	807.261	-1.49655	0.290453	-5.15246	2.57e-07	2.72e-06		uncharacterized LOC129923135(LOC129923135)
LOC129921854	68.8976	-1.1471	0.222679	-5.15137	2.59e-07	2.74e-06		uncharacterized LOC129921854(LOC129921854)
LOC106075089	29661.8	-1.17978	0.229174	-5.14796	2.63e-07	2.79e-06		transgelin-3-like(LOC106075089)
LOC129922269	1370.95	-5.21373	1.01283	-5.1477	2.64e-07	2.79e-06		uncharacterized LOC129922269(LOC129922269)
LOC106058470	703.901	-1.16256	0.225881	-5.14677	2.65e-07	2.8e-06		general transcription factor 3C polypeptide 5-like(LOC106058470)
LOC106079592	97.9554	-1.50235	0.29191	-5.1466	2.65e-07	2.8e-06		protein scabrous-like(LOC106079592)
LOC106079641	6750.73	-1.42262	0.276551	-5.14415	2.69e-07	2.83e-06		hemicentin-2-like(LOC106079641)
LOC106079474	37.5568	4.50819	0.876487	5.14348	2.7e-07	2.84e-06		beta-1,4-galactosyltransferase galt-1-like(LOC106079474)
LOC106051545	963.458	-1.03249	0.20084	-5.14087	2.73e-07	2.88e-06		mediator of RNA polymerase II transcription subunit 19-like(LOC106051545)
LOC106071667	882.256	2.18449	0.42495	5.14059	2.74e-07	2.88e-06		monoacylglycerol lipase ABHD6-like(LOC106071667)
LOC106057388	671.432	1.12476	0.218961	5.13682	2.79e-07	2.94e-06		epoxide hydrolase 4-like(LOC106057388)
LOC106052133	4076.57	-1.53401	0.298686	-5.13586	2.81e-07	2.95e-06		arginine/serine-rich protein PNISR-like(LOC106052133)	Uncharacterized protein
LOC106054150	24.4983	7.61457	1.48302	5.13451	2.83e-07	2.97e-06		putative ankyrin repeat protein RF_0381(LOC106054150)
LOC106052059	1311.17	-1.32808	0.258674	-5.13419	2.83e-07	2.98e-06		protein amnionless-like(LOC106052059)
LOC106052834	337.265	2.27809	0.443933	5.13161	2.87e-07	3.01e-06		sporozoite surface protein 2-like(LOC106052834)
LOC106053463	449.274	1.94093	0.378236	5.13153	2.87e-07	3.01e-06		uncharacterized LOC106053463(LOC106053463)
LOC106072622	649.353	1.10784	0.215936	5.13041	2.89e-07	3.03e-06		uncharacterized LOC106072622(LOC106072622)
LOC106057950	81.7957	1.23964	0.241642	5.13008	2.9e-07	3.03e-06		uncharacterized LOC106057950(LOC106057950)	Uncharacterized protein
LOC129924915	27.4651	-1.67314	0.326172	-5.12964	2.9e-07	3.04e-06		uncharacterized LOC129924915(LOC129924915)
LOC106069669	324.576	-1.18608	0.231226	-5.12954	2.9e-07	3.04e-06		ankyrin repeat and KH domain-containing protein 1-like(LOC106069669)
LOC129928145	228.89	-1.79537	0.350036	-5.1291	2.91e-07	3.04e-06		uncharacterized LOC129928145(LOC129928145)
LOC106078889	897.78	-1.9608	0.382381	-5.12789	2.93e-07	3.06e-06		zeta-crystallin-like(LOC106078889)	Enoyl reductase (ER) domain-containing protein
LOC106068346	1041.21	2.024	0.394765	5.1271	2.94e-07	3.07e-06		metal cation symporter ZIP14-like(LOC106068346)	Uncharacterized protein
LOC106067880	343.468	-1.78788	0.348711	-5.12712	2.94e-07	3.07e-06		sodium- and chloride-dependent glycine transporter 1-like(LOC106067880)
LOC129928317	124.75	-1.18561	0.231255	-5.12686	2.95e-07	3.07e-06		uncharacterized LOC129928317(LOC129928317)
LOC106054747	2713.28	1.59747	0.311604	5.1266	2.95e-07	3.08e-06	ACOX3	peroxisomal acyl-coenzyme A oxidase 3-like(LOC106054747)
LOC106054891	1886.66	1.58352	0.308891	5.12648	2.95e-07	3.08e-06		CKLF-like MARVEL transmembrane domain-containing protein 4(LOC106054891)
LOC106080030	3540.29	-1.07488	0.20968	-5.12628	2.96e-07	3.08e-06		poly(ADP-ribose) glycohydrolase-like(LOC106080030)
LOC129922849	202.79	-1.91719	0.374112	-5.12464	2.98e-07	3.1e-06		uncharacterized LOC129922849(LOC129922849)
LOC129922177	203.866	-1.18885	0.232128	-5.12152	3.03e-07	3.15e-06		uncharacterized LOC129922177(LOC129922177)
LOC106068730	30.5378	4.06254	0.793519	5.11964	3.06e-07	3.18e-06	CLEC12	collectin-12-like(LOC106068730)	C-type lectin domain-containing protein
LOC129927260	313.924	-2.13439	0.41704	-5.11796	3.09e-07	3.21e-06		serine/threonine-protein phosphatase 6 regulatory ankyrin repeat subunit A-like(LOC129927260)
LOC106061888	453.47	-1.11709	0.218415	-5.11451	3.15e-07	3.26e-06		uncharacterized LOC106061888(LOC106061888)
LOC129927652	36.7418	-1.18107	0.230948	-5.11402	3.15e-07	3.27e-06		uncharacterized LOC129927652(LOC129927652)
LOC129924728	41.8978	-1.53062	0.299327	-5.11355	3.16e-07	3.28e-06		uncharacterized LOC129924728(LOC129924728)
LOC106065962	302.746	1.568	0.306651	5.1133	3.17e-07	3.28e-06		uncharacterized LOC106065962(LOC106065962)	Ig-like domain-containing protein
LOC106073453	420.338	1.0764	0.210538	5.11262	3.18e-07	3.29e-06		transmembrane protein 18-like(LOC106073453)	Transmembrane protein 18-like isoform X2
LOC106066903	5.0828	5.33889	1.04451	5.1114	3.2e-07	3.31e-06		chymotrypsin-like serine proteinase(LOC106066903)
LOC106070737	187.168	-1.26869	0.248253	-5.11048	3.21e-07	3.32e-06	CCHa1	neuropeptide CCHamide-1 receptor-like(LOC106070737)
LOC106075810	167.969	-1.17523	0.230028	-5.10906	3.24e-07	3.35e-06	GLR	glutamate receptor-like(LOC106075810)
LOC129923558	58.4138	-1.90421	0.372801	-5.10784	3.26e-07	3.37e-06		uncharacterized LOC129923558(LOC129923558)
LOC106060208	4502.87	2.7459	0.537722	5.10654	3.28e-07	3.39e-06	AMY.2	alpha-amylase-like(LOC106060208)
LOC106070861	275.462	-1.40504	0.275296	-5.10374	3.33e-07	3.43e-06		carbonic anhydrase-related protein-like(LOC106070861)
LOC106079169	1488.72	-1.24385	0.243791	-5.10213	3.36e-07	3.46e-06		flap endonuclease 1-like(LOC106079169)
LOC129924150	119.375	-1.68792	0.330849	-5.10177	3.36e-07	3.47e-06		uncharacterized LOC129924150(LOC129924150)
LOC106054300	161.599	1.25051	0.245121	5.10163	3.37e-07	3.47e-06		protein ABHD8-like(LOC106054300)	AB hydrolase-1 domain-containing protein
LOC106079601	49.3602	-1.72529	0.338192	-5.10151	3.37e-07	3.47e-06		uncharacterized LOC106079601(LOC106079601)
LOC106073984	1666.74	1.34799	0.264269	5.10084	3.38e-07	3.48e-06	ACAD6	probable acyl-CoA dehydrogenase 6(LOC106073984)
LOC106051003	99.8039	2.31876	0.454604	5.10063	3.39e-07	3.48e-06		protein FAM81A-like(LOC106051003)	Protein FAM81A
LOC129925750	43.6274	-1.6696	0.327435	-5.09902	3.41e-07	3.51e-06		uncharacterized LOC129925750(LOC129925750)
LOC106055745	1692.64	2.05418	0.402876	5.09879	3.42e-07	3.51e-06	MYO7A.1	myosin-VIIa-like(LOC106055745)	Uncharacterized protein
LOC106066034	57.9827	2.57545	0.505231	5.09757	3.44e-07	3.53e-06		uncharacterized LOC106066034(LOC106066034)
LOC106057052	1626.56	1.56	0.306055	5.09712	3.45e-07	3.54e-06		tubulin polyglutamylase TTLL5-like(LOC106057052)	Tubulin--tyrosine ligase-like protein 5
LOC106073077	52.4107	1.3035	0.255874	5.09431	3.5e-07	3.59e-06		p53 apoptosis effector related to PMP-22-like(LOC106073077)	Claudin
LOC106068926	216.175	-1.16861	0.229535	-5.0912	3.56e-07	3.65e-06		uncharacterized LOC106068926(LOC106068926)	Uncharacterized protein LOC106068926 isoform X1
LOC106073903	67.5329	-1.63757	0.321738	-5.08976	3.59e-07	3.67e-06		5-hydroxytryptamine receptor 1D-like(LOC106073903)
LOC106074305	1682.56	1.20745	0.237331	5.0876	3.63e-07	3.71e-06		uncharacterized LOC106074305(LOC106074305)
LOC106053592	572.703	1.46099	0.28718	5.08737	3.63e-07	3.71e-06		uncharacterized LOC106053592(LOC106053592)	RING-type domain-containing protein
LOC106075259	147.058	-1.07391	0.211262	-5.08329	3.71e-07	3.79e-06		uncharacterized LOC106075259(LOC106075259)
LOC106056891	1169.1	1.02627	0.201977	5.08114	3.75e-07	3.83e-06	XDH.1	xanthine dehydrogenase/oxidase-like(LOC106056891)
LOC129923060	80.1835	-1.81055	0.356417	-5.07987	3.78e-07	3.85e-06		uncharacterized LOC129923060(LOC129923060)
LOC106054431	57215.9	-1.77364	0.349185	-5.07937	3.79e-07	3.86e-06		troponin I-like(LOC106054431)	Troponin I-like isoform X14
LOC106068207	79.9947	-1.48072	0.291579	-5.07828	3.81e-07	3.88e-06		uncharacterized LOC106068207(LOC106068207)
LOC106062685	724.279	2.68829	0.529685	5.07527	3.87e-07	3.94e-06		uncharacterized LOC106062685(LOC106062685)
LOC106070451	735.683	-1.02542	0.20205	-5.07505	3.87e-07	3.94e-06		nucleolar complex protein 3 homolog(LOC106070451)
LOC129922988	125.183	-1.62259	0.319812	-5.07356	3.9e-07	3.97e-06		uncharacterized LOC129922988(LOC129922988)
LOC106058822	1008.3	2.17769	0.429247	5.07328	3.91e-07	3.97e-06		pantetheinase-like(LOC106058822)	CN hydrolase domain-containing protein
LOC106056660	472.26	-1.08675	0.214209	-5.0733	3.91e-07	3.97e-06		zeta-sarcoglycan-like(LOC106056660)
LOC106076366	132.105	1.06794	0.210598	5.07099	3.96e-07	4.02e-06		centrosomal protein of 19 kDa-like(LOC106076366)	Centrosomal protein of 19 kDa
LOC106066126	6457.38	-1.25318	0.247208	-5.06933	3.99e-07	4.05e-06		AT-rich interactive domain-containing protein 4B-like(LOC106066126)	ARID domain-containing protein
LOC106073623	1743.81	2.4121	0.475842	5.06912	4e-07	4.05e-06		uncharacterized LOC106073623(LOC106073623)
LOC106068516	397.524	-1.07945	0.213025	-5.06725	4.04e-07	4.09e-06		elongator complex protein 4-like(LOC106068516)
LOC129923110	141.106	-1.25422	0.247513	-5.06731	4.03e-07	4.09e-06		uncharacterized LOC129923110(LOC129923110)
LOC106051010	102.844	1.46153	0.288454	5.06677	4.05e-07	4.09e-06		ankyrin-3-like(LOC106051010)
LOC129922000	86.1048	-1.46711	0.289553	-5.06682	4.05e-07	4.09e-06		uncharacterized LOC129922000(LOC129922000)
LOC129925233	111.561	-2.79325	0.551273	-5.06691	4.04e-07	4.09e-06		uncharacterized LOC129925233(LOC129925233)
LOC129921828	455.106	-2.13292	0.421062	-5.06557	4.07e-07	4.11e-06		kinesin-like protein KIF15(LOC129921828)
LOC106059136	183.721	-2.43611	0.481004	-5.06464	4.09e-07	4.13e-06		heat shock protein 70 B2-like(LOC106059136)	Heat shock protein 70
LOC106061420	369.151	1.80434	0.356532	5.06081	4.17e-07	4.21e-06		hydroxylysine kinase-like(LOC106061420)	Hydroxylysine kinase (EC 2.7.1.81)
LOC106058778	1645.45	-1.44219	0.285055	-5.05933	4.21e-07	4.24e-06		uncharacterized LOC106058778(LOC106058778)
LOC129923107	116.97	2.26507	0.447745	5.05884	4.22e-07	4.25e-06		kelch-like protein diablo(LOC129923107)
LOC106058286	41.2889	-1.48125	0.293257	-5.05104	4.39e-07	4.42e-06		uncharacterized LOC106058286(LOC106058286)	Reverse transcriptase domain-containing protein
LOC106063245	1149.47	4.07733	0.807617	5.0486	4.45e-07	4.47e-06		uncharacterized LOC106063245(LOC106063245)
LOC106058534	193.152	-1.33214	0.263906	-5.04779	4.47e-07	4.49e-06		uncharacterized LOC106058534(LOC106058534)
LOC106055582	1789.28	1.3414	0.265875	5.04522	4.53e-07	4.55e-06		solute carrier organic anion transporter family member 4A1-like(LOC106055582)
LOC129926983	89.6457	-1.81915	0.360781	-5.04225	4.6e-07	4.61e-06		uncharacterized LOC129926983(LOC129926983)
LOC106055111	420.593	1.82162	0.361324	5.0415	4.62e-07	4.63e-06		uncharacterized LOC106055111(LOC106055111)
LOC106069527	1122.25	2.55945	0.507892	5.03936	4.67e-07	4.67e-06		ultra-long-chain fatty acid omega-hydroxylase-like(LOC106069527)
LOC129921807	99.0793	-1.16766	0.231896	-5.03526	4.77e-07	4.76e-06		uncharacterized LOC129921807(LOC129921807)
LOC106080145	178.898	-2.52004	0.50078	-5.03223	4.85e-07	4.83e-06		uncharacterized LOC106080145(LOC106080145)
LOC106067056	1060.19	1.1101	0.220733	5.02915	4.93e-07	4.91e-06		phosphoserine phosphatase-like(LOC106067056)
LOC106075649	130.362	-1.61124	0.320438	-5.02826	4.95e-07	4.93e-06		caspase-3-like(LOC106075649)
LOC106051982	225.585	1.51484	0.301346	5.02692	4.98e-07	4.95e-06		stimulated by retinoic acid gene 6 protein-like(LOC106051982)
LOC106056873	490.62	1.38169	0.274882	5.02649	5e-07	4.96e-06		E3 ubiquitin-protein ligase RNF216-like(LOC106056873)	RING-type domain-containing protein
LOC106054627	682.016	-1.70351	0.338931	-5.02614	5e-07	4.97e-06		protein mab-21-like 2(LOC106054627)	Protein mab-21-like 2
LOC106078451	170.867	1.46975	0.292436	5.02589	5.01e-07	4.97e-06		transient receptor potential cation channel subfamily A member 1 homolog(LOC106078451)
LOC106054928	244.076	5.59359	1.11318	5.02487	5.04e-07	4.99e-06		serine-aspartate repeat-containing protein F-like(LOC106054928)
LOC106058174	987.329	1.64858	0.328152	5.02382	5.07e-07	5.02e-06		uncharacterized LOC106058174(LOC106058174)
LOC106078982	115.081	-2.25359	0.448592	-5.02368	5.07e-07	5.02e-06		CD82 antigen-like(LOC106078982)
LOC106065937	86.6	5.32785	1.06078	5.02257	5.1e-07	5.05e-06		uncharacterized LOC106065937(LOC106065937)
LOC106059770	6677.99	3.19843	0.637042	5.02075	5.15e-07	5.09e-06		uncharacterized LOC106059770(LOC106059770)
LOC106058683	1487.01	1.47495	0.29379	5.02041	5.16e-07	5.1e-06		uncharacterized LOC106058683(LOC106058683)
LOC106062653	1356.01	1.58753	0.316248	5.0199	5.17e-07	5.1e-06	ALDH5A1	succinate-semialdehyde dehydrogenase, mitochondrial-like(LOC106062653)
LOC106057458	450.854	1.09878	0.218943	5.01858	5.21e-07	5.14e-06		uncharacterized LOC106057458(LOC106057458)	Uncharacterized protein LOC106057458
LOC106072916	1731.57	1.0091	0.201085	5.01829	5.21e-07	5.14e-06		cdc42 homolog(LOC106072916)	Cell division control protein 42 homolog (EC 3.6.5.2)
LOC106066143	4206.7	2.43788	0.485848	5.01778	5.23e-07	5.15e-06		uncharacterized LOC106066143(LOC106066143)
LOC106073266	58.3978	2.20425	0.439311	5.01752	5.23e-07	5.15e-06		uncharacterized LOC106073266(LOC106073266)
LOC106079323	89.6298	2.21786	0.44205	5.01721	5.24e-07	5.16e-06		uncharacterized LOC106079323(LOC106079323)
LOC106062322	18.0101	4.05001	0.807822	5.01349	5.35e-07	5.25e-06		toll-like receptor 4(LOC106062322)
LOC106056720	48.8734	-1.94878	0.388767	-5.01272	5.37e-07	5.27e-06		thyrotropin-releasing hormone receptor-like(LOC106056720)
LOC106077515	133.852	-1.42803	0.284948	-5.01153	5.4e-07	5.3e-06		uncharacterized LOC106077515(LOC106077515)
LOC106075890	109.723	-1.27964	0.255516	-5.00804	5.5e-07	5.39e-06		organic anion transporter 3-like(LOC106075890)	Major facilitator superfamily (MFS) profile domain-containing protein
LOC106053168	1472.7	-1.16735	0.23314	-5.00706	5.53e-07	5.41e-06		probable ATP-dependent RNA helicase DDX52(LOC106053168)
LOC106070597	366.74	1.07267	0.214279	5.00597	5.56e-07	5.44e-06		epithelial cell-transforming sequence 2 oncogene-like(LOC106070597)
LOC106052747	9692.9	2.68526	0.53644	5.0057	5.57e-07	5.45e-06		uncharacterized LOC106052747(LOC106052747)
LOC106068062	1457.82	-1.00519	0.200853	-5.00461	5.6e-07	5.47e-06		probable ATP-dependent RNA helicase DDX56(LOC106068062)
LOC106050771	73.0218	2.84111	0.567764	5.00404	5.61e-07	5.49e-06		uncharacterized LOC106050771(LOC106050771)
LOC106063887	819.71	-1.20608	0.241028	-5.00389	5.62e-07	5.49e-06		ribosomal RNA-processing protein 8-like(LOC106063887)
LOC106055163	2260.2	1.81879	0.363501	5.00353	5.63e-07	5.49e-06	DNAH12.2	dynein axonemal heavy chain 12-like(LOC106055163)
LOC106056125	913.357	-1.05371	0.21076	-4.99958	5.75e-07	5.6e-06		transcription factor E4F1-like(LOC106056125)
LOC106067722	735.176	-1.08934	0.217962	-4.99783	5.8e-07	5.65e-06		ATP-dependent RNA helicase DDX55-like(LOC106067722)	ATP-dependent RNA helicase (EC 3.6.4.13)
LOC106080012	394.701	-2.15866	0.431999	-4.9969	5.83e-07	5.67e-06		uncharacterized LOC106080012(LOC106080012)
LOC106078204	15178.9	1.47532	0.295278	4.99639	5.84e-07	5.68e-06		progranulin(LOC106078204)
LOC129923076	148.296	-1.66692	0.333698	-4.9953	5.87e-07	5.71e-06		uncharacterized LOC129923076(LOC129923076)
LOC129926494	57.8421	-1.68698	0.33789	-4.99269	5.95e-07	5.78e-06		uncharacterized LOC129926494(LOC129926494)
LOC106064261	661.357	1.04994	0.210493	4.98802	6.1e-07	5.91e-06		A disintegrin and metalloproteinase with thrombospondin motifs 6-like(LOC106064261)
LOC129922176	234.859	-2.14456	0.430031	-4.987	6.13e-07	5.94e-06		uncharacterized LOC129922176(LOC129922176)
LOC106052199	99.7242	-1.49684	0.300442	-4.98212	6.29e-07	6.08e-06		SKI family transcriptional corepressor 1 homolog-B-like(LOC106052199)	c-SKI SMAD4-binding domain-containing protein
LOC106062420	2373.58	1.10259	0.221489	4.97806	6.42e-07	6.21e-06		TLC domain-containing protein 4-B-like(LOC106062420)	TLC domain-containing protein 4-B-like
LOC106058703	2597.04	-1.09256	0.219483	-4.97789	6.43e-07	6.21e-06		synaptotagmin-1(LOC106058703)	Synaptotagmin-1 isoform X1
LOC106053019	723.96	-1.52472	0.306383	-4.97653	6.47e-07	6.25e-06		uncharacterized LOC106053019(LOC106053019)	VWFC domain-containing protein
LOC129926076	133.485	-2.03379	0.408725	-4.97594	6.49e-07	6.26e-06		uncharacterized LOC129926076(LOC129926076)
LOC106062835	410.197	1.05395	0.211827	4.9755	6.51e-07	6.27e-06		ethanolamine kinase 1-like(LOC106062835)
LOC106056244	690.211	1.04664	0.210384	4.97489	6.53e-07	6.29e-06		nephrocystin-4-like(LOC106056244)
LOC106068005	698.998	1.32798	0.266998	4.97373	6.57e-07	6.33e-06		synaptotagmin-1-like(LOC106068005)
LOC129923763	98.019	-1.25487	0.252377	-4.9722	6.62e-07	6.37e-06		uncharacterized LOC129923763(LOC129923763)
LOC106070359	803.868	-1.43309	0.288223	-4.97215	6.62e-07	6.37e-06		uncharacterized LOC106070359(LOC106070359)	Uncharacterized protein
LOC129922202	145.728	-1.20648	0.242872	-4.96755	6.78e-07	6.52e-06		uncharacterized LOC129922202(LOC129922202)
LOC106075902	1077.85	1.11703	0.225024	4.96407	6.9e-07	6.63e-06		ras-related protein Rab-32B-like(LOC106075902)	Ras-related protein Rab
LOC129926684	46.6337	-2.63907	0.531766	-4.96284	6.95e-07	6.66e-06		uncharacterized LOC129926684(LOC129926684)
LOC106071457	60.6353	-1.45049	0.292318	-4.96201	6.98e-07	6.69e-06		uncharacterized LOC106071457(LOC106071457)
LOC106063644	152.528	1.61071	0.324628	4.96172	6.99e-07	6.69e-06		uncharacterized LOC106063644(LOC106063644)	Uncharacterized protein
LOC129921627	61.3527	-2.42881	0.489715	-4.95964	7.06e-07	6.76e-06		uncharacterized LOC129921627(LOC129921627)
LOC106072824	1804.3	-1.0342	0.208719	-4.95498	7.23e-07	6.91e-06		bromodomain adjacent to zinc finger domain protein 2B-like(LOC106072824)
LOC129923392	2338.25	-1.38311	0.279364	-4.95091	7.39e-07	7.05e-06		uncharacterized LOC129923392(LOC129923392)
LOC106062984	7271.02	-1.08284	0.218812	-4.94873	7.47e-07	7.13e-06		uncharacterized LOC106062984(LOC106062984)	Uncharacterized protein LOC106062984
LOC106054004	127.677	1.29587	0.261895	4.94806	7.5e-07	7.15e-06		caspase-14-like(LOC106054004)
LOC106053690	17.5634	7.13501	1.44236	4.94676	7.55e-07	7.19e-06		zwei Ig domain protein zig-2-like(LOC106053690)
LOC129928012	51.0979	3.18808	0.644479	4.94676	7.55e-07	7.19e-06		transient receptor potential cation channel subfamily V member 3-like(LOC129928012)
LOC106065495	1140.59	1.29173	0.261133	4.94664	7.55e-07	7.19e-06		dynein axonemal assembly factor 1-like(LOC106065495)
LOC106077897	3010.22	1.63815	0.331171	4.94653	7.55e-07	7.19e-06		V-type proton ATPase subunit S1-like(LOC106077897)	V-type proton ATPase subunit S1-like
LOC129927785	64.3457	-1.37288	0.277623	-4.94511	7.61e-07	7.24e-06		uncharacterized LOC129927785(LOC129927785)
LOC106057205	3458.2	-1.43512	0.290206	-4.94516	7.61e-07	7.24e-06		luc7-like protein 3(LOC106057205)
LOC106055189	5038.71	-1.00256	0.202863	-4.94205	7.73e-07	7.34e-06		neural cell adhesion molecule 1-like(LOC106055189)
LOC106052839	218.668	1.26214	0.25556	4.93871	7.86e-07	7.46e-06		USP6 N-terminal-like protein(LOC106052839)
LOC106075087	19.4923	-1.91427	0.387664	-4.93795	7.89e-07	7.48e-06		uncharacterized LOC106075087(LOC106075087)
LOC129923784	288.19	-1.5344	0.310754	-4.93768	7.91e-07	7.49e-06		transmembrane protein 205-like(LOC129923784)
LOC106062934	20523.2	2.61124	0.529043	4.93579	7.98e-07	7.55e-06		uncharacterized LOC106062934(LOC106062934)
LOC106055924	216.76	1.65134	0.334565	4.9358	7.98e-07	7.55e-06		uncharacterized LOC106055924(LOC106055924)
LOC106073357	343.442	-1.53442	0.310902	-4.93538	8e-07	7.56e-06		UPF0690 protein C1orf52 homolog A-like(LOC106073357)	Uncharacterized protein
LOC106076075	414.831	-1.16683	0.236494	-4.93387	8.06e-07	7.61e-06		cadherin-6-like(LOC106076075)
LOC106079284	61.1245	4.31113	0.874491	4.92988	8.23e-07	7.76e-06		uncharacterized LOC106079284(LOC106079284)
LOC106074852	2063.18	2.16961	0.440264	4.92796	8.31e-07	7.83e-06		protein white-like(LOC106074852)
LOC106053334	412.457	1.48033	0.300402	4.92783	8.31e-07	7.83e-06	HGFR/MET	hepatocyte growth factor receptor-like(LOC106053334)
LOC106054704	652.458	1.00654	0.2043	4.92678	8.36e-07	7.87e-06		mitotic checkpoint serine/threonine-protein kinase BUB1-like(LOC106054704)
LOC106063581	2781.14	1.31827	0.267669	4.92501	8.44e-07	7.94e-06		cyclin-G-associated kinase-like(LOC106063581)	Cyclin-G-associated kinase
LOC106070512	176.871	-1.49393	0.303395	-4.92406	8.48e-07	7.97e-06		trypsin-1-like(LOC106070512)
LOC106059873	229.661	-4.45828	0.90571	-4.92241	8.55e-07	8.03e-06		uncharacterized LOC106059873(LOC106059873)
LOC106053296	173.963	-1.35433	0.275202	-4.92124	8.6e-07	8.07e-06		forkhead box protein F2-like(LOC106053296)
LOC106062135	249.739	5.3554	1.08838	4.92051	8.63e-07	8.1e-06		ficolin-1-like(LOC106062135)
LOC106064409	1234.72	1.38609	0.281768	4.91926	8.69e-07	8.15e-06		sugar phosphate exchanger 3-like(LOC106064409)
LOC106079615	3150.32	2.1358	0.434235	4.91854	8.72e-07	8.17e-06		uncharacterized LOC106079615(LOC106079615)	TM2 domain-containing protein
LOC129926373	164.102	-1.99261	0.405167	-4.91801	8.74e-07	8.19e-06		uncharacterized LOC129926373(LOC129926373)
LOC106073477	6930.58	1.56185	0.317612	4.91747	8.77e-07	8.21e-06	SNX2	sorting nexin-2-like(LOC106073477)	PX domain-containing protein
LOC106077826	3488.43	1.90797	0.388132	4.91578	8.84e-07	8.27e-06		alpha-L-fucosidase-like(LOC106077826)
LOC106068419	1678.23	1.66563	0.338915	4.91459	8.9e-07	8.32e-06	EHHADH	peroxisomal bifunctional enzyme-like(LOC106068419)	Peroxisomal bifunctional enzyme (EC 1.1.1.35) (EC 5.3.3.8) (Multifunctional enzyme 1)
LOC106051758	122.274	1.24514	0.253447	4.91284	8.98e-07	8.37e-06		F-box only protein 15-like(LOC106051758)
LOC106060794	80.9855	-1.32254	0.269204	-4.91276	8.98e-07	8.37e-06		stimulated by retinoic acid gene 6 protein-like(LOC106060794)
LOC129928221	61.8889	-1.49329	0.30395	-4.91293	8.97e-07	8.37e-06		uncharacterized LOC129928221(LOC129928221)
LOC129926980	66.9842	-1.81994	0.370448	-4.91281	8.98e-07	8.37e-06		uncharacterized LOC129926980(LOC129926980)
LOC106072593	493.122	1.06472	0.216732	4.9126	8.99e-07	8.37e-06		kinesin-associated protein 3-like(LOC106072593)
LOC106062829	645.389	1.17694	0.239589	4.91232	9e-07	8.38e-06		F-box/LRR-repeat protein 20-like(LOC106062829)
LOC106057329	1592.47	1.1364	0.231365	4.91171	9.03e-07	8.4e-06		bridge-like lipid transfer protein family member 1(LOC106057329)
LOC106055963	249.6	-1.04912	0.213635	-4.91079	9.07e-07	8.44e-06		mediator of RNA polymerase II transcription subunit 21-like(LOC106055963)	Mediator of RNA polymerase II transcription subunit 21
LOC106072964	1560.5	4.35571	0.88726	4.90917	9.15e-07	8.5e-06		exported protein YdbA-like(LOC106072964)
LOC106067114	203.98	1.11948	0.228095	4.90797	9.2e-07	8.55e-06		uncharacterized LOC106067114(LOC106067114)
LOC106055665	493.641	-1.35823	0.276783	-4.9072	9.24e-07	8.57e-06		uncharacterized LOC106055665(LOC106055665)	EF-hand domain-containing protein
LOC106060182	163.285	-1.38201	0.281645	-4.90691	9.25e-07	8.58e-06		heat shock protein 30C-like(LOC106060182)	Heat shock protein 30C-like
LOC106062202	201.755	1.38906	0.283209	4.90472	9.36e-07	8.67e-06		leucine-rich repeat and fibronectin type-III domain-containing protein 5-like(LOC106062202)	Leucine-rich repeat and fibronectin type-III domain-containing protein 5-like
LOC129926763	355.749	-1.58574	0.323339	-4.90425	9.38e-07	8.69e-06		uncharacterized LOC129926763(LOC129926763)
LOC129925623	307.834	6.06185	1.23616	4.90377	9.4e-07	8.7e-06		uncharacterized LOC129925623(LOC129925623)
LOC106058223	183.605	-1.20314	0.24535	-4.90376	9.4e-07	8.7e-06		uncharacterized LOC106058223(LOC106058223)
LOC106057161	55.3951	-1.76181	0.359281	-4.90373	9.4e-07	8.7e-06		uncharacterized LOC106057161(LOC106057161)	Chitin-binding type-2 domain-containing protein
LOC129923277	347.5	-1.62914	0.332264	-4.90315	9.43e-07	8.72e-06		uncharacterized LOC129923277(LOC129923277)
LOC106061282	206.41	1.34769	0.274964	4.90133	9.52e-07	8.79e-06		gastrula zinc finger protein XlCGF8.2DB-like(LOC106061282)
LOC106071115	466.621	1.29267	0.263735	4.90141	9.52e-07	8.79e-06		diisopropyl-fluorophosphatase-like(LOC106071115)	SMP-30/Gluconolactonase/LRE-like region domain-containing protein
LOC129923798	109.399	-1.71883	0.350762	-4.90026	9.57e-07	8.83e-06		placenta-specific gene 8 protein-like(LOC129923798)
LOC106064011	93.4136	1.89827	0.387564	4.89796	9.68e-07	8.93e-06		kelch-like protein 24(LOC106064011)
LOC106073373	555.26	1.1768	0.240313	4.89696	9.73e-07	8.97e-06		chondroitin sulfate synthase 2-like(LOC106073373)	Hexosyltransferase (EC 2.4.1.-)
LOC106072207	194.063	-1.2107	0.247308	-4.8955	9.81e-07	9.02e-06		43 kDa receptor-associated protein of the synapse-like(LOC106072207)
LOC129921676	57.5119	-1.8434	0.376807	-4.89216	9.97e-07	9.16e-06		uncharacterized LOC129921676(LOC129921676)
LOC129927390	135.42	-1.2463	0.254783	-4.8916	1e-06	9.18e-06		uncharacterized LOC129927390(LOC129927390)
LOC106056063	822.812	1.39111	0.284422	4.89101	1e-06	9.2e-06		mitochondrial 2-oxoglutarate/malate carrier protein-like(LOC106056063)	Mitochondrial 2-oxoglutarate/malate carrier protein
LOC106058638	7742.91	-2.15728	0.441081	-4.8909	1e-06	9.21e-06	GST7.3	probable glutathione S-transferase 7(LOC106058638)	Uncharacterized protein
LOC106067645	380.631	1.51251	0.309266	4.89065	1.01e-06	9.21e-06		uncharacterized LOC106067645(LOC106067645)
LOC129924312	40.6743	-2.44482	0.499958	-4.89006	1.01e-06	9.24e-06		uncharacterized LOC129924312(LOC129924312)
LOC106061452	1401.9	1.8164	0.371496	4.88941	1.01e-06	9.26e-06	TPTE2	phosphatidylinositol 3,4,5-trisphosphate 3-phosphatase TPTE2-like(LOC106061452)
LOC106070797	89.5953	2.44541	0.500156	4.88929	1.01e-06	9.27e-06		cholinesterase 1-like(LOC106070797)
LOC129927340	37.7714	4.80198	0.982244	4.88878	1.01e-06	9.28e-06		uncharacterized LOC129927340(LOC129927340)
LOC106072965	9023.06	2.83745	0.580504	4.88791	1.02e-06	9.32e-06		beta-1,3-glucan-binding protein-like(LOC106072965)	Cadherin domain-containing protein
LOC106078403	1187.41	-1.29014	0.263955	-4.88773	1.02e-06	9.32e-06		serum response factor-binding protein 1-like(LOC106078403)	Serum response factor-binding protein 1
LOC106073207	742.223	2.21913	0.454258	4.88518	1.03e-06	9.44e-06		mitochondrial 2-oxodicarboxylate carrier-like(LOC106073207)	Mitochondrial 2-oxodicarboxylate carrier (Solute carrier family 25 member 21)
LOC106077760	451.144	-1.07451	0.219962	-4.88495	1.03e-06	9.45e-06		MFS-type transporter SLC18B1-like(LOC106077760)
LOC106054014	10103.6	-1.40185	0.287081	-4.88312	1.04e-06	9.53e-06		titin-like(LOC106054014)
LOC106054308	96.9105	1.99643	0.409284	4.87787	1.07e-06	9.76e-06		dnaJ homolog subfamily C member 10-like(LOC106054308)
LOC129921910	128.974	-1.4898	0.305479	-4.87693	1.08e-06	9.81e-06		uncharacterized LOC129921910(LOC129921910)
LOC129926922	380.487	-1.61039	0.330311	-4.87538	1.09e-06	9.87e-06		golgin subfamily A member 6-like protein 2(LOC129926922)
LOC129921615	18.7775	-1.84999	0.379454	-4.87541	1.09e-06	9.87e-06		uncharacterized LOC129921615(LOC129921615)
LOC106055427	739.306	1.05309	0.216061	4.87403	1.09e-06	9.93e-06		inactive rhomboid protein 2-like(LOC106055427)
LOC106074456	80.8935	-3.94282	0.809105	-4.87306	1.1e-06	9.97e-06		uncharacterized LOC106074456(LOC106074456)
LOC106054733	2262.53	2.33595	0.479515	4.87149	1.11e-06	1e-05		uncharacterized LOC106054733(LOC106054733)
LOC106070916	174.957	2.4852	0.510264	4.87042	1.11e-06	1.01e-05		protein dispatched homolog 3-like(LOC106070916)
LOC106060778	273.04	-2.64788	0.543697	-4.87013	1.12e-06	1.01e-05		uncharacterized LOC106060778(LOC106060778)
LOC106080300	744.021	1.08127	0.222096	4.86847	1.12e-06	1.02e-05		uncharacterized LOC106080300(LOC106080300)
LOC106063930	2985.22	-2.34446	0.481806	-4.86599	1.14e-06	1.03e-05		serpin B6-like(LOC106063930)
LOC129926169	128.085	-1.20955	0.248604	-4.86536	1.14e-06	1.03e-05		uncharacterized LOC129926169(LOC129926169)
LOC106078782	71.0355	-1.74468	0.358634	-4.8648	1.15e-06	1.04e-05		G-protein coupled receptor daf-37-like(LOC106078782)
LOC106061960	83.9791	2.09403	0.430496	4.86422	1.15e-06	1.04e-05		uncharacterized LOC106061960(LOC106061960)
LOC106067575	62.6954	1.84489	0.379351	4.86329	1.15e-06	1.04e-05		uncharacterized LOC106067575(LOC106067575)
LOC106059226	1530.01	1.09428	0.225112	4.86103	1.17e-06	1.05e-05		carboxypeptidase D-like(LOC106059226)
LOC106062046	575.169	1.06457	0.219056	4.85979	1.18e-06	1.06e-05		attractin-like protein 1(LOC106062046)
LOC106080040	250.201	2.76932	0.569917	4.85917	1.18e-06	1.06e-05		tripartite motif-containing protein 2-like(LOC106080040)
LOC106068581	5392.14	-1.41386	0.290986	-4.85886	1.18e-06	1.06e-05		interferon alpha-inducible protein 27-like protein 1(LOC106068581)
LOC129927796	28.4078	-1.41783	0.291865	-4.85784	1.19e-06	1.07e-05		uncharacterized LOC129927796(LOC129927796)
LOC106074703	96.4325	1.82119	0.374953	4.85713	1.19e-06	1.07e-05		MTOR-associated protein MEAK7-like(LOC106074703)
LOC106060405	750.277	1.55377	0.319967	4.85604	1.2e-06	1.08e-05	BRE4.2	beta-1,4-N-acetylgalactosaminyltransferase bre-4-like(LOC106060405)	Beta-1,4-galactosyltransferase (EC 2.4.1.-)
LOC106059887	1005.84	-1.07304	0.220978	-4.85587	1.2e-06	1.08e-05		uncharacterized protein KIAA1143 homolog(LOC106059887)	DUF4604 domain-containing protein
LOC106057708	967.37	1.29507	0.26684	4.85334	1.21e-06	1.09e-05		probable flavin-containing monoamine oxidase A(LOC106057708)	Amine oxidase (EC 1.4.3.-)
LOC129928696	65.2169	-1.43571	0.295813	-4.85343	1.21e-06	1.09e-05		uncharacterized LOC129928696(LOC129928696)
LOC106054471	23.1297	-2.27854	0.469478	-4.85335	1.21e-06	1.09e-05		N-formyl peptide receptor 3-like(LOC106054471)	G-protein coupled receptors family 1 profile domain-containing protein
LOC106060949	469.402	-1.36548	0.281435	-4.85186	1.22e-06	1.1e-05		nucleoprotein TPR-like(LOC106060949)	C1q domain-containing protein
LOC106062567	648.351	-1.06485	0.219557	-4.85001	1.23e-06	1.1e-05		N(6)-adenine-specific methyltransferase METTL4-like(LOC106062567)	Methyltransferase-like protein 4
LOC106059060	28.4704	-1.75012	0.360879	-4.84961	1.24e-06	1.11e-05		uncharacterized LOC106059060(LOC106059060)	Uncharacterized protein
LOC106071849	11485.1	-1.17911	0.24316	-4.84912	1.24e-06	1.11e-05		serine/arginine repetitive matrix protein 1(LOC106071849)
LOC106062580	730.44	2.08276	0.429794	4.84596	1.26e-06	1.13e-05		serine/threonine-protein phosphatase 6 regulatory ankyrin repeat subunit A-like(LOC106062580)
LOC129928635	46.7949	-2.13293	0.440175	-4.84564	1.26e-06	1.13e-05		uncharacterized LOC129928635(LOC129928635)
LOC106058541	1331.9	1.16417	0.240379	4.84305	1.28e-06	1.14e-05		uncharacterized LOC106058541(LOC106058541)
LOC106066541	224.004	-1.28215	0.264809	-4.8418	1.29e-06	1.15e-05	GRIK2	glutamate receptor ionotropic, kainate 2-like(LOC106066541)
LOC106067315	12889.4	1.93252	0.399247	4.84042	1.3e-06	1.15e-05		sushi domain-containing protein 2-like(LOC106067315)
LOC106052188	131.867	1.89134	0.390824	4.83937	1.3e-06	1.16e-05		uncharacterized LOC106052188(LOC106052188)
LOC106063885	137.723	-1.41213	0.291795	-4.83948	1.3e-06	1.16e-05		uncharacterized LOC106063885(LOC106063885)	Uncharacterized protein
LOC106058166	234506	-1.51837	0.313749	-4.83944	1.3e-06	1.16e-05		actin, adductor muscle(LOC106058166)	Actin, cytoplasmic
LOC106067392	183.148	-1.2019	0.248366	-4.83923	1.3e-06	1.16e-05	SULT1A1.1	sulfotransferase 1A1-like(LOC106067392)
LOC106070336	158.917	-2.06749	0.427249	-4.83906	1.3e-06	1.16e-05		uncharacterized LOC106070336(LOC106070336)	Uncharacterized protein
LOC106072305	232.179	-2.21716	0.458197	-4.83888	1.31e-06	1.16e-05		placenta-specific gene 8 protein-like(LOC106072305)
LOC106072584	3101.53	-1.17546	0.242926	-4.83877	1.31e-06	1.16e-05		corepressor interacting with RBPJ 1-like(LOC106072584)
LOC106071819	92.2823	2.37684	0.491257	4.83829	1.31e-06	1.16e-05		solute carrier family 2, facilitated glucose transporter member 1-like(LOC106071819)
LOC106053728	1203.6	4.84481	1.00221	4.83414	1.34e-06	1.19e-05		chitin deacetylase 8-like(LOC106053728)
LOC106061890	16.8346	4.70597	0.97358	4.83368	1.34e-06	1.19e-05	CLEC4M.2	C-type lectin domain family 4 member M-like(LOC106061890)
LOC106063807	257.927	2.86114	0.592186	4.83149	1.36e-06	1.2e-05	CBR3.3	carbonyl reductase [NADPH] 3-like(LOC106063807)
LOC106077397	321.232	1.61732	0.33482	4.83041	1.36e-06	1.21e-05		uncharacterized LOC106077397(LOC106077397)
LOC106069028	223.36	3.74276	0.774999	4.82937	1.37e-06	1.21e-05		uncharacterized LOC106069028(LOC106069028)
LOC129926754	27.6309	-3.18592	0.659821	-4.82846	1.38e-06	1.22e-05		uncharacterized LOC129926754(LOC129926754)
LOC106061363	1124.29	-1.42492	0.295138	-4.82799	1.38e-06	1.22e-05		uncharacterized protein C7orf50-like(LOC106061363)	WKF domain-containing protein
LOC129928926	28.6138	-2.36957	0.490865	-4.82734	1.38e-06	1.22e-05		probable serine/threonine-protein kinase nek3(LOC129928926)
LOC129925998	31.0378	4.2822	0.887334	4.82591	1.39e-06	1.23e-05		uncharacterized LOC129925998(LOC129925998)
LOC106070983	511.233	-1.05214	0.218076	-4.82463	1.4e-06	1.24e-05		zinc finger protein 665-like(LOC106070983)	Uncharacterized protein
LOC106062283	1685.19	-1.06753	0.221273	-4.82449	1.4e-06	1.24e-05		uncharacterized LOC106062283(LOC106062283)
LOC106065027	3517.03	1.5435	0.31995	4.82418	1.41e-06	1.24e-05		peroxisomal multifunctional enzyme type 2-like(LOC106065027)
LOC106071161	200.949	1.20757	0.250329	4.82392	1.41e-06	1.24e-05		uncharacterized LOC106071161(LOC106071161)	Transmembrane protein 72
LOC106060033	939.967	-1.62832	0.337545	-4.824	1.41e-06	1.24e-05		uncharacterized LOC106060033(LOC106060033)	Uncharacterized protein
LOC129921747	50.5055	3.71457	0.770304	4.82222	1.42e-06	1.25e-05		uncharacterized LOC129921747(LOC129921747)
LOC106072185	338.999	1.82775	0.379097	4.82131	1.43e-06	1.25e-05		serine-rich adhesin for platelets-like(LOC106072185)
LOC129925760	18.6168	-1.56967	0.325639	-4.82028	1.43e-06	1.26e-05		uncharacterized LOC129925760(LOC129925760)
LOC106053154	16.4847	5.85243	1.21418	4.82008	1.44e-06	1.26e-05		uncharacterized LOC106053154(LOC106053154)
LOC106056062	654.103	1.098	0.227871	4.8185	1.45e-06	1.27e-05		trifunctional purine biosynthetic protein adenosine-3-like(LOC106056062)	Trifunctional purine biosynthetic protein adenosine-3 [Includes: Phosphoribosylamine--glycine ligase (EC 6.3.4.13) (Glycinamide ribonucleotide synthetase) (GARS) (Phosphoribosylglycinamide synthetase); Phosphoribosylformylglycinamidine cyclo-ligase (EC 6.3.3.1) (AIR synthase) (AIRS) (Phosphoribosyl-aminoimidazole synthetase); Phosphoribosylglycinamide formyltransferase (EC 2.1.2.2) (5'-phosphorib…
LOC106059140	2359.43	-1.10635	0.22967	-4.81713	1.46e-06	1.28e-05		translocation protein SEC62-like(LOC106059140)
LOC129923356	210.445	-1.47565	0.306341	-4.81703	1.46e-06	1.28e-05		uncharacterized LOC129923356(LOC129923356)
LOC106053021	945.686	-1.12655	0.233879	-4.8168	1.46e-06	1.28e-05		uncharacterized LOC106053021(LOC106053021)	Secreted protein
LOC106079290	34.3316	-3.02847	0.628926	-4.81529	1.47e-06	1.29e-05		uncharacterized LOC106079290(LOC106079290)
LOC106076167	1774.05	1.85896	0.386121	4.81446	1.48e-06	1.29e-05		uncharacterized LOC106076167(LOC106076167)	Methyltransferase domain-containing protein
LOC106077433	344.574	-1.26316	0.262367	-4.81449	1.48e-06	1.29e-05		uncharacterized LOC106077433(LOC106077433)
LOC106050260	804.754	1.34311	0.278987	4.81424	1.48e-06	1.29e-05		serine/threonine-protein phosphatase 6 regulatory ankyrin repeat subunit B-like(LOC106050260)
LOC106066047	61.4817	-1.2449	0.2586	-4.81399	1.48e-06	1.29e-05		uncharacterized LOC106066047(LOC106066047)
LOC106062296	366.086	1.5613	0.324369	4.81333	1.48e-06	1.29e-05		multiple epidermal growth factor-like domains protein 8(LOC106062296)
LOC106070184	376.072	-1.1482	0.238567	-4.81291	1.49e-06	1.3e-05		sushi, von Willebrand factor type A, EGF and pentraxin domain-containing protein 1-like(LOC106070184)
LOC106061205	125.397	-1.75432	0.364543	-4.81238	1.49e-06	1.3e-05	INHBA	inhibin beta A chain-like(LOC106061205)
LOC106078566	337.012	-1.67033	0.347139	-4.81169	1.5e-06	1.3e-05		oviduct-specific glycoprotein-like(LOC106078566)
LOC106052051	142.89	2.04241	0.424561	4.81065	1.5e-06	1.31e-05		snaclec 2-like(LOC106052051)
LOC106057936	1440.87	-1.8995	0.394847	-4.81072	1.5e-06	1.31e-05	CBR3.1	carbonyl reductase [NADPH] 3-like(LOC106057936)
LOC106063954	152.037	2.18331	0.453859	4.81055	1.51e-06	1.31e-05		uncharacterized LOC106063954(LOC106063954)
LOC129923970	29.2845	-1.32436	0.275413	-4.80862	1.52e-06	1.32e-05		uncharacterized LOC129923970(LOC129923970)
LOC106061453	388.083	1.21752	0.253234	4.80789	1.53e-06	1.32e-05		uncharacterized LOC106061453(LOC106061453)
LOC106065815	980.322	-2.30588	0.47961	-4.80782	1.53e-06	1.32e-05		uncharacterized LOC106065815(LOC106065815)	MARVEL domain-containing protein
LOC106066495	356.85	1.23501	0.257021	4.80509	1.55e-06	1.34e-05	FUT2	galactoside alpha-(1,2)-fucosyltransferase 2-like(LOC106066495)	L-Fucosyltransferase (EC 2.4.1.-)
LOC106064976	185.608	1.88167	0.391701	4.80384	1.56e-06	1.35e-05		cytochrome P450 10-like(LOC106064976)
LOC106064250	738.088	-1.30464	0.271685	-4.80201	1.57e-06	1.36e-05		uncharacterized LOC106064250(LOC106064250)
LOC106056377	334.171	-1.18367	0.246585	-4.80024	1.58e-06	1.37e-05		uncharacterized LOC106056377(LOC106056377)
LOC106062019	332.114	2.02338	0.421525	4.80015	1.59e-06	1.37e-05	lncRNA.9	uncharacterized LOC106062019(LOC106062019)				lncRNA
LOC106058024	308.389	1.98962	0.414546	4.79951	1.59e-06	1.38e-05		uncharacterized LOC106058024(LOC106058024)
LOC106054874	628.12	-1.00221	0.208892	-4.79775	1.6e-06	1.39e-05		uncharacterized LOC106054874(LOC106054874)
LOC129925026	134.213	-1.72396	0.359363	-4.79728	1.61e-06	1.39e-05		uncharacterized LOC129925026(LOC129925026)
LOC129926299	65.7819	-2.04401	0.42623	-4.79555	1.62e-06	1.4e-05		uncharacterized LOC129926299(LOC129926299)
LOC106057490	31.1117	-4.44825	0.92757	-4.7956	1.62e-06	1.4e-05		uncharacterized LOC106057490(LOC106057490)
LOC106050416	125.347	-1.46032	0.304562	-4.79482	1.63e-06	1.4e-05		uncharacterized LOC106050416(LOC106050416)
LOC106053703	981.092	1.50491	0.313952	4.79343	1.64e-06	1.41e-05	MUC5AC.2	mucin-5AC-like(LOC106053703)
LOC106063576	849.192	-1.27969	0.267048	-4.792	1.65e-06	1.42e-05		tRNA:m(4)X modification enzyme TRM13 homolog(LOC106063576)
LOC106066955	3482.94	1.1644	0.243078	4.79025	1.67e-06	1.43e-05		sorting nexin-6-like(LOC106066955)
LOC129921832	171.94	-1.94244	0.405608	-4.78896	1.68e-06	1.44e-05		uncharacterized LOC129921832(LOC129921832)
LOC106065119	188.878	-1.6515	0.344865	-4.78883	1.68e-06	1.44e-05		uncharacterized LOC106065119(LOC106065119)	Uncharacterized protein
LOC129928673	76.7585	-1.2458	0.260182	-4.7882	1.68e-06	1.44e-05		uncharacterized LOC129928673(LOC129928673)
LOC106067190	46.1769	3.9814	0.83191	4.78585	1.7e-06	1.46e-05		uncharacterized LOC106067190(LOC106067190)
LOC106056187	3095.25	-1.32195	0.276246	-4.78539	1.71e-06	1.46e-05		retinol dehydrogenase 12-like(LOC106056187)
LOC129924834	35.0377	4.54868	0.950572	4.7852	1.71e-06	1.46e-05	FMRF.1	FMRFamide receptor-like(LOC129924834)
LOC106072058	80.2265	1.1073	0.231403	4.78515	1.71e-06	1.46e-05		membrane progestin receptor gamma-like(LOC106072058)
LOC106077491	5525.25	2.39885	0.501326	4.78501	1.71e-06	1.46e-05		glycine, glutamate and proline-rich protein-like(LOC106077491)
LOC106062571	148.806	-1.01482	0.212103	-4.78456	1.71e-06	1.46e-05		homeobox protein caupolican-like(LOC106062571)
LOC106067894	2430.56	-1.07764	0.225234	-4.78453	1.71e-06	1.46e-05		E3 ubiquitin-protein ligase RBBP6-like(LOC106067894)	E3 ubiquitin-protein ligase RBBP6
LOC106052460	1031.1	-1.27622	0.266799	-4.78345	1.72e-06	1.47e-05		39S ribosomal protein L40, mitochondrial-like(LOC106052460)	Large ribosomal subunit protein mL40
LOC106062904	472.796	1.41793	0.296436	4.78327	1.72e-06	1.47e-05		sodium- and chloride-dependent glycine transporter 1-like(LOC106062904)
LOC106073121	61.1414	1.46586	0.306492	4.78271	1.73e-06	1.48e-05		CCAAT/enhancer-binding protein gamma-like(LOC106073121)
LOC106072255	225.733	-1.59609	0.333771	-4.78198	1.74e-06	1.48e-05		A disintegrin and metalloproteinase with thrombospondin motifs adt-1-like(LOC106072255)	Uncharacterized protein
LOC106055685	917.81	1.05453	0.220584	4.78063	1.75e-06	1.49e-05		ATP-binding cassette sub-family C member 5-like(LOC106055685)
LOC106067204	24.0157	-1.91471	0.40051	-4.78067	1.75e-06	1.49e-05		neuronal acetylcholine receptor subunit alpha-10-like(LOC106067204)
LOC106052896	2138.24	1.43856	0.301036	4.7787	1.76e-06	1.5e-05		NFX1-type zinc finger-containing protein 1-like(LOC106052896)
LOC106078018	438.983	-1.20302	0.251765	-4.77836	1.77e-06	1.5e-05		uncharacterized LOC106078018(LOC106078018)
LOC106077040	200.874	1.20014	0.25118	4.77801	1.77e-06	1.51e-05		zinc finger protein 91-like(LOC106077040)
LOC106057294	30.9746	-2.05794	0.430728	-4.77781	1.77e-06	1.51e-05		carbonic anhydrase-related protein 10-like(LOC106057294)
LOC106079726	2146.87	1.41548	0.296437	4.77498	1.8e-06	1.53e-05		lysosomal acid glucosylceramidase-like(LOC106079726)
LOC106075588	63.2593	-1.21123	0.253705	-4.77418	1.8e-06	1.53e-05		toll-like receptor 4(LOC106075588)
LOC106059627	166.67	-1.0857	0.22742	-4.77399	1.81e-06	1.53e-05		uncharacterized LOC106059627(LOC106059627)	BZIP domain-containing protein
LOC106074042	1458.66	-1.0079	0.211151	-4.77338	1.81e-06	1.54e-05		G protein-coupled receptor kinase 5-like(LOC106074042)
LOC129928008	103.369	1.74617	0.366011	4.77081	1.83e-06	1.55e-05		uncharacterized LOC129928008(LOC129928008)
LOC106069349	396.157	2.34141	0.49089	4.76972	1.84e-06	1.56e-05	LCT.2	lactase/phlorizin hydrolase-like(LOC106069349)
LOC106068333	2854.83	-1.08017	0.226523	-4.76848	1.86e-06	1.57e-05		zinc finger protein on ecdysone puffs-like(LOC106068333)	Matrin-type domain-containing protein
LOC129922875	331.942	-1.91053	0.40075	-4.76738	1.87e-06	1.58e-05		uncharacterized LOC129922875(LOC129922875)
LOC129928199	11.0978	4.8306	1.01333	4.76707	1.87e-06	1.58e-05		netrin-G1-like(LOC129928199)
LOC106066322	1162.38	-1.33157	0.279326	-4.76709	1.87e-06	1.58e-05		uncharacterized LOC106066322(LOC106066322)	C2H2-type domain-containing protein
LOC106075102	4965.93	-1.90256	0.3991	-4.76712	1.87e-06	1.58e-05		zwei Ig domain protein zig-2-like(LOC106075102)	Ig-like domain-containing protein
LOC106078175	62.5342	-1.3981	0.293392	-4.7653	1.89e-06	1.59e-05		uncharacterized LOC106078175(LOC106078175)
LOC106060893	832.185	-1.52898	0.320854	-4.76535	1.89e-06	1.59e-05		uncharacterized LOC106060893(LOC106060893)	Uncharacterized protein LOC106060893
LOC106068920	497.523	5.57194	1.16959	4.76399	1.9e-06	1.6e-05		chitotriosidase-1-like(LOC106068920)
LOC106056805	38.2355	-1.42826	0.299888	-4.76264	1.91e-06	1.61e-05		uncharacterized LOC106056805(LOC106056805)
LOC106052582	911.426	1.70628	0.358544	4.75892	1.95e-06	1.64e-05		lysosomal cobalamin transporter ABCD4-like(LOC106052582)
LOC106067027	412.279	-1.00834	0.211881	-4.75897	1.95e-06	1.64e-05		SH3 domain-binding glutamic acid-rich-like protein 3(LOC106067027)
LOC106074578	10041.9	8.21971	1.7274	4.75841	1.95e-06	1.64e-05		uncharacterized LOC106074578(LOC106074578)	Uncharacterized protein LOC106074578
LOC106069110	10379.9	2.23362	0.469417	4.75829	1.95e-06	1.64e-05		uncharacterized LOC106069110(LOC106069110)
LOC106051492	235.208	1.45423	0.305637	4.75803	1.95e-06	1.64e-05		ras-related protein Rab-43-like(LOC106051492)	Ras-related protein Rab-43-like isoform X1
LOC106061661	385.947	-1.54397	0.324539	-4.75744	1.96e-06	1.65e-05		uncharacterized LOC106061661(LOC106061661)	CUB domain-containing protein
LOC106075038	2824.6	-2.91527	0.612821	-4.75712	1.96e-06	1.65e-05		uncharacterized LOC106075038(LOC106075038)
LOC106055857	450.011	1.15977	0.243815	4.75675	1.97e-06	1.65e-05		CUE domain-containing protein 1-like(LOC106055857)
LOC106057545	795.912	1.46387	0.307797	4.75596	1.98e-06	1.66e-05	CONOHYAL-P1	hyaluronidase conohyal-P1(LOC106057545)	Hyaluronidase (EC 3.2.1.35)
LOC106073564	1061.08	-1.33997	0.281769	-4.75556	1.98e-06	1.66e-05		peritrophin-1-like(LOC106073564)	Chitin-binding type-2 domain-containing protein
[truncated: 2,116 more rows]

## Sheet: FL_v_SG_Gene_count_DE_pval_0.01
								Gene name
Gene ID	baseMean	log2FoldChange	lfcSE	stat	pvalue	padj	Gene symbol	DAVID	UniProt	HMMScan	InterProScan	NCBI
LOC106061875	5665.9	-3.42179	0.130306	-26.2597	5.54271e-152	1.18171e-147	GST7.1	probable glutathione S-transferase 7(LOC106061875)	Probable glutathione S-transferase 7
LOC129922453	1484.14	-4.19244	0.211651	-19.8082	2.52789e-87	2.69473e-83	C-FACTOR	C-factor-like(LOC129922453)
LOC106057373	6115.13	-6.39001	0.33772	-18.9211	7.65132e-80	5.43754e-76	YaJO	1-deoxyxylulose-5-phosphate synthase YajO-like(LOC106057373)
LOC106068283	6101.38	-5.1683	0.278958	-18.5271	1.24775e-76	6.65053e-73	GST3.1	glutathione S-transferase 3-like(LOC106068283)
LOC106064108	1070.84	-3.12624	0.186641	-16.75	5.65876e-63	2.4129e-59	AZR	FMN-dependent NADPH-azoreductase-like(LOC106064108)	FMN-dependent NADPH-azoreductase-like
LOC106057301	3013.15	-3.12445	0.199206	-15.6846	1.92897e-55	6.85428e-52	PIR.1	pirin-like(LOC106057301)
LOC106079466	649.026	2.61758	0.169986	15.3989	1.66603e-53	5.07426e-50	NOS	nitric oxide synthase-like(LOC106079466)
LOC106058003	761.828	-2.24771	0.14709	-15.2812	1.02078e-52	2.72038e-49	HTATIP2	oxidoreductase HTATIP2-like(LOC106058003)
LOC106073546	525656	18.4669	1.26759	14.5685	4.4548e-48	1.05529e-44	BPI.1	uncharacterized LOC106073546(LOC106073546)	BgLBP/BPI1 (Uncharacterized LOC106073546 precursor)
LOC106057640	79578	19.2594	1.38472	13.9085	5.62706e-44	1.19969e-40	FP1	adhesive plaque matrix protein-like(LOC106057640)	Uncharacterized protein
LOC106056890	1031.76	-3.7644	0.271028	-13.8893	7.34996e-44	1.42456e-40	XDH	xanthine dehydrogenase/oxidase-like(LOC106056890)
LOC106071398	241.115	-2.45075	0.176895	-13.8543	1.19839e-43	2.12913e-40	lncRNA	uncharacterized LOC106071398(LOC106071398)				lncRNA
LOC106078889	784.256	-3.2205	0.233402	-13.798	2.61864e-43	4.29458e-40	CRYZ	zeta-crystallin-like(LOC106078889)	Enoyl reductase (ER) domain-containing protein
LOC106073545	67405.3	15.4481	1.14516	13.4899	1.79227e-41	2.72937e-38	BPI.2	bactericidal permeability-increasing protein-like(LOC106073545)	LBP/BPI1.2 (Uncharacterized protein LOC106073545 precursor)
LOC129921674	541.969	4.6695	0.354397	13.1759	1.20795e-39	1.7169e-36	LOC129921674	uncharacterized LOC129921674(LOC129921674)
LOC106072984	1430.64	-1.78035	0.136093	-13.0819	4.18127e-39	5.57154e-36	MOCS2B	molybdopterin synthase catalytic subunit 1-like(LOC106072984)	Molybdopterin synthase catalytic subunit (EC 2.8.1.12) (Molybdenum cofactor synthesis protein 2 large subunit) (Molybdenum cofactor synthesis protein 2B) (MOCS2B)
LOC106051577	26090.4	11.9746	0.923266	12.9698	1.81404e-38	2.27502e-35	Cu-Zn SOD	superoxide dismutase [Cu-Zn]-like(LOC106051577)	Superoxide dismutase copper/zinc binding domain-containing protein
LOC106057783	105.518	-5.02147	0.397479	-12.6333	1.38348e-36	1.63865e-33	CHRNA1	acetylcholine receptor subunit alpha-like(LOC106057783)
LOC106073291	3713.01	10.235	0.815121	12.5564	3.66647e-36	4.11417e-33	ACE	angiotensin-converting enzyme-like(LOC106073291)
LOC106072034	18422.2	13.4395	1.07277	12.5279	5.25577e-36	5.60265e-33	MUC5AC	mucin-5AC-like(LOC106072034)
LOC106059147	26609	11.2565	0.904094	12.4506	1.38878e-35	1.40994e-32	APLY-A	aplysianin-A-like(LOC106059147)
LOC106058395	20186.2	-5.07506	0.414476	-12.2445	1.79762e-34	1.74206e-31	GOLGA6L24	golgin subfamily A member 6-like protein 24(LOC106058395)
LOC106079590	3695.89	-2.39502	0.195828	-12.2303	2.14223e-34	1.98575e-31	GCLC.1	glutamate--cysteine ligase catalytic subunit-like(LOC106079590)
LOC106065101	18402.9	12.2899	1.00555	12.2221	2.36935e-34	2.10478e-31	PNLIP	pancreatic triacylglycerol lipase-like(LOC106065101)
LOC106066229	269.704	7.05443	0.578194	12.2008	3.07745e-34	2.62445e-31	DUF1647	uncharacterized LOC106066229(LOC106066229)		DUF1647	DUF1647
LOC106056253	385.381	-1.52116	0.125104	-12.1592	5.12766e-34	4.04895e-31	CPLANE2	ciliogenesis and planar polarity effector 2-like(LOC106056253)	Ciliogenesis and planar polarity effector 2 (REM2- and Rab-like small GTPase 1)
LOC106071208	37693.9	13.9438	1.14656	12.1614	4.98855e-34	4.04895e-31	TEMPT	temptin-like(LOC106071208)
LOC106057231	3007.82	-1.89386	0.157221	-12.0458	2.04117e-33	1.5542e-30	DLD	uncharacterized LOC106057231(LOC106057231)	D-lactate dehydratase (EC 4.2.1.130)	DJ-1/PFPI family	Protein/nucleic acid deglycase
LOC106058520	263.648	3.84964	0.321954	11.9571	5.961e-33	4.38236e-30	TRISR	trissin receptor-like(LOC106058520)	G-protein coupled receptors family 1 profile domain-containing protein
LOC106076093	83414.3	15.953	1.38718	11.5003	1.31475e-30	9.34348e-28	LOC106076093	uncharacterized LOC106076093(LOC106076093)
LOC106067057	318.815	2.27005	0.197674	11.4838	1.59153e-30	1.09456e-27	MFSD	uncharacterized LOC106067057(LOC106067057)	Major facilitator superfamily (MFS) profile domain-containing protein
LOC106074327	15293.6	12.6598	1.10377	11.4695	1.87644e-30	1.25018e-27	HCL-1	hemocyanin 1-like(LOC106074327)
LOC106072155	9673.22	16.2191	1.41767	11.4407	2.61854e-30	1.69174e-27	LOC106072155	uncharacterized LOC106072155(LOC106072155)
LOC106071533	292.979	1.7438	0.15271	11.419	3.36093e-30	2.1075e-27	SNX27	sorting nexin-27-like(LOC106071533)
LOC106054791	8109.67	15.9647	1.40051	11.3992	4.21904e-30	2.57e-27	LOC106054791	uncharacterized LOC106054791(LOC106054791)	Uncharacterized protein
LOC106053048	6921.27	15.7361	1.38115	11.3935	4.50457e-30	2.66771e-27	SERPINB6.1	serpin B6-like(LOC106053048)
LOC106071742	29385.1	14.6458	1.29448	11.314	1.11843e-29	6.44458e-27	SERPINB3	serpin B3-like(LOC106071742)	Serpin domain-containing protein
LOC106050462	19841.1	11.718	1.03868	11.2817	1.61639e-29	9.06877e-27	LOC106050462	uncharacterized LOC106050462(LOC106050462)	Secreted protein
LOC106057450	644.362	1.22744	0.109757	11.1833	4.92415e-29	2.69187e-26	PTB/SH2			PID/SH2 domain-containing protein	PTB/SH2 domain-containing protein
LOC106078895	2593.3	1.38069	0.1257	10.9839	4.56545e-28	2.43338e-25	TM9SF4	transmembrane 9 superfamily member 4-like(LOC106078895)	Transmembrane 9 superfamily member
LOC106055785	13630.5	14.8447	1.37748	10.7768	4.43206e-27	2.2498e-24	LOC106055785	uncharacterized LOC106055785(LOC106055785)
LOC106052254	24334.5	-1.43267	0.133404	-10.7393	6.65267e-27	3.29848e-24	PRDX1	peroxiredoxin 1-like(LOC106052254)
LOC106070006	598.696	1.85145	0.173323	10.682	1.23543e-26	5.9862e-24	MHKC	myosin heavy chain kinase C-like(LOC106070006)
LOC106055933	363.379	2.21974	0.209337	10.6037	2.86538e-26	1.35755e-23	LOC106055933	uncharacterized LOC106055933(LOC106055933)
LOC106057300	4342.31	-2.44444	0.234026	-10.4451	1.54228e-25	7.14811e-23	PIR.2	pirin-like(LOC106057300)
LOC106070425	174.874	2.30874	0.221754	10.4113	2.20302e-25	9.99326e-23	GIMAP	uncharacterized LOC106070425(LOC106070425)		AIG1 family	GTPase GIMA/IAN/Toc
LOC106058633	247.401	1.56065	0.150591	10.3635	3.63507e-25	1.61458e-22	ANK1	ankyrin-1-like(LOC106058633)	Uncharacterized protein
LOC106059514	355.955	1.4852	0.145797	10.1868	2.27193e-24	9.88519e-22	WDR20	WD repeat-containing protein 20-like(LOC106059514)	Uncharacterized protein
LOC106072645	77.5537	2.50778	0.247865	10.1175	4.61872e-24	1.93081e-21	TLDC2	TLC domain-containing protein 2-like(LOC106072645)
LOC106071283	783.119	-1.1589	0.114522	-10.1195	4.52857e-24	1.93081e-21	DBH	dopamine beta-hydroxylase-like(LOC106071283)
LOC106052396	2713.56	14.3853	1.42393	10.1025	5.38532e-24	2.20798e-21	CLEC.2	uncharacterized LOC106052396(LOC106052396)	C-type lectin domain-containing protein
LOC106078669	3827.59	-1.81716	0.180596	-10.062	8.12957e-24	3.27023e-21		dye-decolorizing peroxidase YfeX-like(LOC106078669)	Dye-decolorizing peroxidase YfeX-like isoform X1
LOC106063394	1985.01	11.1607	1.11124	10.0435	9.81212e-24	3.87397e-21		putative tyrosinase-like protein tyr-3(LOC106063394)
LOC106061447	457.166	1.33518	0.133265	10.019	1.25734e-23	4.8739e-21		SLAIN motif-containing protein 2-like(LOC106061447)
LOC106063712	2175.36	-1.09758	0.109774	-9.99856	1.54623e-23	5.88673e-21		uncharacterized LOC106063712(LOC106063712)	DUF547 domain-containing protein
LOC106055316	5632.57	9.51178	0.954383	9.96642	2.13807e-23	7.99713e-21		uncharacterized LOC106055316(LOC106055316)
LOC106068512	55745.6	12.9627	1.30837	9.90753	3.86087e-23	1.4192e-20		uncharacterized LOC106068512(LOC106068512)	C-type lectin domain-containing protein
LOC106070692	103.061	6.408	0.647482	9.89681	4.29765e-23	1.55298e-20	FUCTA.2	glycoprotein 3-alpha-L-fucosyltransferase A-like(LOC106070692)
LOC106067935	1559.24	13.5859	1.37563	9.87612	5.28419e-23	1.87765e-20		macrophage mannose receptor 1-like(LOC106067935)
LOC106059709	1279.15	4.48686	0.456276	9.83365	8.06394e-23	2.81841e-20		kielin/chordin-like protein(LOC106059709)
LOC106054804	25173.1	17.5989	1.79283	9.81625	9.5838e-23	3.29559e-20		vitrin-like(LOC106054804)	VWFA domain-containing protein
LOC106067018	467.295	1.45375	0.149144	9.74726	1.89518e-22	6.41355e-20		uncharacterized LOC106067018(LOC106067018)	Uncharacterized protein
LOC129922051	1225.25	-1.22328	0.126105	-9.7005	3.00024e-22	9.91304e-20		uncharacterized LOC129922051(LOC129922051)
LOC106076448	2407.96	-2.03173	0.209595	-9.6936	3.21012e-22	1.03697e-19		uncharacterized LOC106076448(LOC106076448)
LOC106051169	8999.82	8.41829	0.869025	9.68705	3.42263e-22	1.08911e-19		serine protease inhibitor 42Dd-like(LOC106051169)
LOC106057934	18667.2	-1.5645	0.161707	-9.67493	3.85343e-22	1.20816e-19		uncharacterized LOC106057934(LOC106057934)
LOC129921660	21449.7	17.3679	1.79581	9.67137	3.98985e-22	1.23281e-19		collagen alpha-5(VI) chain-like(LOC129921660)
LOC106052979	670.848	12.3691	1.28381	9.63468	5.70717e-22	1.73824e-19		uncharacterized LOC106052979(LOC106052979)
LOC106063694	177.182	1.64881	0.172801	9.54168	1.40531e-21	4.16128e-19		FMRFamide receptor-like(LOC106063694)
LOC106051220	839.948	12.6934	1.33443	9.51225	1.8658e-21	5.44915e-19		cobalamin binding intrinsic factor-like(LOC106051220)
LOC106073405	78009.2	19.2306	2.02229	9.50934	1.91871e-21	5.52795e-19	CLEC10	collectin-10-like(LOC106073405)
LOC106060733	2264.71	11.9391	1.25986	9.47657	2.6278e-21	7.46997e-19		WAP four-disulfide core domain protein 3-like(LOC106060733)
LOC106059502	328.07	-1.68744	0.178253	-9.46654	2.89278e-21	8.11502e-19		ankyrin repeat domain-containing protein 50-like(LOC106059502)
LOC106056778	238.456	5.59058	0.59221	9.4402	3.72076e-21	1.03022e-18		uncharacterized LOC106056778(LOC106056778)
LOC106064703	1965.31	6.4479	0.683827	9.42913	4.13489e-21	1.1302e-18		protein PRQFV-amide-like(LOC106064703)	Uncharacterized protein
LOC106060973	1020.1	4.68398	0.497586	9.4134	4.80343e-21	1.29632e-18	Biomphalysin 4	uncharacterized LOC106060973(LOC106060973)	Fibronectin type-II domain-containing protein
LOC106066784	1794.34	7.76734	0.827579	9.38561	6.2555e-21	1.62643e-18		leukocyte elastase inhibitor-like(LOC106066784)
LOC106068332	94.3093	2.13209	0.227272	9.38121	6.52183e-21	1.67525e-18		transient receptor potential cation channel subfamily V member 6-like(LOC106068332)
LOC106071432	262.057	11.013	1.1751	9.37198	7.11852e-21	1.80675e-18		uncharacterized LOC106071432(LOC106071432)	Uncharacterized protein LOC106071432
LOC106080097	6668.12	11.7807	1.25733	9.36962	7.2794e-21	1.82585e-18		neurogenic locus Notch protein-like(LOC106080097)
LOC106054522	26790.8	17.6887	1.89207	9.34885	8.86058e-21	2.1966e-18		uncharacterized LOC106054522(LOC106054522)	Tyrosinase copper-binding domain-containing protein
LOC106060577	80.3486	9.30716	1.00011	9.3061	1.32615e-20	3.24983e-18		uncharacterized LOC106060577(LOC106060577)
LOC106068847	630.255	-1.43664	0.154443	-9.3021	1.37705e-20	3.33622e-18		uncharacterized LOC106068847(LOC106068847)
LOC106072923	776.161	9.07304	0.978838	9.26919	1.87568e-20	4.4932e-18		uncharacterized LOC106072923(LOC106072923)
LOC106055159	1568.85	-1.26335	0.137514	-9.18707	4.03687e-20	9.56291e-18		uncharacterized LOC106055159(LOC106055159)
LOC106057127	1509.33	-2.07526	0.227174	-9.13509	6.53507e-20	1.53107e-17		dehydrogenase/reductase SDR family member 7-like(LOC106057127)
LOC106055427	735.901	1.01863	0.111633	9.12479	7.18761e-20	1.66565e-17		inactive rhomboid protein 2-like(LOC106055427)
LOC106055839	415.774	1.91811	0.21028	9.12171	7.39453e-20	1.69518e-17	HEXD.1	beta-hexosaminidase-like(LOC106055839)
LOC106053346	786.32	-1.24295	0.137335	-9.05044	1.42393e-19	3.22958e-17		uncharacterized LOC106053346(LOC106053346)
LOC106078256	244.829	1.19755	0.132535	9.03575	1.62879e-19	3.65534e-17		ubiquitin-like modifier-activating enzyme 5(LOC106078256)
LOC106077172	907.895	1.52139	0.169139	8.9949	2.36449e-19	5.25115e-17		vesicle-fusing ATPase-like(LOC106077172)
LOC106067461	116.87	9.84805	1.09543	8.99013	2.46936e-19	5.42749e-17		uncharacterized LOC106067461(LOC106067461)
LOC106064379	93.8801	2.04648	0.227733	8.9863	2.55699e-19	5.56276e-17		uncharacterized LOC106064379(LOC106064379)	N-acetyltransferase domain-containing protein
LOC106054915	832.109	8.69473	0.970069	8.963	3.15959e-19	6.73624e-17		perlucin-like protein(LOC106054915)	Perlucin-like protein
LOC106078144	364.275	1.75216	0.196099	8.93508	4.06902e-19	8.58926e-17		leucine-rich repeat and fibronectin type-III domain-containing protein 5-like(LOC106078144)	Ig-like domain-containing protein
LOC106050999	685.002	-1.39249	0.155989	-8.92685	4.38306e-19	9.16146e-17		E3 ubiquitin-protein ligase TRIM71-like(LOC106050999)
LOC106056927	1215.22	11.6106	1.3026	8.91339	4.94975e-19	1.02335e-16		serpin B6-like(LOC106056927)
LOC106067588	342.894	-1.04387	0.117125	-8.91244	4.99194e-19	1.02335e-16		protein odd-skipped-like(LOC106067588)
LOC106058355	343.135	7.88199	0.884822	8.90799	5.19676e-19	1.05519e-16		probable serine carboxypeptidase CPVL(LOC106058355)	Carboxypeptidase
LOC106054280	6876.04	-1.37447	0.154576	-8.8919	6.00726e-19	1.19696e-16		poly(U)-binding-splicing factor PUF60-like(LOC106054280)	RRM domain-containing protein
LOC106064065	156.581	2.09939	0.236329	8.88333	6.48881e-19	1.28094e-16		repetitive organellar protein-like(LOC106064065)	Uncharacterized protein
LOC106078637	511.031	2.61178	0.29446	8.86971	7.33395e-19	1.43449e-16		synaptotagmin-like protein 4(LOC106078637)
LOC106062692	118.547	2.62001	0.295837	8.85627	8.27359e-19	1.57494e-16		spermatogenesis-associated protein 7 homolog(LOC106062692)
LOC129924463	36.3966	-2.66206	0.300687	-8.85324	8.5014e-19	1.60398e-16		uncharacterized LOC129924463(LOC129924463)
LOC106066883	852.931	1.34926	0.152695	8.83629	9.8954e-19	1.85061e-16		dynein axonemal intermediate chain 4-like(LOC106066883)
LOC106065455	1254.5	-1.13707	0.128922	-8.81982	1.14645e-18	2.12542e-16		protein patched homolog 1-like(LOC106065455)
LOC106071584	1207.43	-1.00136	0.113596	-8.81508	1.19601e-18	2.19819e-16		TAF5-like RNA polymerase II p300/CBP-associated factor-associated factor 65 kDa subunit 5L(LOC106071584)
LOC106065603	3715.87	8.12259	0.9218	8.81167	1.23296e-18	2.24672e-16		peroxidase-like(LOC106065603)	Uncharacterized protein
LOC106066772	386.739	6.24141	0.70954	8.79641	1.41263e-18	2.54927e-16		fibropellin-3-like(LOC106066772)
LOC106058396	13196.2	-3.19518	0.36327	-8.7956	1.4229e-18	2.54927e-16		protein PIF-like(LOC106058396)
LOC106065709	6659.33	8.17674	0.931651	8.77661	1.6847e-18	2.96841e-16		serpin B6-like(LOC106065709)
LOC106060483	52.6652	-2.46116	0.280419	-8.77673	1.68296e-18	2.96841e-16		uncharacterized LOC106060483(LOC106060483)
LOC106057424	118.612	6.00424	0.684502	8.7717	1.75991e-18	3.07551e-16		heparanase-like(LOC106057424)
LOC106053045	596.543	1.23801	0.141193	8.76821	1.81533e-18	3.14658e-16		early estrogen-induced gene 1 protein-like(LOC106053045)
LOC129928450	78.4255	9.27225	1.05963	8.75043	2.12534e-18	3.65422e-16		uncharacterized LOC129928450(LOC129928450)
LOC106063716	2839.65	-1.72363	0.19703	-8.74807	2.1703e-18	3.70166e-16		uncharacterized LOC106063716(LOC106063716)	DDE-1 domain-containing protein
LOC106079509	1329.05	-2.50616	0.2868	-8.73836	2.36519e-18	3.97054e-16	GST6	probable glutathione S-transferase 6(LOC106079509)
LOC106062982	20525.7	14.7787	1.69163	8.73633	2.40798e-18	4.01079e-16		von Willebrand factor C and EGF domain-containing protein-like(LOC106062982)
LOC129924450	83.5347	-2.42696	0.278102	-8.72684	2.61895e-18	4.32838e-16		uncharacterized LOC129924450(LOC129924450)
LOC106077439	1379.17	1.09677	0.126105	8.69724	3.4004e-18	5.57666e-16		cytoskeleton-associated protein 5-like(LOC106077439)
LOC106053057	3659.54	-1.22888	0.141407	-8.69037	3.61264e-18	5.8795e-16		tripartite motif-containing protein 45-like(LOC106053057)
LOC106058983	2613.69	1.54095	0.177352	8.6887	3.66625e-18	5.92156e-16		probable E3 ubiquitin-protein ligase HECTD4(LOC106058983)
LOC106054013	554.756	7.52259	0.866176	8.68482	3.79344e-18	6.08092e-16		uncharacterized LOC106054013(LOC106054013)
LOC106062521	1610.69	5.87693	0.676795	8.68346	3.839e-18	6.09559e-16		uncharacterized LOC106062521(LOC106062521)
LOC129925717	119.14	2.4251	0.279298	8.68285	3.85978e-18	6.09559e-16		cyclin-dependent kinase 17-like(LOC129925717)
LOC106074190	268.428	-2.22851	0.256902	-8.67454	4.1521e-18	6.50902e-16		twist-related protein 2-like(LOC106074190)
LOC106062579	36.5395	4.5104	0.520752	8.66132	4.66353e-18	7.2574e-16		heparan sulfate glucosamine 3-O-sulfotransferase 1-like(LOC106062579)	Heparan sulfate glucosamine 3-O-sulfotransferase 1-like
LOC106069082	615.367	-2.0405	0.23576	-8.65501	4.92859e-18	7.61431e-16		uncharacterized LOC106069082(LOC106069082)
LOC106078656	131.666	4.12101	0.476678	8.64527	5.36775e-18	8.23313e-16	FUCTC.2	alpha-(1,3)-fucosyltransferase C-like(LOC106078656)
LOC129922156	753.761	-2.22181	0.257662	-8.62295	6.52528e-18	9.93707e-16		uncharacterized LOC129922156(LOC129922156)
LOC106058174	1074.42	1.77598	0.205982	8.62201	6.5787e-18	9.94736e-16		uncharacterized LOC106058174(LOC106058174)
LOC129922260	84.5316	-1.81056	0.210499	-8.60129	7.88249e-18	1.18348e-15		uncharacterized LOC129922260(LOC129922260)
LOC106052398	1339.12	8.67267	1.01109	8.57757	9.69003e-18	1.43466e-15		uncharacterized LOC106052398(LOC106052398)
LOC106071004	285.446	-1.27919	0.149121	-8.5782	9.6369e-18	1.43466e-15		G-protein coupled receptor 161-like(LOC106071004)
LOC106056426	56.6049	8.80169	1.02662	8.57345	1.00433e-17	1.47671e-15	CLEC.4	uncharacterized LOC106056426(LOC106056426)	C-type lectin domain-containing protein
LOC106067937	120.065	9.8868	1.16583	8.48049	2.24248e-17	3.27463e-15	LL	ladderlectin-like(LOC106067937)	Ladderlectin-like
LOC106068523	705.987	-1.23198	0.145697	-8.45578	2.7723e-17	4.02078e-15		uncharacterized LOC106068523(LOC106068523)
LOC106065851	1156.27	11.6226	1.37609	8.44615	3.01055e-17	4.33682e-15		uncharacterized LOC106065851(LOC106065851)
LOC106067936	294.017	8.94216	1.05969	8.43849	3.21461e-17	4.5997e-15		perlucin-like(LOC106067936)
LOC106051451	11517.1	7.6399	0.907165	8.42174	3.70949e-17	5.27242e-15	AMY	alpha-amylase-like(LOC106051451)
LOC106058637	7826.81	-1.51487	0.179967	-8.4175	3.84594e-17	5.43016e-15	GST4.2	glutathione S-transferase 4-like(LOC106058637)	Glutathione S-transferase 4-like
LOC106056924	684.505	1.36984	0.162809	8.41381	3.96892e-17	5.56693e-15		autophagy-related protein 2 homolog A-like(LOC106056924)
LOC106052826	1628.61	1.1675	0.138792	8.41188	4.03491e-17	5.6225e-15		Golgi phosphoprotein 3-like(LOC106052826)	Golgi phosphoprotein 3-like
LOC106067460	4819.36	8.88861	1.05888	8.39438	4.6837e-17	6.48419e-15		uncharacterized LOC106067460(LOC106067460)
LOC106065448	2004.6	1.30884	0.156023	8.38878	4.9121e-17	6.75651e-15		regulator of G-protein signaling 22-like(LOC106065448)	RGS domain-containing protein
LOC106064104	2579.87	-3.02427	0.360599	-8.38679	4.99609e-17	6.82798e-15		uncharacterized LOC106064104(LOC106064104)
LOC106058017	1124.2	6.73211	0.805425	8.35845	6.35458e-17	8.57466e-15		uncharacterized LOC106058017(LOC106058017)	Apextrin C-terminal domain-containing protein
LOC106054732	71.8046	9.14596	1.09516	8.35126	6.754e-17	9.05631e-15		deleted in malignant brain tumors 1 protein-like(LOC106054732)
LOC106064266	7479.89	9.9062	1.18663	8.3482	6.93134e-17	9.23601e-15		lectin ADEL-like(LOC106064266)
LOC106077521	283.357	1.17994	0.141498	8.33887	7.50033e-17	9.93211e-15		protein adenylyltransferase FICD-like(LOC106077521)
LOC106078827	1800.5	10.1379	1.21721	8.32874	8.17041e-17	1.07527e-14		uncharacterized LOC106078827(LOC106078827)
LOC106069549	951.168	-1.29664	0.155702	-8.32771	8.24202e-17	1.07804e-14		zinc finger HIT domain-containing protein 1-like(LOC106069549)	Zinc finger HIT domain-containing protein 1-like
LOC106063657	2869.47	10.3626	1.24532	8.32123	8.70549e-17	1.13171e-14		alpha-1-antiproteinase-like(LOC106063657)
LOC106058158	306.493	1.43942	0.173003	8.32021	8.78084e-17	1.13459e-14		kelch-like protein 2(LOC106058158)
LOC106076120	120.926	3.35952	0.403937	8.31694	9.02656e-17	1.15932e-14		degenerin unc-8-like(LOC106076120)
LOC106072593	549.406	1.24785	0.150074	8.31491	9.18214e-17	1.17224e-14		kinesin-associated protein 3-like(LOC106072593)
LOC106078797	1066.72	-1.29893	0.156277	-8.31171	9.4331e-17	1.19711e-14		uncharacterized LOC106078797(LOC106078797)	Macro domain-containing protein
LOC106056341	29233.7	-1.22756	0.147903	-8.29974	1.04338e-16	1.31627e-14		20 kDa calcium-binding protein-like(LOC106056341)	20 kDa calcium-binding protein-like isoform X2
LOC106077135	1061.26	-1.79262	0.21604	-8.29763	1.06206e-16	1.33194e-14		uncharacterized LOC106077135(LOC106077135)
LOC106071543	323.34	6.85125	0.827537	8.27909	1.24121e-16	1.54752e-14		isatin hydrolase-like(LOC106071543)	Cyclase
LOC106052687	10517.7	7.4318	0.899718	8.26015	1.45495e-16	1.80347e-14		transient receptor potential cation channel subfamily M member 8-like(LOC106052687)
LOC106061794	3574.66	1.98696	0.240905	8.24789	1.61213e-16	1.98675e-14		dynein axonemal heavy chain 2-like(LOC106061794)
LOC106061984	484.54	8.31097	1.00773	8.24718	1.62175e-16	1.98711e-14		angiopoietin-1-like(LOC106061984)
LOC106058656	5117.52	15.3005	1.8599	8.22651	1.92755e-16	2.3483e-14		lectin ADEL-like(LOC106058656)
LOC106072940	739.831	-1.30858	0.159385	-8.21014	2.20925e-16	2.67621e-14		serine/threonine-protein kinase BRSK2-like(LOC106072940)
LOC106074966	363.027	1.27694	0.155644	8.20422	2.32088e-16	2.79554e-14		ubiquitin carboxyl-terminal hydrolase CYLD-like(LOC106074966)	ubiquitinyl hydrolase 1 (EC 3.4.19.12)
LOC106071614	176.115	1.9161	0.233903	8.19188	2.57176e-16	3.08033e-14		uncharacterized LOC106071614(LOC106071614)	Uncharacterized protein LOC106071614
LOC106075270	572.907	-1.41444	0.172882	-8.18157	2.80171e-16	3.31847e-14		uncharacterized LOC106075270(LOC106075270)
LOC106051168	556.533	8.41343	1.02828	8.18207	2.79019e-16	3.31847e-14		uncharacterized LOC106051168(LOC106051168)	Serpin domain-containing protein
LOC106055755	728.527	1.37345	0.167936	8.17841	2.8761e-16	3.38776e-14		sodium/hydrogen exchanger 9-like(LOC106055755)	Sodium/hydrogen exchanger
LOC106064700	224.78	1.75322	0.214531	8.17231	3.02536e-16	3.54399e-14		uncharacterized LOC106064700(LOC106064700)
LOC106063891	1050.7	4.04924	0.496065	8.16271	3.27583e-16	3.79569e-14		uncharacterized LOC106063891(LOC106063891)
LOC106072496	544.04	9.62398	1.1793	8.16077	3.329e-16	3.83645e-14		collagen alpha-5(VI) chain-like(LOC106072496)
LOC106073000	802.112	2.03879	0.249942	8.15707	3.43245e-16	3.93441e-14		EF-hand domain-containing family member B-like(LOC106073000)	EF-hand domain-containing protein
LOC106053640	212.537	-1.24532	0.152836	-8.14813	3.69608e-16	4.21393e-14		extracellular serine/threonine protein kinase four-jointed-like(LOC106053640)
LOC106078905	3219.34	-1.03807	0.127605	-8.13502	4.11868e-16	4.67076e-14		uncharacterized LOC106078905(LOC106078905)
LOC106051827	1442.94	2.14694	0.263973	8.13316	4.18259e-16	4.69849e-14		uncharacterized LOC106051827(LOC106051827)
LOC106077796	574.753	-1.64587	0.202368	-8.13302	4.18721e-16	4.69849e-14	GLEC	uncharacterized LOC106077796(LOC106077796)
LOC106078877	1102.89	1.95399	0.240828	8.11362	4.91343e-16	5.48452e-14		cilia- and flagella-associated protein 65-like(LOC106078877)	HYDIN/VesB/CFA65-like Ig-like domain-containing protein
LOC106062801	916.522	1.04787	0.12935	8.10104	5.44913e-16	6.0508e-14		SUN domain-containing ossification factor-like(LOC106062801)
LOC106052715	1520.37	1.73591	0.214705	8.08513	6.20967e-16	6.8596e-14		monocyte to macrophage differentiation factor 2-like(LOC106052715)
LOC106058142	245.667	1.5531	0.192124	8.08385	6.27519e-16	6.89624e-14		alpha-1,3-mannosyl-glycoprotein 2-beta-N-acetylglucosaminyltransferase-like(LOC106058142)
LOC106063488	93.6274	2.76311	0.34204	8.07832	6.56654e-16	7.17942e-14		mucin-2-like(LOC106063488)
LOC106059560	467.997	-1.11797	0.138578	-8.06745	7.17829e-16	7.80822e-14		uncharacterized LOC106059560(LOC106059560)
LOC106068130	784.218	7.4212	0.920521	8.06195	7.50883e-16	8.12631e-14		uncharacterized LOC106068130(LOC106068130)	VWFD domain-containing protein
LOC106055624	41.6313	8.36024	1.03713	8.06091	7.57265e-16	8.15399e-14	BRE4	beta-1,4-N-acetylgalactosaminyltransferase bre-4-like(LOC106055624)
LOC106067970	475.253	1.06281	0.132004	8.05133	8.18993e-16	8.77434e-14		ubiquitin-protein ligase E3B-like(LOC106067970)
LOC106068298	1369.38	-1.5916	0.197813	-8.04601	8.55401e-16	9.11857e-14		(Lyso)-N-acylphosphatidylethanolamine lipase-like(LOC106068298)	1-acylglycerol-3-phosphate O-acyltransferase ABHD5-like isoform X2
LOC106073778	884.595	-1.10403	0.13735	-8.03811	9.12381e-16	9.67759e-14		kxDL motif-containing protein 1-like(LOC106073778)	KxDL domain-containing protein
LOC106062808	1107.51	10.6399	1.32529	8.02832	9.88192e-16	1.04095e-13		deleted in malignant brain tumors 1 protein-like(LOC106062808)
LOC106069045	585.386	-1.08929	0.135688	-8.02795	9.91152e-16	1.04095e-13		uncharacterized LOC106069045(LOC106069045)
LOC129928035	188.959	10.5411	1.31563	8.01218	1.12697e-15	1.17649e-13		uncharacterized LOC129928035(LOC129928035)
LOC106079679	1874.93	6.23046	0.77767	8.01171	1.13124e-15	1.17649e-13		lactase/phlorizin hydrolase-like(LOC106079679)
LOC106053682	1764.38	-1.27912	0.159849	-8.00207	1.22345e-15	1.26621e-13		uncharacterized LOC106053682(LOC106053682)
LOC106063068	432.844	-2.57092	0.321778	-7.98971	1.35251e-15	1.39302e-13		protein yellow-like(LOC106063068)	Uncharacterized protein
LOC106054856	1013.18	-1.58938	0.199279	-7.97563	1.51603e-15	1.55393e-13		abdominal ganglion neuropeptides L5-67-like(LOC106054856)
LOC106060371	267.082	-1.87955	0.235803	-7.97085	1.57586e-15	1.59987e-13		uncharacterized LOC106060371(LOC106060371)
LOC106079005	144.849	-2.11176	0.265411	-7.95659	1.76851e-15	1.77852e-13		fulicin peptides-like(LOC106079005)
LOC106063350	1232.51	1.63447	0.205585	7.95033	1.86009e-15	1.85314e-13		glucose-6-phosphate isomerase-like(LOC106063350)
LOC106063555	5854.86	5.68671	0.715276	7.95037	1.85954e-15	1.85314e-13		uncharacterized LOC106063555(LOC106063555)
LOC106066721	447.067	10.6591	1.34121	7.9474	1.90474e-15	1.88879e-13		ovalbumin-like(LOC106066721)
LOC106075055	550.797	2.60693	0.328375	7.93888	2.0402e-15	2.01375e-13		uncharacterized LOC106075055(LOC106075055)
LOC106067296	824.584	-1.38605	0.17487	-7.92616	2.26032e-15	2.22074e-13		UPF0489 protein C5orf22 homolog(LOC106067296)
LOC106073825	2019.92	1.36753	0.172589	7.92364	2.30662e-15	2.25583e-13		protein hu-li tai shao-like(LOC106073825)
LOC106056708	1427.19	-2.03767	0.257288	-7.91981	2.37866e-15	2.31566e-13		antho-RFamide neuropeptides-like(LOC106056708)	Uncharacterized protein
LOC106056245	1191.43	1.40607	0.177855	7.90571	2.66405e-15	2.57003e-13		intraflagellar transport protein 140 homolog(LOC106056245)	Anaphase-promoting complex subunit 4-like WD40 domain-containing protein
LOC106057409	708.917	1.13111	0.143389	7.88837	3.06159e-15	2.94023e-13		S-adenosylmethionine synthase-like(LOC106057409)	S-adenosylmethionine synthase (EC 2.5.1.6)
LOC129924426	134.287	-2.61743	0.332935	-7.86169	3.78992e-15	3.62336e-13		uncharacterized LOC129924426(LOC129924426)
LOC129925385	281.211	-1.51883	0.193502	-7.84915	4.18858e-15	3.98663e-13		sodium-influx-stimulating peptide-like(LOC129925385)
LOC106068012	6121.31	13.6383	1.73861	7.84439	4.35075e-15	4.12258e-13		uncharacterized LOC106068012(LOC106068012)		Tyrosinase	Tyrosinase and Hemocyanin
LOC106075043	1154.54	5.60912	0.715389	7.84066	4.48198e-15	4.22813e-13		lactosylceramide 1,3-N-acetyl-beta-D-glucosaminyltransferase-like(LOC106075043)	Hexosyltransferase (EC 2.4.1.-)
LOC106077506	1771.8	-1.61746	0.206748	-7.82331	5.1451e-15	4.79011e-13		pro-neuropeptide Y-like(LOC106077506)	Neuropeptide Y prepropeptide (Pro-neuropeptide Y-like isoform X1) (Pro-neuropeptide Y-like precursor)
LOC106052085	1363.23	1.26762	0.16205	7.82238	5.18324e-15	4.80464e-13		intermembrane lipid transfer protein VPS13B-like(LOC106052085)
LOC129925813	157.754	-3.29461	0.421694	-7.81279	5.59336e-15	5.16236e-13		uncharacterized LOC129925813(LOC129925813)
LOC106061585	3528.61	-1.08747	0.139214	-7.81149	5.65177e-15	5.19379e-13		guanine nucleotide-binding protein subunit gamma-1-like(LOC106061585)	Guanine nucleotide-binding protein subunit gamma
LOC106075054	1193.46	-1.49141	0.191301	-7.79611	6.38459e-15	5.84203e-13		glutaredoxin-1-like(LOC106075054)
LOC106053735	2147.77	9.7183	1.24687	7.79419	6.48248e-15	5.90626e-13		uncharacterized LOC106053735(LOC106053735)
LOC106059267	1689.8	7.87804	1.0111	7.79159	6.61728e-15	5.99558e-13		uncharacterized LOC106059267(LOC106059267)	Uncharacterized protein LOC106059267
LOC106073578	426.117	1.98914	0.255305	7.79122	6.63676e-15	5.99558e-13		uncharacterized LOC106073578(LOC106073578)
LOC106072368	403.368	7.86851	1.01165	7.77788	7.37476e-15	6.6063e-13		aminopeptidase N-like(LOC106072368)
LOC106075022	3221.24	7.86435	1.01213	7.77013	7.84072e-15	6.96517e-13		uncharacterized LOC106075022(LOC106075022)
LOC106052154	1481.71	-2.04981	0.264393	-7.75288	8.98324e-15	7.947e-13		glutathione S-transferase omega-1-like(LOC106052154)	Glutathione S-transferase omega (GSTO) (EC 1.20.4.2) (EC 1.8.5.1) (EC 2.5.1.18) (Glutathione-dependent dehydroascorbate reductase) (Monomethylarsonic acid reductase)
LOC106080319	10234	-1.46891	0.189517	-7.75081	9.13101e-15	8.04434e-13		glutathione S-transferase Mu 4-like(LOC106080319)	glutathione transferase (EC 2.5.1.18)
LOC106076313	8751.49	1.27305	0.164606	7.73392	1.04289e-14	9.14993e-13		glutamine synthetase 2 cytoplasmic-like(LOC106076313)	Glutamine synthetase (EC 6.3.1.2)
LOC106053743	318.362	3.68093	0.476282	7.72846	1.08851e-14	9.47227e-13		uncharacterized LOC106053743(LOC106053743)
LOC106064361	144.451	1.92507	0.249081	7.7287	1.08655e-14	9.47227e-13		transient receptor potential cation channel subfamily A member 1-like(LOC106064361)
LOC106055737	304.686	7.95252	1.03159	7.70897	1.26838e-14	1.09481e-12		uncharacterized LOC106055737(LOC106055737)
LOC106058975	8296.11	-1.20267	0.156064	-7.70626	1.29557e-14	1.11377e-12		heme transporter hrg1-A-like(LOC106058975)	Heme transporter hrg1-A-like
LOC106056564	297.045	1.93405	0.251076	7.70304	1.32863e-14	1.1376e-12		GDP-fucose transporter 1-like(LOC106056564)	Sugar phosphate transporter domain-containing protein
LOC106053624	37.0132	8.18873	1.06561	7.68451	1.53581e-14	1.30974e-12	FUCTA.1	glycoprotein 3-alpha-L-fucosyltransferase A-like(LOC106053624)
LOC106065887	1449.42	-1.41381	0.18427	-7.67247	1.68712e-14	1.42736e-12		cytidine deaminase-like(LOC106065887)
LOC106059593	347.148	1.76366	0.229962	7.66935	1.72871e-14	1.45103e-12		SH3 domain-containing protein 19-like(LOC106059593)
LOC106068441	1475.35	1.41231	0.184312	7.66262	1.82177e-14	1.52314e-12		Y+L amino acid transporter 2-like(LOC106068441)
LOC106058315	1581.68	-1.62196	0.211803	-7.65788	1.89026e-14	1.57423e-12		myosin regulatory light chain 12A-like(LOC106058315)
LOC106066017	2310.24	1.00429	0.131158	7.65712	1.90147e-14	1.57741e-12		serine/threonine-protein kinase SMG1-like(LOC106066017)
LOC106054638	6218.75	-1.33835	0.175015	-7.64703	2.05675e-14	1.69961e-12		sequestosome-1-like(LOC106054638)	ZZ-type domain-containing protein
LOC106054566	602.928	-1.03493	0.13535	-7.64633	2.06801e-14	1.70231e-12		AN1-type zinc finger protein 2A-like(LOC106054566)	AN1-type domain-containing protein
LOC106065302	970.065	8.05164	1.05345	7.64313	2.12004e-14	1.73843e-12		uncharacterized LOC106065302(LOC106065302)
LOC106072333	559.991	-1.54204	0.201903	-7.63749	2.21504e-14	1.80937e-12		uncharacterized LOC106072333(LOC106072333)
LOC106052165	6119.36	-1.40144	0.183965	-7.61799	2.57652e-14	2.09662e-12		RNA-binding protein 5-like(LOC106052165)
LOC106064155	1797.48	8.53343	1.12028	7.61724	2.59153e-14	2.10082e-12		beta-1,3-glucan-binding protein-like(LOC106064155)
LOC106060189	125.141	1.55875	0.205232	7.59506	3.07656e-14	2.48456e-12		E3 ubiquitin-protein ligase CBL-C-like(LOC106060189)	RING-type domain-containing protein
LOC106067343	968.943	1.22603	0.161644	7.58472	3.33199e-14	2.68068e-12		cyclin-dependent kinase-like 5(LOC106067343)
LOC106056458	2192.12	1.49737	0.197464	7.58302	3.37609e-14	2.70595e-12		intermembrane lipid transfer protein VPS13D-like(LOC106056458)
LOC106053207	1206.62	1.79566	0.236897	7.57993	3.45737e-14	2.74342e-12		cadherin-23-like(LOC106053207)
LOC106054568	5906.49	6.6824	0.881507	7.58066	3.43803e-14	2.74342e-12		dipeptidase 1-like(LOC106054568)	Dipeptidase (EC 3.4.13.19)
LOC106054171	11531	7.89375	1.04142	7.57978	3.46144e-14	2.74342e-12		uncharacterized LOC106054171(LOC106054171)	Dipeptidylpeptidase IV N-terminal domain-containing protein
LOC106074546	367.492	1.54836	0.204352	7.57692	3.53858e-14	2.79416e-12		carboxylic ester hydrolase LipN-like(LOC106074546)	Alpha/beta hydrolase fold-3 domain-containing protein
LOC106056167	509.141	1.76892	0.233624	7.57166	3.68476e-14	2.89886e-12		phospholipid-transporting ATPase ABCA1-like(LOC106056167)
LOC106063770	214.909	1.9627	0.260578	7.53209	4.99339e-14	3.88537e-12		sodium-coupled neutral amino acid transporter 7-like(LOC106063770)	Amino acid transporter transmembrane domain-containing protein
LOC106065907	452.843	4.22266	0.561234	7.52388	5.31731e-14	4.10743e-12		uncharacterized LOC106065907(LOC106065907)
LOC106079592	91.1913	-1.96081	0.260647	-7.52289	5.35805e-14	4.12396e-12		protein scabrous-like(LOC106079592)
LOC129926902	752.658	-1.19873	0.159483	-7.51638	5.63138e-14	4.30327e-12		acetylcholine receptor subunit alpha-like(LOC129926902)
LOC106053522	596.82	2.83086	0.37703	7.50831	5.98938e-14	4.56049e-12		uncharacterized LOC106053522(LOC106053522)
LOC106074498	608.159	-1.35082	0.180057	-7.50222	6.27438e-14	4.74361e-12		dystonin-like(LOC106074498)
LOC106062948	3599.68	1.84109	0.246206	7.47785	7.55457e-14	5.69129e-12		uncharacterized LOC106062948(LOC106062948)
LOC106079992	4157.64	8.75899	1.17189	7.47425	7.76451e-14	5.82885e-12		uncharacterized LOC106079992(LOC106079992)
LOC106056414	364.682	1.00568	0.134588	7.47233	7.87861e-14	5.89375e-12		DCN1-like protein 1(LOC106056414)	Defective in cullin neddylation protein
LOC106068297	488.827	1.13025	0.151325	7.46898	8.08196e-14	6.02473e-12		uncharacterized LOC106068297(LOC106068297)
LOC106055160	28.206	7.79672	1.04462	7.46371	8.4122e-14	6.24906e-12		retinol dehydrogenase 7-like(LOC106055160)	Retinol dehydrogenase
LOC106058042	561.067	-1.40393	0.188118	-7.46303	8.45525e-14	6.25923e-12		transforming growth factor beta receptor type 3-like(LOC106058042)
LOC106072101	2057.66	1.8249	0.244561	7.46195	8.52538e-14	6.28931e-12		endothelin-converting enzyme 2-like(LOC106072101)
LOC106056754	5975.86	2.93271	0.393627	7.45049	9.2996e-14	6.81332e-12		70 kDa neurofilament protein-like(LOC106056754)	LTD domain-containing protein
LOC129926476	89.4736	7.42785	0.997999	7.44274	9.86161e-14	7.17575e-12		trypsin-like(LOC129926476)
LOC106057118	87.5603	1.85111	0.248894	7.43734	1.02734e-13	7.41637e-12		GTP cyclohydrolase 1-like(LOC106057118)
LOC106052115	688.376	1.12574	0.151382	7.43644	1.03433e-13	7.42492e-12		mannose-1-phosphate guanyltransferase beta-like(LOC106052115)	mannose-1-phosphate guanylyltransferase (EC 2.7.7.13)
LOC106056177	398.367	-1.06389	0.143172	-7.43084	1.07914e-13	7.72054e-12		cell cycle checkpoint protein RAD1-like(LOC106056177)	Cell cycle checkpoint protein RAD1-like
LOC106069342	15835.9	-1.43343	0.192961	-7.42858	1.09769e-13	7.82703e-12		uncharacterized LOC106069342(LOC106069342)	Uncharacterized protein
LOC106069324	61.5711	-2.62006	0.352935	-7.42364	1.13947e-13	8.09785e-12	CLEC4M.3	C-type lectin domain family 4 member M-like(LOC106069324)	C-type lectin domain-containing protein
LOC106071030	156.638	1.38398	0.186486	7.42133	1.15948e-13	8.21265e-12		glycosaminoglycan xylosylkinase-like(LOC106071030)
LOC106056049	4010.01	-1.11826	0.150953	-7.40804	1.28178e-13	9.01901e-12	PGD	6-phosphogluconate dehydrogenase, decarboxylating-like(LOC106056049)
LOC106052834	823.191	3.68523	0.498131	7.39811	1.38138e-13	9.65784e-12		sporozoite surface protein 2-like(LOC106052834)
LOC106051129	87.1336	5.3884	0.728376	7.39783	1.38431e-13	9.65784e-12		serine protease 28-like(LOC106051129)
LOC106069362	1071.68	-2.59397	0.350648	-7.39765	1.38616e-13	9.65784e-12		solute carrier family 22 member 3-like(LOC106069362)
LOC106078452	547.378	1.66994	0.225864	7.39355	1.42959e-13	9.92797e-12		UDP-glucuronic acid decarboxylase 1-like(LOC106078452)
LOC106079229	23013.6	6.53326	0.883733	7.3928	1.43767e-13	9.95166e-12		uncharacterized LOC106079229(LOC106079229)
LOC129923366	44873.8	-1.04237	0.14124	-7.38013	1.58139e-13	1.09111e-11		uncharacterized LOC129923366(LOC129923366)
LOC106058024	456.493	2.61983	0.355038	7.37901	1.5947e-13	1.09674e-11		uncharacterized LOC106058024(LOC106058024)
LOC106061453	470.693	1.55315	0.210657	7.3729	1.66958e-13	1.14455e-11		uncharacterized LOC106061453(LOC106061453)
LOC129927797	1383.01	-1.56148	0.212075	-7.36286	1.80016e-13	1.22618e-11		mucin-12-like(LOC129927797)
LOC106065883	123.065	1.58719	0.215798	7.355	1.90929e-13	1.29637e-11		2-phosphoxylose phosphatase 1-like(LOC106065883)	2-phosphoxylose phosphatase 1 (Acid phosphatase-like protein 2)
LOC106056826	3222.44	-1.29916	0.177086	-7.33633	2.19536e-13	1.48587e-11		arginine/serine-rich coiled-coil protein 2-like(LOC106056826)
LOC106058598	858.576	1.57026	0.214173	7.33175	2.27169e-13	1.53267e-11		spermine oxidase-like(LOC106058598)	Spermine oxidase-like isoform X1
LOC106057595	5654.2	1.59743	0.218103	7.3242	2.40322e-13	1.61122e-11		dynein axonemal heavy chain 5-like(LOC106057595)	Dynein axonemal heavy chain 5-like
LOC129927426	670.15	-1.14142	0.155997	-7.31693	2.53717e-13	1.69039e-11		uncharacterized LOC129927426(LOC129927426)
LOC106061614	679.014	1.4759	0.201728	7.31627	2.54965e-13	1.69341e-11		cilia- and flagella-associated protein 221-like(LOC106061614)
LOC106056942	23669.9	9.18683	1.25638	7.31213	2.62937e-13	1.74094e-11		serpin B6-like(LOC106056942)
LOC106079354	5887.01	-1.06455	0.145692	-7.30686	2.73465e-13	1.80504e-11		U1 small nuclear ribonucleoprotein 70 kDa-like(LOC106079354)	U1 small nuclear ribonucleoprotein 70 kDa
LOC106073117	639.661	-1.60967	0.220316	-7.30619	2.74817e-13	1.80836e-11		uncharacterized LOC106073117(LOC106073117)
LOC129921696	422.601	10.0919	1.38193	7.30275	2.81937e-13	1.84951e-11		perlucin-like protein(LOC129921696)
LOC106067279	2440.88	-1.28546	0.17618	-7.29629	2.95804e-13	1.93452e-11		uncharacterized LOC106067279(LOC106067279)	KH homology domain-containing protein 4 (Brings lots of money 7)
LOC106050319	1662.8	3.08897	0.423605	7.2921	3.05161e-13	1.98961e-11		chymotrypsin-1-like(LOC106050319)
LOC129927646	2793.96	-1.83377	0.251702	-7.28548	3.20518e-13	2.08337e-11		uncharacterized LOC129927646(LOC129927646)
LOC106055081	230.01	1.52794	0.209779	7.28359	3.25063e-13	2.10649e-11		ankyrin repeat domain-containing protein 27-like(LOC106055081)
LOC106058476	279.443	3.05223	0.419398	7.27764	3.39718e-13	2.19478e-11		uncharacterized LOC106058476(LOC106058476)
LOC106056449	3694.16	-1.26748	0.174427	-7.26652	3.68877e-13	2.37597e-11	MGST3	microsomal glutathione S-transferase 3-like(LOC106056449)	Microsomal glutathione S-transferase 3-like
LOC106078569	2045.8	1.62472	0.223675	7.26373	3.76548e-13	2.41807e-11		cilia and flagella-associated protein 47-like(LOC106078569)
LOC106053974	600.076	-3.26229	0.449314	-7.2606	3.8539e-13	2.46742e-11		kynurenine formamidase-like(LOC106053974)	Cyclase
LOC106054252	6760.98	5.01755	0.691356	7.25755	3.94161e-13	2.50851e-11		beta-1,3-glucan-binding protein-like(LOC106054252)	Beta-1,3-glucan-binding protein-like (Beta-glucan recognition protein)
LOC106055379	1618.99	-1.23423	0.17033	-7.24612	4.28881e-13	2.71328e-11		uncharacterized LOC106055379(LOC106055379)
LOC106065706	911.396	-1.00136	0.138206	-7.24541	4.31121e-13	2.71938e-11		mitochondrial amidoxime reducing component 2-like(LOC106065706)	MOSC domain-containing protein
LOC106058340	113.129	-1.41689	0.19575	-7.23827	4.54456e-13	2.85811e-11		guanylate cyclase soluble subunit beta-2-like(LOC106058340)
LOC106057675	281.456	1.71003	0.236596	7.22765	4.91426e-13	3.08153e-11		tyrosine-protein kinase SYK-like(LOC106057675)	non-specific protein-tyrosine kinase (EC 2.7.10.2)
LOC106053463	562.912	2.2969	0.317951	7.22408	5.04499e-13	3.15423e-11		uncharacterized LOC106053463(LOC106053463)
LOC129922321	2616.84	3.17285	0.439286	7.22276	5.09439e-13	3.1758e-11		uncharacterized LOC129922321(LOC129922321)
LOC129927437	44.8198	3.21037	0.444546	7.22167	5.13538e-13	3.19202e-11		uncharacterized LOC129927437(LOC129927437)
LOC106059749	17591.4	8.91994	1.23618	7.21575	5.36384e-13	3.3147e-11		uncharacterized LOC106059749(LOC106059749)
LOC106078715	2127.35	-1.07334	0.148761	-7.21517	5.38678e-13	3.31925e-11		cyclin-L1-like(LOC106078715)	Cyclin-L1-like
LOC106053677	14574.2	12.5341	1.74021	7.20265	5.90535e-13	3.58696e-11		achacin-like(LOC106053677)
LOC106071284	1260.57	-2.42695	0.337317	-7.19487	6.2519e-13	3.78667e-11		uncharacterized LOC106071284(LOC106071284)
LOC129926150	42.3181	8.38302	1.166	7.18955	6.50062e-13	3.92615e-11		hemolymph lipopolysaccharide-binding protein-like(LOC129926150)
LOC106059083	1944	-1.27037	0.176867	-7.18264	6.83756e-13	4.11799e-11		receptor-type tyrosine-protein phosphatase T-like(LOC106059083)
LOC106073011	4900.79	1.57161	0.218898	7.17965	6.98924e-13	4.19748e-11		supervillin-like(LOC106073011)
LOC106056069	360.722	1.17758	0.164289	7.16772	7.62573e-13	4.53213e-11		protein kinase C iota type-like(LOC106056069)	Protein kinase C (EC 2.7.11.13)
LOC106071499	2039.13	-1.01435	0.141556	-7.16573	7.73732e-13	4.57967e-11		putative ammonium transporter 1(LOC106071499)
LOC106065178	1125.18	8.33951	1.16507	7.15796	8.18887e-13	4.80955e-11		uncharacterized LOC106065178(LOC106065178)
LOC106076493	990.784	-1.3163	0.183906	-7.15745	8.21902e-13	4.814e-11		protein HtrL-like(LOC106076493)
LOC106057862	782.853	-1.80161	0.252162	-7.14464	9.02307e-13	5.25606e-11		sodium- and chloride-dependent GABA transporter 1-like(LOC106057862)
LOC106071016	335.511	2.79986	0.391879	7.14471	9.01879e-13	5.25606e-11		uncharacterized LOC106071016(LOC106071016)
LOC106063677	247.455	1.45566	0.203755	7.14419	9.05311e-13	5.25919e-11		ras-related protein Rab-27B-like(LOC106063677)
LOC106074316	5065.61	-1.06094	0.148572	-7.14092	9.27099e-13	5.37113e-11		RNA-binding protein 39-like(LOC106074316)
LOC106069789	46.3175	6.45508	0.90653	7.12065	1.07418e-12	6.18958e-11		myosin-M heavy chain-like(LOC106069789)
LOC129923930	354.724	-1.75611	0.246749	-7.117	1.10301e-12	6.32153e-11		uncharacterized LOC129923930(LOC129923930)
LOC106051508	183.3	1.60671	0.225786	7.11607	1.11046e-12	6.3472e-11		sulfhydryl oxidase 1-like(LOC106051508)
LOC106059106	1082.76	1.92507	0.270847	7.10758	1.18091e-12	6.73184e-11		MOXD1 homolog 1-like(LOC106059106)
LOC106078588	2944.84	1.90587	0.268253	7.10475	1.20544e-12	6.83508e-11		dynein axonemal heavy chain 3-like(LOC106078588)
LOC106063301	396.573	-1.96004	0.276065	-7.09993	1.2482e-12	7.05879e-11		uncharacterized LOC106063301(LOC106063301)
LOC129925235	248.2	-1.44426	0.203773	-7.08756	1.36501e-12	7.67865e-11		uncharacterized LOC129925235(LOC129925235)
LOC129922155	1197.04	-1.86539	0.263317	-7.08423	1.39823e-12	7.84483e-11		uncharacterized LOC129922155(LOC129922155)
LOC106053278	711.013	-1.04756	0.148033	-7.07656	1.47782e-12	8.26959e-11		soluble guanylate cyclase 88E-like(LOC106053278)
LOC106079755	617.22	1.69826	0.240188	7.07052	1.5435e-12	8.61453e-11		GDP-D-glycero-alpha-D-manno-heptose dehydrogenase-like(LOC106079755)	NAD-dependent epimerase/dehydratase domain-containing protein
LOC106061055	1797.98	5.82478	0.823941	7.06941	1.55591e-12	8.6611e-11		SCO-spondin-like(LOC106061055)
LOC106062107	40.1058	8.30572	1.17688	7.05743	1.69609e-12	9.39239e-11		ficolin-1-like(LOC106062107)	Fibrinogen C-terminal domain-containing protein
LOC106053993	2730.7	-1.45696	0.206508	-7.05521	1.72334e-12	9.51856e-11		splicing factor, suppressor of white-apricot homolog(LOC106053993)
LOC106064858	1976.81	7.71803	1.09572	7.04383	1.87031e-12	1.02771e-10		putative tyrosinase-like protein tyr-3(LOC106064858)	Tyrosinase copper-binding domain-containing protein
LOC106070715	84.8372	2.23142	0.317387	7.0306	2.05654e-12	1.12424e-10		ankyrin repeat and SAM domain-containing protein 3-like(LOC106070715)
LOC106050277	151.869	-2.15791	0.307179	-7.02493	2.14175e-12	1.16485e-10	CHRNA1.2	acetylcholine receptor subunit alpha-like(LOC106050277)
LOC106058982	1453.69	-1.19428	0.170022	-7.02428	2.15176e-12	1.16731e-10		ankyrin repeat domain-containing protein 49-like(LOC106058982)
LOC106068382	98.2407	1.74722	0.248841	7.02145	2.19574e-12	1.18815e-10		rasGAP-activating-like protein 1(LOC106068382)
LOC129925008	225.753	-2.26607	0.322909	-7.01767	2.25596e-12	1.21765e-10		uncharacterized LOC129925008(LOC129925008)
LOC106079154	502.097	-1.78083	0.253808	-7.01645	2.27579e-12	1.22525e-10		uncharacterized LOC106079154(LOC106079154)
LOC106063486	3484.73	-1.27446	0.181804	-7.01008	2.38174e-12	1.27906e-10		uncharacterized LOC106063486(LOC106063486)	DUF4371 domain-containing protein
LOC106054835	440.671	-1.11124	0.158775	-6.99881	2.58152e-12	1.38286e-10		uncharacterized LOC106054835(LOC106054835)
LOC129928644	47.8694	-1.61735	0.231122	-6.99782	2.59975e-12	1.38914e-10		uncharacterized LOC129928644(LOC129928644)
LOC106074012	736.312	-1.11706	0.159677	-6.99574	2.6386e-12	1.40637e-10		placenta-specific gene 8 protein-like(LOC106074012)
LOC129923007	372.318	-3.13167	0.447803	-6.99341	2.68277e-12	1.42524e-10		uncharacterized LOC129923007(LOC129923007)
LOC106056971	84.4504	1.77328	0.253687	6.99005	2.74782e-12	1.45009e-10		uncharacterized LOC106056971(LOC106056971)
LOC106075415	122.729	-1.93722	0.27729	-6.98625	2.82327e-12	1.48622e-10		heat shock protein 70 B2-like(LOC106075415)
LOC129922322	245.365	-1.32342	0.189875	-6.96994	3.17075e-12	1.66503e-10		uncharacterized LOC129922322(LOC129922322)
LOC106051003	131.462	2.75327	0.395297	6.96507	3.28245e-12	1.71946e-10		protein FAM81A-like(LOC106051003)	Protein FAM81A
LOC106071129	2475.63	-1.0364	0.149008	-6.95532	3.51764e-12	1.83814e-10	GCLM	glutamate--cysteine ligase regulatory subunit-like(LOC106071129)
LOC106052050	1449.62	1.13843	0.163691	6.95476	3.53151e-12	1.84088e-10		ER degradation-enhancing alpha-mannosidase-like protein 1(LOC106052050)	alpha-1,2-Mannosidase (EC 3.2.1.-)
LOC106068213	103.461	9.672	1.39158	6.95038	3.64314e-12	1.89443e-10		uncharacterized LOC106068213(LOC106068213)	Uncharacterized protein
LOC106053189	5590.62	-1.31109	0.18876	-6.94579	3.76336e-12	1.95218e-10		uncharacterized LOC106053189(LOC106053189)
LOC106061204	964.907	-1.40371	0.202128	-6.94468	3.79324e-12	1.96291e-10		uncharacterized LOC106061204(LOC106061204)
LOC106063847	105.867	-1.32391	0.190692	-6.94268	3.84729e-12	1.9833e-10		uncharacterized LOC106063847(LOC106063847)
LOC106069164	112.108	5.39387	0.776931	6.94253	3.85126e-12	1.9833e-10		heparan sulfate glucosamine 3-O-sulfotransferase 1-like(LOC106069164)
LOC106051848	28.0774	7.79034	1.12277	6.93852	3.96219e-12	2.03552e-10		adhesion G protein-coupled receptor E4-like(LOC106051848)
LOC106066392	162927	-1.40948	0.203169	-6.9375	3.99101e-12	2.04539e-10		soma ferritin(LOC106066392)	Ferritin (EC 1.16.3.1)
LOC106064321	166.875	1.30698	0.188573	6.93089	4.18195e-12	2.133e-10		uncharacterized LOC106064321(LOC106064321)	N-acetyltransferase domain-containing protein
LOC129921973	114.61	-1.48928	0.214957	-6.92826	4.26046e-12	2.16785e-10		uncharacterized LOC129921973(LOC129921973)
LOC106054927	499.611	7.55982	1.09146	6.92633	4.31906e-12	2.19244e-10		deleted in malignant brain tumors 1 protein-like(LOC106054927)
LOC106062777	7229.51	-1.3826	0.199697	-6.9235	4.40634e-12	2.23143e-10		COMM domain-containing protein 1-like(LOC106062777)
LOC106062762	6105.28	1.5023	0.217035	6.9219	4.45638e-12	2.25142e-10		neural-cadherin-like(LOC106062762)
LOC106053303	980.407	-1.21354	0.175384	-6.91931	4.53844e-12	2.28206e-10		uncharacterized LOC106053303(LOC106053303)	Uncharacterized protein
LOC106080169	697.508	3.97663	0.575055	6.91522	4.67148e-12	2.34344e-10		aminopeptidase N-like(LOC106080169)
LOC106068949	250.83	1.08163	0.156911	6.89326	5.45263e-12	2.72248e-10		NAD kinase 2, mitochondrial-like(LOC106068949)	NAD kinase 2, mitochondrial-like
LOC106055924	242.144	1.82672	0.265065	6.89159	5.51711e-12	2.74824e-10		uncharacterized LOC106055924(LOC106055924)
LOC106052955	2907.45	-1.01403	0.147424	-6.87836	6.05442e-12	3.00887e-10		protein-glutamine gamma-glutamyltransferase K-like(LOC106052955)
LOC106078076	57.3375	2.84812	0.414175	6.87661	6.12956e-12	3.03912e-10		nose resistant to fluoxetine protein 6-like(LOC106078076)
LOC106055163	2510	1.98121	0.288387	6.86996	6.42198e-12	3.17672e-10		dynein axonemal heavy chain 12-like(LOC106055163)
LOC106055042	1244.03	1.98914	0.289577	6.86913	6.45936e-12	3.18781e-10		uncharacterized LOC106055042(LOC106055042)
LOC106061569	235.167	2.25575	0.328469	6.86748	6.53447e-12	3.21744e-10		uncharacterized LOC106061569(LOC106061569)
LOC106070431	184.341	1.85482	0.270352	6.86078	6.84859e-12	3.36433e-10		uncharacterized LOC106070431(LOC106070431)	AIG1-type G domain-containing protein
LOC106072911	942.973	1.11518	0.162617	6.85771	6.99743e-12	3.42955e-10		uncharacterized LOC106072911(LOC106072911)	C2H2-type domain-containing protein
LOC106051678	568.27	-2.31663	0.337953	-6.85491	7.13568e-12	3.48928e-10		uncharacterized LOC106051678(LOC106051678)
LOC106055133	1541.22	2.23387	0.325999	6.85239	7.26268e-12	3.54326e-10		putative mediator of RNA polymerase II transcription subunit 26(LOC106055133)	Uncharacterized protein
LOC106057052	1888.34	1.79963	0.262746	6.84932	7.42038e-12	3.6037e-10		tubulin polyglutamylase TTLL5-like(LOC106057052)	Tubulin--tyrosine ligase-like protein 5
LOC129922102	25.6828	7.66203	1.11917	6.84619	7.58433e-12	3.67495e-10		uncharacterized LOC129922102(LOC129922102)
LOC106054700	2272.86	1.05067	0.153681	6.83667	8.10554e-12	3.9186e-10		pericentriolar material 1 protein-like(LOC106054700)
LOC106078878	331.978	1.30714	0.191222	6.83573	8.15861e-12	3.93533e-10		protein phosphatase 1K, mitochondrial-like(LOC106078878)	protein-serine/threonine phosphatase (EC 3.1.3.16)
LOC106059044	91.4276	-2.15512	0.315354	-6.83396	8.26014e-12	3.97531e-10		kinesin-like protein KIF15(LOC106059044)
LOC106057539	428.511	-1.4394	0.211268	-6.81313	9.54964e-12	4.57524e-10		organic cation transporter protein-like(LOC106057539)
LOC106065756	9055.55	-1.26932	0.186529	-6.80495	1.01082e-11	4.83199e-10		splicing factor 3B subunit 1-like(LOC106065756)	Splicing factor 3B subunit 1-like isoform X1
LOC106064004	89.899	1.9078	0.280532	6.80066	1.0414e-11	4.96706e-10		adhesion G-protein coupled receptor F1-like(LOC106064004)
LOC106063491	574.514	1.88475	0.277197	6.79932	1.05115e-11	4.99356e-10		uncharacterized LOC106063491(LOC106063491)
LOC106058645	1740.7	-1.82336	0.26817	-6.79925	1.05165e-11	4.99356e-10	GST7.2	probable glutathione S-transferase 7(LOC106058645)	Uncharacterized protein
LOC106078711	139.969	3.41052	0.502404	6.78841	1.13374e-11	5.36719e-10		D-glucuronyl C5-epimerase B-like(LOC106078711)
LOC106057072	532.193	1.34211	0.197882	6.78238	1.18212e-11	5.57583e-10		HEAT repeat-containing protein 4-like(LOC106057072)
LOC106069015	308.123	2.28622	0.33745	6.77499	1.24416e-11	5.8555e-10		uncharacterized LOC106069015(LOC106069015)
LOC106059254	1436.52	1.52295	0.224846	6.77329	1.25889e-11	5.91178e-10		girdin-like(LOC106059254)
LOC106050890	577.048	-1.03474	0.152828	-6.77063	1.2822e-11	6.00804e-10		angiogenic factor with G patch and FHA domains 1-like(LOC106050890)
LOC106064727	1696.83	-1.20083	0.177581	-6.76214	1.35966e-11	6.32923e-10		aquaporin-11-like(LOC106064727)	Aquaporin-11-like
LOC106078971	189.885	4.55885	0.674211	6.76175	1.36333e-11	6.33249e-10		solute carrier family 28 member 3-like(LOC106078971)
LOC106059136	174.538	-3.07486	0.454819	-6.76063	1.37397e-11	6.36807e-10		heat shock protein 70 B2-like(LOC106059136)	Heat shock protein 70
LOC106073533	2496.9	-1.08767	0.160953	-6.75768	1.40218e-11	6.48472e-10		protein LSM12 homolog A-like(LOC106073533)	AD domain-containing protein
LOC106055997	1673	1.45628	0.215721	6.75076	1.47073e-11	6.76115e-10		uncharacterized LOC106055997(LOC106055997)
LOC106050120	1256.55	1.75756	0.260353	6.75069	1.47147e-11	6.76115e-10		uncharacterized LOC106050120(LOC106050120)	Uncharacterized protein
LOC106076578	9661.63	4.13061	0.612057	6.74873	1.4914e-11	6.83799e-10		hemagglutinin/proteinase-like(LOC106076578)	Peptidase M4 domain-containing protein
LOC106061469	2368.9	-1.54076	0.228412	-6.74554	1.52455e-11	6.97497e-10		proton channel OtopLc-like(LOC106061469)	Proton channel OtopLc-like isoform X3
LOC106068871	103.464	9.672	1.43417	6.74395	1.54132e-11	7.03662e-10	GCNT.1	beta-1,3-galactosyl-O-glycosyl-glycoprotein beta-1,6-N-acetylglucosaminyltransferase-like(LOC106068871)
LOC106062046	566.751	1.00544	0.149116	6.74267	1.55499e-11	7.08384e-10		attractin-like protein 1(LOC106062046)
LOC106066186	3174.42	-1.01994	0.151282	-6.74198	1.56239e-11	7.1024e-10		single-stranded DNA-binding protein 3-like(LOC106066186)	Single-stranded DNA-binding protein 3-like isoform X3
LOC129926944	30.3857	5.83303	0.865514	6.73938	1.59062e-11	7.21533e-10		uncharacterized LOC129926944(LOC129926944)
LOC106054386	334.78	1.22836	0.182289	6.73854	1.59989e-11	7.24197e-10		uncharacterized LOC106054386(LOC106054386)
LOC106059131	444.272	1.74368	0.258848	6.7363	1.62466e-11	7.33853e-10		acid phosphatase type 7-like(LOC106059131)
LOC106057755	394.176	-1.34661	0.200007	-6.7328	1.66424e-11	7.48557e-10		stimulated by retinoic acid gene 6 protein-like(LOC106057755)
LOC106058643	5256.78	-2.2279	0.330895	-6.73295	1.66254e-11	7.48557e-10	GST3.2	glutathione S-transferase 3-like(LOC106058643)
LOC106061658	526.225	1.62961	0.242098	6.73122	1.68249e-11	7.5517e-10	HEXD.2	beta-hexosaminidase-like(LOC106061658)
LOC129922125	15.4195	6.92752	1.02976	6.72731	1.72828e-11	7.72237e-10		uncharacterized LOC129922125(LOC129922125)
LOC106067414	4412.73	-1.36024	0.202213	-6.72679	1.73446e-11	7.72237e-10		zinc finger CCCH domain-containing protein 11A-like(LOC106067414)
LOC106074703	99.802	1.87226	0.27833	6.72675	1.735e-11	7.72237e-10		MTOR-associated protein MEAK7-like(LOC106074703)
LOC106066352	566.734	3.00736	0.447247	6.72416	1.76603e-11	7.84412e-10		uncharacterized LOC106066352(LOC106066352)
LOC106051782	178.764	7.33341	1.09101	6.72166	1.79671e-11	7.96377e-10		uncharacterized LOC106051782(LOC106051782)
LOC106054715	2009.63	-1.06933	0.159219	-6.71612	1.8663e-11	8.25508e-10		tubulin polymerization-promoting protein family member 2-like(LOC106054715)
LOC106058881	1011.96	8.2589	1.22978	6.71574	1.87109e-11	8.25914e-10		uncharacterized LOC106058881(LOC106058881)	Uncharacterized protein
LOC106071879	132.975	-2.04545	0.30473	-6.71233	1.91536e-11	8.41967e-10		uncharacterized LOC106071879(LOC106071879)	Thyroglobulin type-1 domain-containing protein
LOC106054300	172.57	1.34979	0.201315	6.70487	2.01581e-11	8.78876e-10		protein ABHD8-like(LOC106054300)	AB hydrolase-1 domain-containing protein
LOC129928791	21.9398	-2.94404	0.439168	-6.70366	2.03259e-11	8.84386e-10		uncharacterized LOC129928791(LOC129928791)
LOC106070056	882.966	-2.92799	0.436993	-6.7003	2.07986e-11	9.03109e-10		alpha-amylase-like(LOC106070056)
LOC106068224	72.1861	6.31827	0.945468	6.68269	2.34592e-11	1.0104e-09	C1GALT1.2	glycoprotein-N-acetylgalactosamine 3-beta-galactosyltransferase 1-like(LOC106068224)
LOC129926076	133.456	-2.13802	0.320313	-6.67476	2.47632e-11	1.06014e-09		uncharacterized LOC129926076(LOC129926076)
LOC106062952	3055.72	1.42919	0.214559	6.66103	2.71907e-11	1.1571e-09		unconventional myosin-Va-like(LOC106062952)
LOC106054562	291.764	-1.24083	0.186304	-6.66027	2.73326e-11	1.16082e-09		glycine receptor subunit alpha-4-like(LOC106054562)
LOC106073904	128.76	2.12848	0.320788	6.63516	3.24156e-11	1.36852e-09		uncharacterized LOC106073904(LOC106073904)
LOC106070882	474.737	1.5224	0.229458	6.63476	3.2504e-11	1.36953e-09		leucine-rich repeat protein lrrA-like(LOC106070882)
LOC106074129	236.734	-1.77971	0.268305	-6.63318	3.28537e-11	1.38154e-09		uncharacterized LOC106074129(LOC106074129)
LOC129928351	1889.4	2.21993	0.334954	6.62758	3.41225e-11	1.43207e-09		uncharacterized LOC129928351(LOC129928351)
LOC106052306	108.092	-2.36036	0.356432	-6.62219	3.53919e-11	1.48243e-09		uncharacterized LOC106052306(LOC106052306)
LOC106075981	842.599	1.46152	0.221033	6.61222	3.78595e-11	1.58267e-09		phospholipase DDHD1-like(LOC106075981)	DDHD domain-containing protein
LOC106052747	12855.8	3.11793	0.472133	6.60392	4.00429e-11	1.66741e-09		uncharacterized LOC106052747(LOC106052747)
LOC129928228	47.8301	-1.94503	0.294586	-6.60259	4.04037e-11	1.67643e-09		uncharacterized LOC129928228(LOC129928228)
LOC106076618	1642.47	3.56161	0.540392	6.59078	4.37511e-11	1.8077e-09		uncharacterized LOC106076618(LOC106076618)
LOC106056097	190.002	1.64722	0.24999	6.58915	4.42345e-11	1.82414e-09		F-box/LRR-repeat protein 2-like(LOC106056097)
LOC106069146	3043.24	1.51611	0.230139	6.58781	4.46364e-11	1.83716e-09		uncharacterized LOC106069146(LOC106069146)
LOC106054561	1368.61	-1.23057	0.186896	-6.58423	4.57251e-11	1.87473e-09		rab proteins geranylgeranyltransferase component A 2-like(LOC106054561)	Rab proteins geranylgeranyltransferase component A
LOC106065875	27.1198	7.74203	1.17617	6.58242	4.62844e-11	1.89402e-09		uncharacterized LOC106065875(LOC106065875)
LOC106056457	620.18	-1.02553	0.155827	-6.58121	4.66624e-11	1.90583e-09		TPR repeat-containing protein DDB_G0287407-like(LOC106056457)	Importin N-terminal domain-containing protein
LOC106057530	468.06	4.59263	0.698111	6.57866	4.74721e-11	1.93519e-09		uncharacterized LOC106057530(LOC106057530)	Superoxide dismutase [Cu-Zn] (EC 1.15.1.1)
LOC106054629	61.8177	3.2844	0.499356	6.57728	4.79148e-11	1.94951e-09	C1GALT1.1	glycoprotein-N-acetylgalactosamine 3-beta-galactosyltransferase 1-like(LOC106054629)
LOC106073515	1591.16	1.4542	0.22124	6.57296	4.93258e-11	2.0031e-09		cilia- and flagella-associated protein 54-like(LOC106073515)
LOC129928142	118.111	-1.4897	0.226935	-6.56445	5.22269e-11	2.11688e-09		uncharacterized LOC129928142(LOC129928142)
LOC106070359	843.526	-1.28256	0.195458	-6.5618	5.31619e-11	2.14661e-09		uncharacterized LOC106070359(LOC106070359)	Uncharacterized protein
LOC106070683	101.661	4.86821	0.742065	6.56035	5.36818e-11	2.15943e-09		glycoprotein 3-alpha-L-fucosyltransferase A-like(LOC106070683)
LOC106059434	1676.25	-1.57959	0.241095	-6.55174	5.68689e-11	2.28332e-09		pancreatic triacylglycerol lipase-like(LOC106059434)
LOC106070696	900.945	-1.38732	0.212166	-6.53887	6.19851e-11	2.47699e-09		uncharacterized LOC106070696(LOC106070696)
LOC106062022	467.931	2.46516	0.377145	6.53638	6.30258e-11	2.51161e-09		uncharacterized LOC106062022(LOC106062022)
LOC106051366	918.731	1.57457	0.240912	6.53589	6.32344e-11	2.51522e-09		UDP-glucose:glycoprotein glucosyltransferase 1-like(LOC106051366)
LOC129925636	93.6881	2.36394	0.361833	6.53324	6.43629e-11	2.55534e-09		uncharacterized LOC129925636(LOC129925636)
LOC129923695	485.58	-1.53012	0.234247	-6.53208	6.48622e-11	2.57037e-09		uncharacterized LOC129923695(LOC129923695)
LOC106056771	2246.66	1.94958	0.298613	6.52879	6.63049e-11	2.62267e-09		uncharacterized LOC106056771(LOC106056771)
LOC106065652	116.502	4.50675	0.690519	6.52661	6.72729e-11	2.65603e-09		uncharacterized LOC106065652(LOC106065652)
LOC106069662	474.438	-1.24195	0.190339	-6.52494	6.80267e-11	2.67589e-09		ankyrin repeat domain-containing protein 7-like(LOC106069662)	SOCS box domain-containing protein
LOC106067481	1912.7	-1.69556	0.260108	-6.51867	7.09334e-11	2.77486e-09		uncharacterized LOC106067481(LOC106067481)
LOC106050589	1859.01	-1.29415	0.198592	-6.51662	7.19087e-11	2.80786e-09		PAX3- and PAX7-binding protein 1-like(LOC106050589)	GCF C-terminal domain-containing protein
LOC106071535	1600.08	-1.05929	0.162633	-6.51337	7.34847e-11	2.86416e-09		tRNA modification GTPase GTPBP3, mitochondrial-like(LOC106071535)	TrmE-type G domain-containing protein
LOC129923250	144.784	-1.50372	0.231025	-6.50889	7.57066e-11	2.94001e-09		uncharacterized LOC129923250(LOC129923250)
LOC129926575	95.0154	-1.58106	0.243083	-6.50419	7.8114e-11	3.02249e-09		uncharacterized LOC129926575(LOC129926575)
LOC106056785	186.242	1.54754	0.237972	6.50306	7.87045e-11	3.03982e-09		magnesium transporter NIPA2-like(LOC106056785)
LOC106050744	330.703	1.05918	0.163156	6.49182	8.48053e-11	3.25774e-09		potential E3 ubiquitin-protein ligase ariadne-2-like(LOC106050744)	RBR-type E3 ubiquitin transferase (EC 2.3.2.31)
LOC106063512	287.218	-1.41637	0.218223	-6.49046	8.55763e-11	3.28145e-09		opioid-binding protein/cell adhesion molecule homolog(LOC106063512)
LOC106060227	1407.67	-1.23919	0.190977	-6.48871	8.65765e-11	3.30791e-09		eukaryotic translation initiation factor 2D-like(LOC106060227)	Eukaryotic translation initiation factor 2D (Ligatin)
LOC106072868	4937.96	2.57561	0.397183	6.4847	8.89065e-11	3.3848e-09		carboxypeptidase B-like(LOC106072868)
LOC106054071	2593.82	-1.19175	0.183847	-6.48229	9.03381e-11	3.43317e-09		U6 snRNA-associated Sm-like protein LSm3(LOC106054071)	U6 snRNA-associated Sm-like protein LSm3
LOC106077753	520.938	-1.02014	0.157527	-6.47596	9.42088e-11	3.56755e-09		proteasome assembly chaperone 1-like(LOC106077753)	Proteasome assembly chaperone 1
LOC106068462	155.31	1.05367	0.162839	6.47063	9.75921e-11	3.68259e-09		uncharacterized LOC106068462(LOC106068462)	VWFC domain-containing protein
LOC106073999	399.597	3.07409	0.475286	6.46787	9.93928e-11	3.74391e-09		putative ankyrin repeat protein RF_0381(LOC106073999)
LOC106078886	2210.86	-1.11081	0.171832	-6.46453	1.01617e-10	3.82094e-09		epidermal growth factor receptor-like(LOC106078886)	receptor protein-tyrosine kinase (EC 2.7.10.1)
LOC106072138	5138.04	1.25869	0.194762	6.46273	1.02828e-10	3.85966e-09		pyruvate carboxylase, mitochondrial-like(LOC106072138)
LOC106080049	56.7651	-1.47472	0.228203	-6.4623	1.03123e-10	3.86395e-09		creatine transporter-like(LOC106080049)
LOC106063670	832.639	-1.15076	0.178119	-6.46062	1.04275e-10	3.90024e-09		NADPH:adrenodoxin oxidoreductase, mitochondrial-like(LOC106063670)
LOC106079555	311.691	2.38706	0.369864	6.45389	1.09013e-10	4.07032e-09		uncharacterized LOC106079555(LOC106079555)
LOC106077522	130.467	2.63134	0.408107	6.44767	1.13582e-10	4.21876e-09		transmembrane protein 163-like(LOC106077522)
LOC106056302	100.652	3.18158	0.493467	6.4474	1.13785e-10	4.21897e-09		uncharacterized LOC106056302(LOC106056302)	Uncharacterized protein LOC106056302
LOC106056947	679.967	1.50476	0.233413	6.44679	1.14247e-10	4.22871e-09	GALNTL5	inactive polypeptide N-acetylgalactosaminyltransferase-like protein 5(LOC106056947)
LOC106063239	537.61	1.1051	0.171483	6.44437	1.16085e-10	4.28931e-09		PDZ domain-containing protein 8-like(LOC106063239)
LOC106051658	4540.33	-1.26327	0.196116	-6.44144	1.18342e-10	4.3576e-09		RNA-binding protein with serine-rich domain 1-like(LOC106051658)	RRM domain-containing protein
LOC106058750	1564.51	3.13023	0.486616	6.43265	1.25396e-10	4.60938e-09		uncharacterized LOC106058750(LOC106058750)
LOC106054111	4001.73	1.1094	0.172635	6.42627	1.30772e-10	4.79049e-09		unconventional myosin-XV-like(LOC106054111)	Unconventional myosin-XV
LOC106066368	3032.2	-1.19124	0.185403	-6.42516	1.31733e-10	4.81739e-09	THRA	thyroid hormone receptor alpha-like(LOC106066368)	NR LBD domain-containing protein
LOC106063040	1007.75	1.21828	0.189828	6.41782	1.38241e-10	5.0295e-09		synaptosomal-associated protein 25-like(LOC106063040)
LOC106059436	361.367	-1.01208	0.157735	-6.41634	1.39594e-10	5.07009e-09		uncharacterized LOC106059436(LOC106059436)
LOC106052678	595.394	3.1166	0.485856	6.41467	1.41132e-10	5.11724e-09		prisilkin-39-like(LOC106052678)
LOC106070336	153.382	-2.41608	0.376903	-6.41036	1.45172e-10	5.25478e-09		uncharacterized LOC106070336(LOC106070336)	Uncharacterized protein
LOC106065495	1339.32	1.56207	0.244038	6.40096	1.54402e-10	5.57942e-09		dynein axonemal assembly factor 1-like(LOC106065495)
LOC106050849	1705.37	1.63991	0.256272	6.3991	1.56294e-10	5.63821e-09		galectin-4-like(LOC106050849)
LOC106066322	1224.16	-1.17079	0.183046	-6.39614	1.59355e-10	5.73893e-09		uncharacterized LOC106066322(LOC106066322)	C2H2-type domain-containing protein
LOC106057232	988.924	1.07373	0.167913	6.39456	1.6101e-10	5.779e-09		leucine-rich repeat-containing protein 9-like(LOC106057232)
LOC106063829	525.359	1.08335	0.16954	6.38994	1.65949e-10	5.94629e-09		cyclin-dependent kinase-like 1(LOC106063829)
LOC129921996	7502.4	-1.17384	0.183764	-6.38778	1.68315e-10	6.02092e-09		uncharacterized LOC129921996(LOC129921996)
LOC106053280	1418.85	1.53524	0.240453	6.38478	1.71647e-10	6.11959e-09		uncharacterized LOC106053280(LOC106053280)
LOC106057328	310.811	1.13667	0.178051	6.38394	1.7259e-10	6.14295e-09		myotubularin-related protein 2-like(LOC106057328)	Phosphatidylinositol-3,5-bisphosphate 3-phosphatase (EC 3.1.3.64) (EC 3.1.3.95) (Phosphatidylinositol-3-phosphate phosphatase)
LOC106072825	1085.03	1.81479	0.284346	6.38233	1.74409e-10	6.19732e-09		sialin-like(LOC106072825)
LOC106067645	447.092	1.77664	0.278404	6.38151	1.75348e-10	6.22032e-09		uncharacterized LOC106067645(LOC106067645)
LOC106074568	2714.43	1.37505	0.215488	6.38112	1.75796e-10	6.22587e-09		Na(+)/H(+) exchange regulatory cofactor NHE-RF1-like(LOC106074568)	Na(+)/H(+) exchange regulatory cofactor NHE-RF1-like
LOC129921963	67.4205	5.0114	0.786372	6.37281	1.85598e-10	6.54042e-09		carbonic anhydrase 12-like(LOC129921963)
LOC106069571	1105.54	-1.48235	0.232877	-6.3654	1.94787e-10	6.84162e-09		uncharacterized LOC106069571(LOC106069571)
LOC129922150	53.7208	-1.74104	0.273711	-6.36087	2.00608e-10	7.02294e-09		uncharacterized LOC129922150(LOC129922150)
LOC106066168	376.071	1.38454	0.217867	6.35499	2.08446e-10	7.24971e-09		uncharacterized LOC106066168(LOC106066168)	Uncharacterized protein LOC106066168
LOC106071987	576.331	5.49795	0.866371	6.34595	2.21053e-10	7.66316e-09		uncharacterized LOC106071987(LOC106071987)
LOC106060573	1022.64	-1.48454	0.234006	-6.34404	2.23819e-10	7.74648e-09		synaptic vesicle 2-related protein-like(LOC106060573)
LOC106064948	27.3068	3.40959	0.537501	6.34342	2.24722e-10	7.76512e-09		metalloprotease mig-17-like(LOC106064948)
LOC106057808	142.254	1.68578	0.265805	6.34216	2.26571e-10	7.81632e-09		uncharacterized LOC106057808(LOC106057808)
LOC106055611	549.718	-3.23586	0.510644	-6.33683	2.34545e-10	8.07834e-09		uncharacterized LOC106055611(LOC106055611)	Secreted protein
LOC106067002	652.835	-3.23889	0.511888	-6.32735	2.49401e-10	8.56856e-09		uncharacterized LOC106067002(LOC106067002)	HIT-type domain-containing protein
LOC106069701	133.229	1.8892	0.298614	6.32658	2.50655e-10	8.59157e-09	Biomphalysin 7	uncharacterized LOC106069701(LOC106069701)
LOC106058994	10417.4	1.72441	0.27342	6.30681	2.84838e-10	9.71639e-09		uncharacterized LOC106058994(LOC106058994)	VWFD domain-containing protein
LOC106069001	406.487	-1.09884	0.174252	-6.30604	2.86269e-10	9.74961e-09		iron-sulfur protein NUBPL-like(LOC106069001)	Iron-sulfur protein NUBPL
LOC129926459	345.021	-1.57172	0.249313	-6.3042	2.89689e-10	9.85036e-09		dynein light chain Tctex-type 5-like(LOC129926459)
LOC106059282	212.956	2.82378	0.448148	6.301	2.95726e-10	1.00396e-08		uncharacterized LOC106059282(LOC106059282)
LOC106053705	140.382	1.64421	0.260998	6.29968	2.98261e-10	1.00935e-08		glutaredoxin domain-containing cysteine-rich protein CG31559-like(LOC106053705)
LOC106054874	630.247	-1.04847	0.166538	-6.2957	3.06017e-10	1.03396e-08		uncharacterized LOC106054874(LOC106054874)
LOC106053718	178.978	3.53963	0.562696	6.29048	3.1648e-10	1.06762e-08		chitin deacetylase 7-like(LOC106053718)
LOC106058274	305.16	-1.50791	0.239759	-6.28926	3.18977e-10	1.07434e-08		guanylate cyclase soluble subunit beta-1-like(LOC106058274)
LOC106054228	194.674	1.56455	0.248827	6.2877	3.2221e-10	1.08352e-08		adenosine 3'-phospho 5'-phosphosulfate transporter 1-like(LOC106054228)	Adenosine 3'-phospho 5'-phosphosulfate transporter 1
LOC129922780	36.5555	-1.93319	0.307542	-6.28595	3.25859e-10	1.09407e-08		uncharacterized LOC129922780(LOC129922780)
LOC106051885	587.807	2.17428	0.345959	6.28478	3.28327e-10	1.10062e-08		uncharacterized LOC106051885(LOC106051885)
LOC129925376	70.0576	-1.58851	0.252916	-6.28079	3.36866e-10	1.12747e-08		uncharacterized LOC129925376(LOC129925376)
LOC106075417	1160.86	-1.66792	0.265873	-6.27336	3.5333e-10	1.17887e-08		ras-related protein Rap-1-like(LOC106075417)
LOC106057733	2575.14	2.2724	0.362227	6.27341	3.53231e-10	1.17887e-08		probable cytochrome P450 12a5, mitochondrial(LOC106057733)
LOC106054832	6514.33	-1.56515	0.249533	-6.27233	3.55674e-10	1.18484e-08		uncharacterized LOC106054832(LOC106054832)
LOC129921916	124.336	-2.04063	0.32551	-6.26903	3.63311e-10	1.20839e-08		uncharacterized LOC129921916(LOC129921916)
LOC106050671	246.353	1.11466	0.177909	6.26532	3.72065e-10	1.22793e-08		phagosome assembly factor 1-like(LOC106050671)
LOC106075252	408.494	-1.45515	0.23255	-6.25735	3.91584e-10	1.29035e-08		uncharacterized LOC106075252(LOC106075252)
LOC129921626	71.8416	-1.10392	0.176613	-6.25052	4.09094e-10	1.34597e-08		uncharacterized LOC129921626(LOC129921626)
LOC106054609	1599.5	-1.55913	0.249832	-6.24071	4.35578e-10	1.4265e-08		uncharacterized LOC106054609(LOC106054609)
LOC129925327	36.8195	-1.7409	0.27903	-6.23914	4.39995e-10	1.43876e-08		uncharacterized LOC129925327(LOC129925327)
LOC106072354	94.3804	-1.95744	0.313891	-6.23605	4.48747e-10	1.46513e-08		uncharacterized LOC106072354(LOC106072354)
LOC106052276	118.513	1.1564	0.185449	6.2357	4.49763e-10	1.4662e-08		integrator complex subunit 5-like(LOC106052276)
LOC129927616	423.201	-1.21436	0.19479	-6.23422	4.54044e-10	1.47564e-08		uncharacterized LOC129927616(LOC129927616)
LOC106055677	3473.51	1.47672	0.236978	6.23147	4.62074e-10	1.49945e-08		EF-hand domain-containing family member C2-like(LOC106055677)	EF-hand domain-containing family member C2
LOC106052774	4402.81	1.05448	0.169237	6.23075	4.64198e-10	1.50406e-08		E3 ubiquitin-protein ligase UBR4-like(LOC106052774)
LOC106075872	123.264	2.03076	0.325946	6.23037	4.6532e-10	1.50505e-08		beta-1,3-galactosyltransferase 2-like(LOC106075872)
LOC129926942	60.013	1.90552	0.305853	6.23017	4.65915e-10	1.50505e-08		relaxin receptor 1-like(LOC129926942)
LOC106067269	2103.19	2.53031	0.406309	6.22756	4.73767e-10	1.5281e-08		bis(5'-adenosyl)-triphosphatase enpp4-like(LOC106067269)
LOC106075950	25.6228	4.82172	0.774654	6.22435	4.83557e-10	1.55732e-08		mucin-2-like(LOC106075950)	Uncharacterized protein
LOC106070797	142.864	3.18183	0.511853	6.2163	5.09028e-10	1.63687e-08		cholinesterase 1-like(LOC106070797)
LOC129921786	391.763	-1.58258	0.254808	-6.21086	5.26961e-10	1.69199e-08		uncharacterized LOC129921786(LOC129921786)
LOC129921910	140.973	-1.17229	0.188761	-6.21044	5.28367e-10	1.69395e-08		uncharacterized LOC129921910(LOC129921910)
LOC106073925	971.996	-1.34066	0.21592	-6.20906	5.33011e-10	1.70478e-08		angiopoietin-2-like(LOC106073925)
LOC106050896	400.881	-1.7887	0.288084	-6.20897	5.33344e-10	1.70478e-08		uncharacterized LOC106050896(LOC106050896)	Uncharacterized protein
LOC106055199	1931.1	-1.26938	0.204466	-6.20827	5.35709e-10	1.70978e-08		splicing factor U2AF 26 kDa subunit-like(LOC106055199)	Splicing factor U2AF 26 kDa subunit-like isoform X2
LOC129921899	99.8772	-1.26212	0.203431	-6.20416	5.49914e-10	1.74988e-08		uncharacterized LOC129921899(LOC129921899)
LOC106058382	896.136	1.24366	0.200484	6.20327	5.53011e-10	1.75504e-08		DIS3-like exonuclease 2(LOC106058382)
LOC129925329	226.066	-1.20114	0.193632	-6.20322	5.53183e-10	1.75504e-08		uncharacterized LOC129925329(LOC129925329)
LOC106070902	300.904	1.04817	0.169164	6.19616	5.78575e-10	1.82744e-08		cyclin-dependent kinase 14-like(LOC106070902)	Protein kinase domain-containing protein
LOC106059285	1916.97	-1.73084	0.279532	-6.1919	5.94415e-10	1.87192e-08		amyloid-beta precursor protein-like(LOC106059285)
LOC106078660	5140	-1.02356	0.165351	-6.19024	6.0073e-10	1.88902e-08		ATP synthase subunit e, mitochondrial-like(LOC106078660)	ATP synthase subunit e, mitochondrial
LOC106065558	5976.39	-1.14483	0.185038	-6.18701	6.13168e-10	1.92251e-08		secreted frizzled-related protein 1-like(LOC106065558)
LOC106074267	243.739	-1.50137	0.242665	-6.187	6.13184e-10	1.92251e-08		universal stress protein MT2085-like(LOC106074267)
LOC129921676	58.9617	-1.7753	0.286966	-6.18643	6.15426e-10	1.92388e-08		uncharacterized LOC129921676(LOC129921676)
LOC106071899	287.237	2.75589	0.445518	6.18582	6.17824e-10	1.92855e-08		uncharacterized LOC106071899(LOC106071899)
LOC106075769	692.388	2.11833	0.342821	6.1791	6.44685e-10	2.00946e-08		collagen alpha-5(VI) chain-like(LOC106075769)
LOC106057620	923.303	-1.02684	0.166214	-6.17782	6.49933e-10	2.02146e-08		glycoprotein endo-alpha-1,2-mannosidase-like protein(LOC106057620)	Glycoprotein endo-alpha-1,2-mannosidase-like isoform X2
LOC106052197	109.835	-1.62205	0.262584	-6.17726	6.52255e-10	2.02146e-08		transient receptor potential cation channel subfamily M member 1-like(LOC106052197)
LOC106066949	1689.01	1.0105	0.163584	6.17728	6.52156e-10	2.02146e-08		cilia- and flagella-associated protein 53-like(LOC106066949)	Cilia- and flagella-associated protein 53
LOC106072185	343.084	1.82379	0.295448	6.17295	6.70283e-10	2.07408e-08		serine-rich adhesin for platelets-like(LOC106072185)
LOC106068650	809.312	-1.03351	0.167459	-6.17175	6.75385e-10	2.08684e-08		tetratricopeptide repeat protein 38-like(LOC106068650)	Tetratricopeptide repeat protein 38
LOC106078719	173.669	1.57662	0.255668	6.16668	6.97405e-10	2.15176e-08		glucose-fructose oxidoreductase domain-containing protein 1-like(LOC106078719)	Glucose-fructose oxidoreductase domain-containing protein 1-like
LOC106062062	463.947	-2.02232	0.32814	-6.16297	7.13936e-10	2.1964e-08		acylcarnitine hydrolase-like(LOC106062062)	Carboxylic ester hydrolase (EC 3.1.1.-)
LOC106068825	573.502	1.70058	0.276629	6.14751	7.87096e-10	2.41396e-08		uncharacterized LOC106068825(LOC106068825)	Uncharacterized protein
LOC106060085	444.499	-1.2768	0.207757	-6.14565	7.96359e-10	2.43243e-08	CAV3	caveolin-3-like(LOC106060085)	Caveolin
LOC106061555	102.586	3.41275	0.555307	6.14571	7.96076e-10	2.43243e-08		mucin-2-like(LOC106061555)
LOC106079826	783.863	4.02546	0.655221	6.14366	8.06411e-10	2.45961e-08		putative N-acetylated-alpha-linked acidic dipeptidase(LOC106079826)
LOC129921966	119.243	-1.57534	0.256429	-6.14338	8.07849e-10	2.46048e-08		uncharacterized LOC129921966(LOC129921966)
LOC129927001	27.9444	-1.6067	0.261548	-6.14305	8.09526e-10	2.46207e-08		uncharacterized LOC129927001(LOC129927001)
LOC106064618	276.157	1.40343	0.228512	6.14163	8.16776e-10	2.48058e-08		tetratricopeptide repeat protein 28-like(LOC106064618)
LOC129925251	328.185	-1.48444	0.242233	-6.12814	8.89136e-10	2.6965e-08		uncharacterized LOC129925251(LOC129925251)
LOC106066092	662.023	1.11156	0.181435	6.12652	8.98231e-10	2.7125e-08		uncharacterized LOC106066092(LOC106066092)
LOC106056715	1108.53	-1.0298	0.168353	-6.11692	9.54026e-10	2.86477e-08		phenazine biosynthesis-like domain-containing protein 1(LOC106056715)
LOC106078173	8166.2	-1.59526	0.260855	-6.11552	9.62427e-10	2.8821e-08		serine/arginine-rich splicing factor 7-like(LOC106078173)
LOC106062437	411.783	2.28165	0.373298	6.11212	9.83142e-10	2.93591e-08		uncharacterized LOC106062437(LOC106062437)
LOC106070574	67.0127	-2.01553	0.329806	-6.11124	9.88617e-10	2.94705e-08		uncharacterized LOC106070574(LOC106070574)
LOC106066607	39.3935	-1.79934	0.295111	-6.09718	1.07953e-09	3.20104e-08		uncharacterized LOC106066607(LOC106066607)
LOC106056261	3354.74	-1.12528	0.184707	-6.09228	1.11315e-09	3.28703e-08		serine/arginine repetitive matrix protein 1-like(LOC106056261)	Uncharacterized protein
LOC106051002	457.295	1.34344	0.220615	6.08954	1.13233e-09	3.33903e-08		trafficking protein particle complex subunit 9-like(LOC106051002)
LOC106056538	368.151	1.41137	0.232112	6.08055	1.19772e-09	3.51242e-08		uncharacterized LOC106056538(LOC106056538)	Cathepsin propeptide inhibitor domain-containing protein
LOC106061785	1623.65	-2.13258	0.351112	-6.07378	1.2493e-09	3.65868e-08		sodium-coupled monocarboxylate transporter 1-like(LOC106061785)	Sodium-dependent multivitamin transporter
LOC106061881	343.372	1.51006	0.248631	6.07349	1.25158e-09	3.66032e-08		uncharacterized LOC106061881(LOC106061881)	Profilin
LOC106070065	134.365	1.84	0.303003	6.07254	1.25901e-09	3.67701e-08		uncharacterized LOC106070065(LOC106070065)	EF-hand domain-containing protein
LOC106061960	90.7868	2.19976	0.362348	6.07085	1.27233e-09	3.71081e-08		uncharacterized LOC106061960(LOC106061960)
LOC106056145	435.763	3.06734	0.506039	6.06146	1.34891e-09	3.92342e-08		UPF0764 protein C16orf89 homolog(LOC106056145)
LOC129922290	166.878	-1.08363	0.179055	-6.05194	1.43113e-09	4.15691e-08		uncharacterized LOC129922290(LOC129922290)
LOC106059141	99.3132	4.94069	0.816791	6.0489	1.45839e-09	4.22459e-08		probable serine carboxypeptidase CPVL(LOC106059141)
LOC106057147	3243.91	-1.04252	0.172501	-6.04357	1.50737e-09	4.36054e-08		U2 snRNP-associated SURP motif-containing protein-like(LOC106057147)
LOC106051217	2637.36	1.27334	0.210721	6.04279	1.51474e-09	4.3759e-08		putative pyridoxal-dependent decarboxylase domain-containing protein 2(LOC106051217)
LOC106070975	639.528	1.10458	0.182801	6.04256	1.51692e-09	4.3763e-08		uncharacterized LOC106070975(LOC106070975)
LOC129925144	251.15	-1.1518	0.190797	-6.03679	1.57209e-09	4.52931e-08		TRIO and F-actin-binding protein-like(LOC129925144)
LOC129922018	130.355	-1.03224	0.171019	-6.03586	1.58118e-09	4.54937e-08		uncharacterized LOC129922018(LOC129922018)
LOC106055596	833.08	-2.02424	0.335725	-6.02945	1.64518e-09	4.71443e-08		uncharacterized LOC106055596(LOC106055596)	H-type lectin domain-containing protein
LOC106077397	326.172	1.61925	0.268597	6.02854	1.65448e-09	4.73471e-08		uncharacterized LOC106077397(LOC106077397)
LOC106055760	255.749	3.55146	0.590302	6.01635	1.78399e-09	5.08484e-08		heparan-sulfate 6-O-sulfotransferase 3-B-like(LOC106055760)
LOC106050594	98.203	1.49656	0.248848	6.01397	1.81035e-09	5.1531e-08		ras-related and estrogen-regulated growth inhibitor-like protein(LOC106050594)	small monomeric GTPase (EC 3.6.5.2)
LOC106071884	519.158	1.4902	0.248037	6.00799	1.87841e-09	5.33258e-08		histone-lysine N-methyltransferase SETD2-like(LOC106071884)
LOC129926565	1016.79	-1.52741	0.254412	-6.0037	1.92876e-09	5.45374e-08		uncharacterized LOC129926565(LOC129926565)
LOC129921987	49.2466	-3.02821	0.50509	-5.99538	2.03008e-09	5.73263e-08		uncharacterized LOC129921987(LOC129921987)
LOC106078117	20.6339	7.34801	1.22576	5.99463	2.03944e-09	5.75143e-08		fibrinolytic enzyme, isozyme C-like(LOC106078117)
LOC106051815	41.4923	3.93324	0.656385	5.99228	2.06921e-09	5.82769e-08		amiloride-sensitive sodium channel subunit beta-like(LOC106051815)
LOC106063805	1262.91	-1.73941	0.290309	-5.99157	2.07826e-09	5.83007e-08	CR3.2	carbonyl reductase [NADPH] 3-like(LOC106063805)	carbonyl reductase (NADPH) (EC 1.1.1.184)
LOC106060102	460.671	2.64481	0.441417	5.99163	2.07753e-09	5.83007e-08		uncharacterized LOC106060102(LOC106060102)
LOC106068711	633.186	5.01748	0.837601	5.99029	2.09466e-09	5.86834e-08	CLEC.3	uncharacterized LOC106068711(LOC106068711)	C-type lectin domain-containing protein
LOC129928097	71.0247	-1.30079	0.217202	-5.98885	2.11324e-09	5.91264e-08		uncharacterized LOC129928097(LOC129928097)
LOC106058834	844.327	-1.93809	0.323854	-5.98446	2.17113e-09	6.06664e-08		zinc transporter ZIP1-like(LOC106058834)
LOC106056944	124.417	6.07241	1.01511	5.98205	2.20353e-09	6.14108e-08		uncharacterized LOC106056944(LOC106056944)	Uncharacterized protein
LOC129927795	685.505	-1.32429	0.221373	-5.98214	2.20218e-09	6.14108e-08		uncharacterized LOC129927795(LOC129927795)
LOC106075691	298.792	1.63165	0.273183	5.97274	2.33304e-09	6.47662e-08		cell division cycle-associated protein 3-like(LOC106075691)	Uncharacterized protein
LOC106075088	207.064	1.97917	0.331693	5.96687	2.41842e-09	6.70489e-08		rho guanine nucleotide exchange factor 39-like(LOC106075088)
LOC106056640	355.26	-1.51335	0.253775	-5.96338	2.47073e-09	6.84102e-08		uncharacterized LOC106056640(LOC106056640)
LOC106064373	617.093	1.11585	0.187139	5.96268	2.4814e-09	6.86167e-08		extracellular signal-regulated kinase 2-like(LOC106064373)
LOC106061894	37.5192	6.56456	1.10151	5.95961	2.52844e-09	6.97367e-08		CD209 antigen-like(LOC106061894)
LOC129923561	59.4293	-1.5275	0.25637	-5.95818	2.55069e-09	7.01685e-08		uncharacterized LOC129923561(LOC129923561)
LOC106079730	620.859	1.31762	0.22119	5.95695	2.56989e-09	7.05149e-08		calpain-5-like(LOC106079730)
LOC106058896	34.1338	4.65918	0.782332	5.9555	2.59274e-09	7.10505e-08		mucin-2-like(LOC106058896)
LOC106052496	975.633	2.01371	0.338295	5.95252	2.64043e-09	7.20794e-08		solute carrier family 41 member 1-like(LOC106052496)
LOC106056035	93.2545	1.86453	0.313279	5.95166	2.65439e-09	7.23678e-08		lactosylceramide 1,3-N-acetyl-beta-D-glucosaminyltransferase B-like(LOC106056035)
LOC106052377	672.093	1.19767	0.20139	5.94704	2.73038e-09	7.41551e-08		sphingomyelin synthase-related protein 1-like(LOC106052377)
LOC129923107	139.066	2.51974	0.423766	5.94606	2.7467e-09	7.41998e-08		kelch-like protein diablo(LOC129923107)
LOC106070597	410.368	1.26705	0.213067	5.94669	2.73611e-09	7.41998e-08		epithelial cell-transforming sequence 2 oncogene-like(LOC106070597)
LOC106076198	1438.48	-1.60525	0.269959	-5.94626	2.74338e-09	7.41998e-08	CAV1.1	caveolin-1-like(LOC106076198)	Caveolin
LOC106059859	3141.19	1.06676	0.179467	5.94405	2.7806e-09	7.49462e-08		eIF-2-alpha kinase activator GCN1-like(LOC106059859)
LOC129928446	125.496	-1.31097	0.220728	-5.93931	2.86222e-09	7.70487e-08		uncharacterized LOC129928446(LOC129928446)
LOC129925672	55.3598	-1.42556	0.240165	-5.93577	2.92473e-09	7.86322e-08		uncharacterized LOC129925672(LOC129925672)
LOC106079224	700.787	-1.24986	0.210691	-5.93219	2.98923e-09	8.01641e-08		tRNA (cytosine(38)-C(5))-methyltransferase-like(LOC106079224)	tRNA (cytosine(38)-C(5))-methyltransferase (EC 2.1.1.204) (DNA (cytosine-5)-methyltransferase-like protein 2)
LOC129924837	43.9111	7.26605	1.22502	5.93137	3.00411e-09	8.04619e-08		tetranectin-like protein(LOC129924837)
LOC106079083	1612.35	1.09009	0.183911	5.92726	3.08032e-09	8.21933e-08		collagen alpha-1(XII) chain-like(LOC106079083)
LOC106066603	318.369	-1.48332	0.250274	-5.92678	3.08936e-09	8.23314e-08		partner of bursicon-like(LOC106066603)
LOC129923683	500.09	7.38759	1.24738	5.92249	3.17103e-09	8.41022e-08		dermatopontin-like(LOC129923683)
LOC129928696	65.568	-1.47903	0.249732	-5.92246	3.17158e-09	8.41022e-08		uncharacterized LOC129928696(LOC129928696)
LOC106078927	9317.21	-1.09236	0.184556	-5.91889	3.24127e-09	8.57367e-08		uncharacterized LOC106078927(LOC106078927)
LOC106065016	396.051	-1.4298	0.241957	-5.90929	3.43576e-09	9.06565e-08		protein FAM204A-like(LOC106065016)	Protein FAM204A
LOC129924767	46.7847	-1.77689	0.301377	-5.89589	3.72661e-09	9.74865e-08		uncharacterized LOC129924767(LOC129924767)
LOC106053684	1473.26	13.504	2.29042	5.89589	3.72662e-09	9.74865e-08		turripeptide Gsg9.2-like(LOC106053684)
LOC106057598	702.002	1.64771	0.279559	5.89395	3.77061e-09	9.8509e-08		uncharacterized LOC106057598(LOC106057598)	Uncharacterized protein LOC106057598
LOC129927441	114.639	-1.95692	0.332033	-5.89376	3.77495e-09	9.8509e-08		uncharacterized LOC129927441(LOC129927441)
LOC106078617	549.628	1.05337	0.178815	5.89085	3.84219e-09	1.00019e-07		dynein regulatory complex subunit 3-like(LOC106078617)
LOC106075482	161.448	3.79823	0.644962	5.88908	3.88362e-09	1.00974e-07		heparan sulfate glucosamine 3-O-sulfotransferase 1-like(LOC106075482)	Sulfotransferase domain-containing protein
LOC129928760	114.01	-1.57471	0.267411	-5.88873	3.89184e-09	1.01065e-07		uncharacterized LOC129928760(LOC129928760)
LOC106060576	39.0034	6.62196	1.1246	5.88827	3.9026e-09	1.01221e-07		uncharacterized LOC106060576(LOC106060576)	Uncharacterized protein LOC106060576
LOC106070994	105.246	-1.57743	0.267919	-5.88772	3.91548e-09	1.01431e-07		probable methyltransferase-like protein 24(LOC106070994)	Methyltransferase domain-containing protein
LOC106062098	254.272	1.73308	0.294435	5.88612	3.95363e-09	1.02295e-07		uncharacterized LOC106062098(LOC106062098)
LOC106069400	70.7394	5.31757	0.903528	5.88535	3.97221e-09	1.02651e-07		uncharacterized LOC106069400(LOC106069400)
LOC106050105	2553.63	1.2898	0.219205	5.88402	4.00422e-09	1.03354e-07		(E3-independent) E2 ubiquitin-conjugating enzyme UBE2O-like(LOC106050105)	UBC core domain-containing protein
LOC129927618	132.949	-1.41754	0.241023	-5.88137	4.06883e-09	1.04768e-07		uncharacterized LOC129927618(LOC129927618)
LOC106063743	4022.68	-1.47176	0.250388	-5.87792	4.15463e-09	1.06848e-07		protein FAM50A-A-like(LOC106063743)	FAM50A/XAP5 C-terminal domain-containing protein
LOC106061636	418.579	1.34724	0.229233	5.87717	4.17352e-09	1.07204e-07		regulator of chromosome condensation-like(LOC106061636)	Regulator of chromosome condensation
LOC106069745	520.722	1.20718	0.205503	5.87424	4.24778e-09	1.0898e-07		C-Maf-inducing protein-like(LOC106069745)
LOC106060704	272.731	-1.83869	0.313031	-5.87382	4.25854e-09	1.09121e-07		uncharacterized LOC106060704(LOC106060704)
LOC129926246	246.066	-1.30327	0.222003	-5.87052	4.34442e-09	1.10926e-07		uncharacterized LOC129926246(LOC129926246)
LOC106059998	109.749	-2.32928	0.396932	-5.86822	4.40512e-09	1.12341e-07		putative ferric-chelate reductase 1(LOC106059998)
LOC106073903	73.6182	-1.31347	0.223977	-5.86428	4.51074e-09	1.1476e-07		5-hydroxytryptamine receptor 1D-like(LOC106073903)
LOC129926533	123.649	-1.39797	0.238459	-5.86253	4.55858e-09	1.15839e-07		uncharacterized LOC129926533(LOC129926533)
LOC129923076	152.007	-1.61469	0.275454	-5.86192	4.57536e-09	1.16127e-07		uncharacterized LOC129923076(LOC129923076)
LOC106055440	158.304	1.66814	0.285306	5.84684	5.01004e-09	1.26557e-07		uncharacterized LOC106055440(LOC106055440)
LOC129926781	116.829	7.20616	1.23318	5.84357	5.1094e-09	1.28914e-07		uncharacterized LOC129926781(LOC129926781)
LOC106050535	514.625	1.53422	0.262572	5.84304	5.12572e-09	1.29173e-07		galactose-3-O-sulfotransferase 4-like(LOC106050535)
LOC129922408	509.933	-3.15029	0.539177	-5.84277	5.134e-09	1.29229e-07		uncharacterized LOC129922408(LOC129922408)
LOC106074596	715.119	1.18924	0.203637	5.83998	5.22074e-09	1.31257e-07		uncharacterized protein PF3D7_1120600-like(LOC106074596)	TIR domain-containing protein
LOC129925187	364.43	-1.18017	0.202217	-5.83613	5.34265e-09	1.34059e-07		uncharacterized LOC129925187(LOC129925187)
LOC106059138	212.636	1.27422	0.218335	5.83607	5.34475e-09	1.34059e-07		dipeptidyl peptidase 8-like(LOC106059138)
LOC129921600	105.243	1.6754	0.287129	5.83502	5.3784e-09	1.34744e-07		Bardet-Biedl syndrome 10 protein homolog(LOC129921600)
LOC106070287	935.073	-1.34521	0.230572	-5.83423	5.40384e-09	1.35223e-07		leydig cell tumor 10 kDa protein homolog(LOC106070287)
LOC106063081	509.807	-3.23143	0.554254	-5.83024	5.53485e-09	1.38015e-07		protein yellow-like(LOC106063081)	Bee-milk protein
LOC106057936	1362.65	-2.34238	0.401852	-5.82897	5.57705e-09	1.38905e-07	CBR3.1	carbonyl reductase [NADPH] 3-like(LOC106057936)
LOC106059427	384.623	-1.13528	0.194854	-5.82634	5.66578e-09	1.4095e-07		protocadherin-1-like(LOC106059427)	Cadherin domain-containing protein
LOC106061155	345.379	-1.2459	0.213874	-5.82538	5.69832e-09	1.41308e-07		transient receptor potential cation channel subfamily A member 1-like(LOC106061155)
LOC129924501	335.104	-1.16566	0.200101	-5.82533	5.70003e-09	1.41308e-07		uncharacterized LOC129924501(LOC129924501)
LOC106051005	701.829	-1.0159	0.17445	-5.82343	5.76526e-09	1.42759e-07		COX assembly mitochondrial protein homolog(LOC106051005)	COX assembly mitochondrial protein
LOC129929000	21.9511	2.80984	0.482575	5.82259	5.79411e-09	1.43141e-07		G-protein coupled receptor GRL101-like(LOC129929000)
LOC106064152	105.841	2.18761	0.375738	5.82216	5.80918e-09	1.43347e-07		thioredoxin domain-containing protein 11-like(LOC106064152)
LOC129921647	164.841	-1.06497	0.182948	-5.82118	5.84326e-09	1.44021e-07		uncharacterized LOC129921647(LOC129921647)
LOC106056567	1851.67	1.19955	0.206348	5.81325	6.12713e-09	1.50323e-07		uncharacterized LOC106056567(LOC106056567)	Armadillo repeat-containing domain-containing protein
LOC106052049	843.099	5.22132	0.89821	5.81303	6.13529e-09	1.5035e-07		peroxidase-like(LOC106052049)
LOC129923870	25.8329	-2.23279	0.384328	-5.80959	6.26245e-09	1.53225e-07		uncharacterized LOC129923870(LOC129923870)
LOC106068502	432.927	-1.21839	0.209724	-5.80947	6.26701e-09	1.53225e-07		uncharacterized LOC106068502(LOC106068502)
LOC129926922	407.816	-1.34126	0.230931	-5.80803	6.3213e-09	1.53847e-07		golgin subfamily A member 6-like protein 2(LOC129926922)
LOC106076703	99.4984	1.7383	0.29927	5.80847	6.30471e-09	1.53847e-07		potassium voltage-gated channel subfamily KQT member 1-like(LOC106076703)
LOC129922515	43.3145	-1.42229	0.244872	-5.8083	6.31111e-09	1.53847e-07		uncharacterized LOC129922515(LOC129922515)
LOC106079641	7166.07	-1.21693	0.20952	-5.80816	6.31625e-09	1.53847e-07		hemicentin-2-like(LOC106079641)
LOC106077436	619.271	-1.43504	0.247121	-5.80704	6.35852e-09	1.54577e-07		ATPase WRNIP1-like(LOC106077436)
LOC106057709	1472.15	-2.61377	0.450258	-5.80505	6.43462e-09	1.55893e-07		uncharacterized LOC106057709(LOC106057709)
LOC129927178	61.4813	-1.5903	0.274116	-5.80156	6.56992e-09	1.58828e-07		uncharacterized LOC129927178(LOC129927178)
LOC129922056	51.3709	-1.5261	0.26305	-5.80155	6.57064e-09	1.58828e-07		uncharacterized LOC129922056(LOC129922056)
LOC106064011	91.8424	1.84269	0.317635	5.80128	6.58117e-09	1.58902e-07		kelch-like protein 24(LOC106064011)
LOC106059212	335.038	-1.1124	0.191895	-5.79691	6.75483e-09	1.62911e-07		putative protocadherin beta-18(LOC106059212)
LOC106076753	113.331	2.04191	0.352417	5.794	6.87308e-09	1.65575e-07		uncharacterized LOC106076753(LOC106076753)
LOC106055609	4993.07	3.15855	0.545388	5.79137	6.98128e-09	1.67614e-07		uncharacterized LOC106055609(LOC106055609)	Uncharacterized protein LOC106055609
LOC106057718	1208.52	3.31873	0.573031	5.79154	6.97446e-09	1.67614e-07		deleted in malignant brain tumors 1 protein-like(LOC106057718)
LOC129924085	322.176	-1.16386	0.20118	-5.78514	7.24529e-09	1.73561e-07		uncharacterized LOC129924085(LOC129924085)
LOC129925700	145.421	-1.22916	0.21249	-5.78453	7.27162e-09	1.73802e-07		uncharacterized LOC129925700(LOC129925700)
LOC129926606	29.4999	-1.67859	0.290216	-5.78393	7.2977e-09	1.7423e-07		uncharacterized LOC129926606(LOC129926606)
LOC106073649	2754.43	4.06084	0.702681	5.77907	7.51137e-09	1.78479e-07		uncharacterized LOC106073649(LOC106073649)
LOC106073336	139.878	1.45699	0.252121	5.77893	7.51755e-09	1.78479e-07		transmembrane protein 145-like(LOC106073336)
LOC129927647	611.968	-1.2834	0.222152	-5.77713	7.59866e-09	1.79911e-07		desmoplakin-like(LOC129927647)
LOC106070164	1188.85	-1.00468	0.173918	-5.77676	7.61541e-09	1.80001e-07		uncharacterized LOC106070164(LOC106070164)
LOC106075811	151.875	1.09338	0.189328	5.77504	7.6934e-09	1.81643e-07		syntaxin-binding protein 4-like(LOC106075811)
LOC106058867	1384.53	2.08577	0.36137	5.77183	7.84152e-09	1.84731e-07		protocadherin Fat 4-like(LOC106058867)
LOC106050614	97.6393	2.10338	0.364473	5.77101	7.8796e-09	1.85218e-07		retinol dehydrogenase 16-like(LOC106050614)
LOC106052556	64.3664	2.98858	0.517854	5.77108	7.87632e-09	1.85218e-07		uncharacterized LOC106052556(LOC106052556)	MARVEL domain-containing protein
LOC106054803	3846.36	9.03527	1.56586	5.77017	7.91896e-09	1.85939e-07		collagen alpha-1(XII) chain-like(LOC106054803)	VWFA domain-containing protein
LOC106075320	28572.8	-1.18624	0.205821	-5.76345	8.24117e-09	1.92867e-07		tripartite motif-containing protein 44-like(LOC106075320)
LOC129922053	1186.35	-1.12195	0.194767	-5.76047	8.38808e-09	1.9609e-07		sulfotransferase 1B1-like(LOC129922053)
LOC106052438	631.028	-1.47703	0.25656	-5.75704	8.56e-09	1.99671e-07		testin-like(LOC106052438)	LIM zinc-binding domain-containing protein
LOC129926368	116.018	-1.32477	0.230138	-5.75642	8.59189e-09	2.00196e-07		uncharacterized LOC129926368(LOC129926368)
LOC129926645	733.31	-1.48287	0.257785	-5.75235	8.80125e-09	2.0485e-07		uncharacterized LOC129926645(LOC129926645)
LOC106061922	2039.46	1.93049	0.335651	5.75148	8.8466e-09	2.05681e-07		fasciclin-1-like(LOC106061922)
LOC129925036	73.693	-1.12911	0.196335	-5.7509	8.87676e-09	2.06158e-07		uncharacterized LOC129925036(LOC129925036)
LOC106056850	1351.13	1.67104	0.290847	5.74543	9.16894e-09	2.12711e-07		2-aminoethylphosphonate--pyruvate transaminase-like(LOC106056850)	Alanine--glyoxylate aminotransferase (EC 2.6.1.44)
LOC106063315	1591.8	-1.61757	0.281573	-5.74477	9.20474e-09	2.1331e-07		uncharacterized LOC106063315(LOC106063315)
LOC106050683	254.608	1.36611	0.237809	5.74458	9.21492e-09	2.13314e-07		uncharacterized LOC106050683(LOC106050683)
LOC106066642	3732.62	1.59272	0.277498	5.73959	9.49071e-09	2.18985e-07		dynein axonemal heavy chain 7-like(LOC106066642)
LOC129924503	85.8987	-2.09234	0.364641	-5.73809	9.57519e-09	2.20695e-07		epithelial membrane protein 1-like(LOC129924503)
LOC106060035	1855.29	-1.15143	0.200775	-5.73495	9.75389e-09	2.24087e-07		28S ribosomal protein S24, mitochondrial-like(LOC106060035)	28S ribosomal protein S24, mitochondrial-like
LOC106063197	47.9472	2.86421	0.499472	5.73447	9.78189e-09	2.24489e-07		uncharacterized LOC106063197(LOC106063197)
LOC106072221	71.6271	2.43631	0.424891	5.73396	9.81132e-09	2.24922e-07		uncharacterized LOC106072221(LOC106072221)
LOC106067306	38.8991	2.7022	0.471317	5.73331	9.84893e-09	2.25542e-07		phospholipid phosphatase 2-like(LOC106067306)
LOC106075004	274.259	-1.19141	0.207842	-5.73225	9.91059e-09	2.2671e-07		uncharacterized LOC106075004(LOC106075004)	Uncharacterized protein
LOC106066752	4057.68	-1.02293	0.178487	-5.73112	9.97682e-09	2.2798e-07		zinc finger Ran-binding domain-containing protein 2-like(LOC106066752)	Zinc finger Ran-binding domain-containing protein 2
LOC106055727	134.919	1.30863	0.228446	5.72838	1.01392e-08	2.31195e-07		P2R1A-PPP2R2A-interacting phosphatase regulator 1-like(LOC106055727)	Uncharacterized protein
LOC106069267	470.798	1.46153	0.255167	5.72777	1.01762e-08	2.31791e-07		uncharacterized LOC106069267(LOC106069267)	Uncharacterized protein
LOC129928264	298.212	-1.2014	0.209979	-5.7215	1.05586e-08	2.40246e-07		uncharacterized LOC129928264(LOC129928264)
LOC106058829	1147.12	1.50519	0.263214	5.71849	1.07475e-08	2.44022e-07		putative methyltransferase NSUN7(LOC106058829)
LOC106059459	578.027	4.427	0.774559	5.71551	1.09375e-08	2.47546e-07		uncharacterized LOC106059459(LOC106059459)
LOC129923621	128.22	-1.17526	0.205686	-5.71387	1.10438e-08	2.49686e-07		uncharacterized LOC129923621(LOC129923621)
LOC106066073	84.7276	9.38422	1.64251	5.71335	1.10775e-08	2.50183e-07	Biomphalysin 20	uncharacterized LOC106066073(LOC106066073)	Uncharacterized protein
LOC106065473	2357.84	-1.46861	0.257277	-5.70829	1.14118e-08	2.57188e-07		placenta-specific gene 8 protein-like(LOC106065473)
LOC106077690	3906.19	-4.01947	0.704214	-5.70774	1.14487e-08	2.57746e-07		uncharacterized LOC106077690(LOC106077690)
LOC106056088	649.869	-1.11839	0.195971	-5.7069	1.15049e-08	2.58739e-07		uncharacterized LOC106056088(LOC106056088)
LOC106076232	349.689	-2.49601	0.437381	-5.70671	1.15181e-08	2.58763e-07		C-factor-like(LOC106076232)
LOC106073652	518.315	3.89657	0.68287	5.70616	1.15552e-08	2.58937e-07		uncharacterized LOC106073652(LOC106073652)
LOC106064691	117.145	3.13195	0.548852	5.70636	1.15419e-08	2.58937e-07		uncharacterized LOC106064691(LOC106064691)
LOC129928678	5040.77	-1.40596	0.246397	-5.70606	1.15623e-08	2.58937e-07		FMRFamide-related neuropeptides-like(LOC129928678)
LOC106051547	36.8917	2.92479	0.512602	5.70577	1.1582e-08	2.59106e-07		uncharacterized LOC106051547(LOC106051547)	Uncharacterized protein
LOC106065316	4612.71	-1.54123	0.270141	-5.70527	1.16159e-08	2.59593e-07		ciliary rootlet coiled-coil protein 2-like(LOC106065316)
LOC106055109	577.49	1.31561	0.230869	5.69851	1.2086e-08	2.69816e-07		uncharacterized LOC106055109(LOC106055109)	UPAR/Ly6 domain-containing protein
LOC106053732	358.03	2.2238	0.390418	5.69594	1.22696e-08	2.73055e-07		SH3 domain-containing YSC84-like protein 1(LOC106053732)
LOC106077705	3990.23	2.25161	0.395423	5.69419	1.23961e-08	2.75583e-07		uncharacterized LOC106077705(LOC106077705)
LOC106062623	76.8234	1.99043	0.34962	5.69311	1.24743e-08	2.77034e-07		protein GDAP2 homolog(LOC106062623)
LOC106076272	255.762	-1.04724	0.184024	-5.69079	1.26453e-08	2.79667e-07		QRFP-like peptide receptor(LOC106076272)
LOC106071372	185.675	5.2313	0.919416	5.68981	1.27184e-08	2.80992e-07		uncharacterized LOC106071372(LOC106071372)
LOC129923970	27.7432	-1.66653	0.293177	-5.68438	1.31291e-08	2.8857e-07		uncharacterized LOC129923970(LOC129923970)
LOC106075143	1015.89	4.81471	0.848107	5.67701	1.37071e-08	3.00344e-07		uncharacterized LOC106075143(LOC106075143)
LOC106052370	495.31	-1.04421	0.183955	-5.67644	1.37529e-08	3.01039e-07		sodium/glucose cotransporter 4-like(LOC106052370)
LOC129926276	79.3135	-1.80237	0.317585	-5.67523	1.38505e-08	3.02554e-07		uncharacterized LOC129926276(LOC129926276)
LOC129922781	109.496	-1.6044	0.282695	-5.67537	1.38389e-08	3.02554e-07		uncharacterized LOC129922781(LOC129922781)
LOC106066825	1675.1	-2.6752	0.471436	-5.67457	1.39039e-08	3.0341e-07		uncharacterized LOC106066825(LOC106066825)
LOC129928272	156.081	-1.35422	0.238738	-5.67242	1.40794e-08	3.06926e-07		uncharacterized LOC129928272(LOC129928272)
LOC106060658	41.4537	8.3523	1.47338	5.66879	1.43811e-08	3.12862e-07		cathepsin L-like(LOC106060658)
LOC106061593	123.812	2.64248	0.466403	5.66565	1.46468e-08	3.18318e-07		toll-like receptor 4(LOC106061593)
LOC106063789	1285.44	3.99357	0.70495	5.66503	1.46995e-08	3.19137e-07		serpin B6-like(LOC106063789)
LOC106053905	71.1462	5.57748	0.984646	5.66446	1.47491e-08	3.1989e-07		3-galactosyl-N-acetylglucosaminide 4-alpha-L-fucosyltransferase FUT3-like(LOC106053905)
LOC106072281	9219.95	-1.24566	0.219972	-5.66279	1.48934e-08	3.22363e-07		tubulin alpha chain, testis-specific-like(LOC106072281)
LOC106076849	271.269	1.97905	0.349514	5.66229	1.49367e-08	3.22972e-07		uncharacterized LOC106076849(LOC106076849)
LOC129921653	337.764	-1.14308	0.201889	-5.66189	1.49714e-08	3.23394e-07		uncharacterized LOC129921653(LOC129921653)
LOC129923933	747.404	-1.33134	0.235182	-5.66087	1.50608e-08	3.24995e-07		zwei Ig domain protein zig-8-like(LOC129923933)
LOC129921615	19.145	-1.82963	0.323224	-5.66058	1.50865e-08	3.25221e-07		uncharacterized LOC129921615(LOC129921615)
LOC129924106	398.352	-1.47527	0.260725	-5.65832	1.52858e-08	3.29184e-07		uncharacterized LOC129924106(LOC129924106)
LOC129924613	79.8529	-1.52045	0.26877	-5.65708	1.53966e-08	3.30812e-07		uncharacterized LOC129924613(LOC129924613)
LOC106058897	37.4632	5.14929	0.910257	5.65696	1.54079e-08	3.30812e-07		uncharacterized LOC106058897(LOC106058897)
LOC106069275	63.9562	2.8674	0.50718	5.65361	1.57112e-08	3.36985e-07		transmembrane emp24 domain-containing protein 7-like(LOC106069275)	GOLD domain-containing protein
LOC106076968	61.9678	1.99623	0.353158	5.65251	1.58123e-08	3.38813e-07		ras-related protein Rab-34-like(LOC106076968)
LOC106052664	150.972	1.04902	0.185604	5.65194	1.58645e-08	3.39591e-07		uncharacterized LOC106052664(LOC106052664)	SOCS box domain-containing protein
LOC106065650	28.2731	4.1055	0.726469	5.65131	1.59233e-08	3.40506e-07		hepatitis A virus cellular receptor 1-like(LOC106065650)
LOC106055857	489.96	1.29398	0.229008	5.65035	1.60124e-08	3.42068e-07		CUE domain-containing protein 1-like(LOC106055857)
LOC129922505	86.4551	-1.52636	0.270162	-5.64979	1.60642e-08	3.42421e-07		uncharacterized LOC129922505(LOC129922505)
LOC129928079	414.151	-1.50207	0.265917	-5.64866	1.61703e-08	3.44063e-07		sulfiredoxin-1-like(LOC129928079)
LOC106068429	418.877	1.13711	0.201512	5.6429	1.67205e-08	3.54707e-07		IQ domain-containing protein H-like(LOC106068429)
LOC106065105	265.204	3.14641	0.557726	5.64151	1.68568e-08	3.57244e-07		sporozoite surface protein 2-like(LOC106065105)	Chitin-binding type-2 domain-containing protein
LOC106071341	228.763	-1.1366	0.201505	-5.64053	1.6953e-08	3.58925e-07		hillarin-like(LOC106071341)
LOC106053793	13.6271	6.74477	1.19609	5.63903	1.71014e-08	3.61709e-07		uncharacterized LOC106053793(LOC106053793)	Uncharacterized protein
LOC129926274	152.112	-1.09276	0.193909	-5.63544	1.74615e-08	3.68958e-07		uncharacterized LOC129926274(LOC129926274)
LOC129927283	151.158	-1.28276	0.227659	-5.63455	1.75514e-08	3.70125e-07		uncharacterized LOC129927283(LOC129927283)
LOC106080342	1774.8	2.62178	0.465482	5.6324	1.77717e-08	3.74401e-07		uncharacterized LOC106080342(LOC106080342)
LOC106057950	90.3968	1.40173	0.248933	5.63097	1.79201e-08	3.76781e-07		uncharacterized LOC106057950(LOC106057950)	Uncharacterized protein
LOC106067220	37.9602	5.268	0.9366	5.6246	1.85935e-08	3.90171e-07		neurotrypsin-like(LOC106067220)	Peptidase S1 domain-containing protein
LOC106074660	1473.85	-2.173	0.386717	-5.61911	1.91949e-08	4.00817e-07		trypsin-2-like(LOC106074660)
LOC106054827	728.541	1.60453	0.285718	5.61578	1.95682e-08	4.08213e-07		stAR-related lipid transfer protein 3-like(LOC106054827)
LOC106051758	126.063	1.27628	0.22729	5.61523	1.96305e-08	4.09114e-07		F-box only protein 15-like(LOC106051758)
LOC106058638	7300.92	-2.69745	0.480507	-5.61375	1.97992e-08	4.12225e-07	GST7.3	probable glutathione S-transferase 7(LOC106058638)	Uncharacterized protein
LOC106051403	8863.9	5.1115	0.910664	5.61294	1.98922e-08	4.13757e-07		beta-1,3-glucan-binding protein-like(LOC106051403)	Beta-1,3-glucan-binding protein-like precursor (Gram-negative bacteria binding protein)
LOC129924759	99.5667	-1.25048	0.222827	-5.61187	2.00157e-08	4.15614e-07		uncharacterized LOC129924759(LOC129924759)
LOC106063469	142.34	1.70751	0.304269	5.61182	2.00205e-08	4.15614e-07		putative neurotrophin receptor LTRK 1(LOC106063469)
LOC106078870	99.0582	-2.592	0.462004	-5.61034	2.01928e-08	4.18377e-07		uncharacterized LOC106078870(LOC106078870)	Claudin
LOC129926621	97.1564	-1.50843	0.268908	-5.60944	2.02977e-08	4.20142e-07		uncharacterized LOC129926621(LOC129926621)
LOC106073238	60.0363	1.56706	0.279637	5.60391	2.09565e-08	4.32938e-07		nucleolar protein 4-like(LOC106073238)	Nucleolar protein 4-like isoform X2
LOC106050670	1622.03	-2.75355	0.491504	-5.60229	2.11532e-08	4.35859e-07	UGT2A3	UDP-glucuronosyltransferase 2A3-like(LOC106050670)	UDP-glucuronosyltransferase (EC 2.4.1.17)
LOC106063642	28.0559	6.19335	1.10553	5.60215	2.11713e-08	4.35859e-07		carbohydrate sulfotransferase 3-like(LOC106063642)	Sulfotransferase domain-containing protein
LOC129925746	374.591	-1.10816	0.197828	-5.60165	2.12321e-08	4.36517e-07		universal stress protein in QAH/OAS sulfhydrylase 3'region-like(LOC129925746)
LOC106058099	426.354	-2.19453	0.391838	-5.60062	2.13586e-08	4.38695e-07		uncharacterized LOC106058099(LOC106058099)
LOC106070876	1736.77	2.43078	0.434048	5.60026	2.14027e-08	4.38974e-07		uncharacterized LOC106070876(LOC106070876)
LOC129928683	197.164	-1.3138	0.234599	-5.60018	2.14134e-08	4.38974e-07		uncharacterized LOC129928683(LOC129928683)
LOC106071516	337.663	1.47717	0.263791	5.59977	2.14642e-08	4.39476e-07		solute carrier family 45 member 3-like(LOC106071516)
LOC129924693	50.6702	1.58865	0.283777	5.59822	2.16562e-08	4.42675e-07		CCR4-NOT transcription complex subunit 6-like(LOC129924693)
LOC106054110	206.727	2.41365	0.431351	5.59555	2.19924e-08	4.49116e-07		prostaglandin reductase 1-like(LOC106054110)
LOC129923869	51.1133	1.62083	0.289693	5.59498	2.20649e-08	4.50165e-07		ankyrin repeat domain-containing protein 29-like(LOC129923869)
LOC106059156	1992.49	2.85798	0.51083	5.59478	2.20902e-08	4.50252e-07		dynein axonemal heavy chain 10-like(LOC106059156)
LOC106055181	69.1667	3.44001	0.614979	5.5937	2.22281e-08	4.51767e-07		heparan sulfate glucosamine 3-O-sulfotransferase 1-like(LOC106055181)	Sulfotransferase domain-containing protein
LOC106051133	10428.3	-1.17427	0.209926	-5.59373	2.22238e-08	4.51767e-07		NK-tumor recognition protein-like(LOC106051133)	Uncharacterized protein
LOC106079275	394.778	4.53764	0.811249	5.5934	2.22666e-08	4.52118e-07		uncharacterized LOC106079275(LOC106079275)
LOC106063131	1289.57	-1.07568	0.192419	-5.5903	2.26681e-08	4.59396e-07		39S ribosomal protein L51, mitochondrial-like(LOC106063131)
LOC129921717	23.2661	3.01389	0.539667	5.58471	2.34087e-08	4.73056e-07		G-protein coupled receptor GRL101-like(LOC129921717)
LOC106070592	73.4291	-4.43548	0.794774	-5.5808	2.39409e-08	4.82438e-07		temptin-like(LOC106070592)	Temptin
LOC106075328	134.936	-2.07013	0.371281	-5.57565	2.46605e-08	4.96001e-07		heat shock protein 70 B2-like(LOC106075328)
LOC106056435	1460.74	-1.15228	0.206702	-5.57457	2.48147e-08	4.98632e-07		uncharacterized LOC106056435(LOC106056435)
LOC129926822	52.7518	-1.15524	0.207247	-5.57423	2.48622e-08	4.99117e-07		uncharacterized LOC129926822(LOC129926822)
LOC106056828	250.24	1.01435	0.182022	5.57268	2.50854e-08	5.03123e-07		PHD finger protein 7-like(LOC106056828)
LOC106073837	125.787	5.22439	0.937663	5.57171	2.52252e-08	5.04978e-07		uncharacterized LOC106073837(LOC106073837)	Uncharacterized protein
LOC106078451	158.62	1.29632	0.232693	5.57093	2.53381e-08	5.06762e-07		transient receptor potential cation channel subfamily A member 1 homolog(LOC106078451)
LOC106055665	495.698	-1.39348	0.250161	-5.5703	2.54297e-08	5.07982e-07		uncharacterized LOC106055665(LOC106055665)	EF-hand domain-containing protein
LOC106066856	1362.94	-1.36511	0.245277	-5.56557	2.61299e-08	5.20643e-07		mucin-2-like(LOC106066856)
LOC106073828	951.137	-1.09322	0.196716	-5.55738	2.73855e-08	5.44136e-07		uncharacterized protein C9orf85 homolog(LOC106073828)
LOC106057125	3323.97	-1.46499	0.26365	-5.55655	2.75152e-08	5.46206e-07		transcription factor IIIB 90 kDa subunit-like(LOC106057125)
LOC106079834	395.276	1.31004	0.235895	5.55348	2.80044e-08	5.54368e-07		uncharacterized LOC106079834(LOC106079834)
LOC106069302	151.776	1.67163	0.301004	5.55351	2.79989e-08	5.54368e-07		uncharacterized LOC106069302(LOC106069302)	Uncharacterized protein
LOC129923324	536.928	1.69564	0.305444	5.5514	2.83389e-08	5.60459e-07		multiple epidermal growth factor-like domains protein 10(LOC129923324)
LOC129926158	257.498	-1.26579	0.228019	-5.55124	2.83647e-08	5.60459e-07		uncharacterized LOC129926158(LOC129926158)
LOC106069915	483.645	2.24539	0.404561	5.55019	2.85353e-08	5.63307e-07		putative tyrosinase-like protein tyr-3(LOC106069915)
LOC106059923	2314.7	-1.53354	0.276317	-5.54993	2.85781e-08	5.6363e-07		tubby-related protein 3-like(LOC106059923)	Tubby-related protein 3-like isoform X3
LOC129921657	3456.29	8.91339	1.60736	5.54535	2.93366e-08	5.7699e-07		papilin-like(LOC129921657)
LOC129925174	188.272	-1.19553	0.215599	-5.54516	2.93681e-08	5.77076e-07		uncharacterized LOC129925174(LOC129925174)
LOC106062230	1781.35	2.30474	0.41603	5.53985	3.02732e-08	5.93447e-07		carnitine O-palmitoyltransferase 1, liver isoform-like(LOC106062230)
LOC106060949	457.134	-1.55941	0.281588	-5.53792	3.06085e-08	5.9924e-07		nucleoprotein TPR-like(LOC106060949)	C1q domain-containing protein
LOC106060738	13.8514	6.77302	1.22358	5.53542	3.10483e-08	6.07292e-07		uncharacterized LOC106060738(LOC106060738)
LOC106070795	967.287	1.09542	0.19797	5.53324	3.14366e-08	6.13763e-07		uncharacterized LOC106070795(LOC106070795)	ubiquitinyl hydrolase 1 (EC 3.4.19.12)
LOC106058375	492.352	-1.99063	0.359946	-5.53035	3.19585e-08	6.23381e-07		uncharacterized LOC106058375(LOC106058375)
LOC106065047	34.36	3.31109	0.598787	5.52965	3.20865e-08	6.24164e-07		uncharacterized LOC106065047(LOC106065047)
LOC106067091	4249.01	1.39638	0.25295	5.5204	3.38231e-08	6.5615e-07		probable E3 ubiquitin-protein ligase HERC1(LOC106067091)
LOC106072275	663.271	-1.11441	0.201897	-5.51969	3.3959e-08	6.57589e-07		uncharacterized LOC106072275(LOC106072275)
LOC129927655	233.65	-1.43638	0.260324	-5.51764	3.43585e-08	6.6412e-07		uncharacterized LOC129927655(LOC129927655)
LOC106072006	1461.41	2.38308	0.432012	5.51623	3.46355e-08	6.68866e-07		interferon alpha-inducible protein 27-like protein 2A(LOC106072006)
LOC106051181	156.156	2.36894	0.429484	5.51578	3.47244e-08	6.69977e-07		glycerophosphocholine cholinephosphodiesterase ENPP6-like(LOC106051181)
LOC129922652	98.5351	7.1418	1.29504	5.51474	3.49305e-08	6.73343e-07		uncharacterized LOC129922652(LOC129922652)
LOC106059933	17.6742	4.46137	0.809071	5.51419	3.50393e-08	6.74831e-07		uncharacterized LOC106059933(LOC106059933)
LOC106054972	3272.7	1.55752	0.282612	5.51117	3.56458e-08	6.84656e-07		neurexin-4-like(LOC106054972)	Neurexin-4
LOC106052400	28.9557	3.25499	0.590875	5.50876	3.61374e-08	6.92851e-07		proton myo-inositol cotransporter-like(LOC106052400)
LOC106062829	639.357	1.13214	0.205724	5.5032	3.72956e-08	7.13131e-07		F-box/LRR-repeat protein 20-like(LOC106062829)
LOC129926780	238.552	5.97812	1.08749	5.49717	3.85942e-08	7.37302e-07		uncharacterized LOC129926780(LOC129926780)
LOC106071544	180.251	6.7262	1.22413	5.49467	3.91452e-08	7.47158e-07		kynurenine formamidase-like(LOC106071544)
LOC106056374	1102.63	1.94681	0.354451	5.49248	3.96328e-08	7.55788e-07		organic solute transporter subunit alpha-like(LOC106056374)	Organic solute transporter subunit alpha
LOC106055928	690.784	1.71633	0.312546	5.49146	3.98633e-08	7.59505e-07		fibrous sheath-interacting protein 1-like(LOC106055928)
LOC106055990	69.1638	3.29984	0.601015	5.49044	4.00926e-08	7.61831e-07		uncharacterized LOC106055990(LOC106055990)
LOC106063744	597.294	1.54482	0.28145	5.48879	4.04692e-08	7.67619e-07		phosphofurin acidic cluster sorting protein 2-like(LOC106063744)	Phosphofurin acidic cluster sorting protein 1-like isoform X2
LOC129924581	97.7262	-1.58962	0.289806	-5.48511	4.13201e-08	7.83061e-07		uncharacterized LOC129924581(LOC129924581)
LOC106059417	953.299	1.08078	0.197089	5.48372	4.16472e-08	7.8856e-07	PGANT10	putative polypeptide N-acetylgalactosaminyltransferase 10(LOC106059417)	Polypeptide N-acetylgalactosaminyltransferase (EC 2.4.1.-) (Protein-UDP acetylgalactosaminyltransferase)
LOC106057088	1064.75	-1.18651	0.216402	-5.48291	4.18387e-08	7.91483e-07		ras-related protein Rac1-like(LOC106057088)	Uncharacterized protein
LOC106064989	1059.61	-1.10897	0.20243	-5.47827	4.29493e-08	8.11054e-07		armadillo repeat-containing protein 7-like(LOC106064989)	Armadillo repeat-containing protein 7-like
LOC129927893	35.0117	-2.01561	0.367984	-5.47744	4.31522e-08	8.14164e-07		uncharacterized LOC129927893(LOC129927893)
LOC106068803	48.2086	6.24742	1.14099	5.47546	4.36372e-08	8.2186e-07		chitinase-3-like protein 1(LOC106068803)
LOC106061387	407.204	2.83615	0.518289	5.47215	4.4461e-08	8.35173e-07		uncharacterized LOC106061387(LOC106061387)
LOC106062234	93.5165	5.35729	0.979179	5.47121	4.46984e-08	8.38573e-07		uncharacterized LOC106062234(LOC106062234)
LOC129927386	93.7832	-1.05713	0.193221	-5.47112	4.47213e-08	8.38573e-07		uncharacterized LOC129927386(LOC129927386)
LOC129924758	151.95	-1.40686	0.257221	-5.46947	4.51393e-08	8.45667e-07		uncharacterized LOC129924758(LOC129924758)
LOC106061039	7.77854	5.9327	1.08492	5.46834	4.54263e-08	8.50298e-07		O-acyltransferase like protein-like(LOC106061039)
LOC106067880	342.088	-1.89737	0.347038	-5.46732	4.56901e-08	8.54485e-07		sodium- and chloride-dependent glycine transporter 1-like(LOC106067880)
LOC106051917	381.109	1.10115	0.201416	5.46702	4.57659e-08	8.55152e-07		N-acetylglucosamine-1-phosphotransferase subunits alpha/beta-like(LOC106051917)
LOC106050771	78.3652	2.93698	0.537338	5.4658	4.60827e-08	8.59565e-07		uncharacterized LOC106050771(LOC106050771)
LOC129921828	473.409	-1.94765	0.35641	-5.46463	4.63881e-08	8.64506e-07		kinesin-like protein KIF15(LOC129921828)
LOC129921685	125.543	-1.33923	0.245638	-5.45206	4.97894e-08	9.25466e-07		uncharacterized LOC129921685(LOC129921685)
LOC106062642	44.5186	4.62955	0.849512	5.44966	5.0467e-08	9.36428e-07		transient receptor potential cation channel subfamily M member 2-like(LOC106062642)
LOC129922823	365.368	-1.20417	0.221124	-5.44566	5.1613e-08	9.54371e-07		uncharacterized LOC129922823(LOC129922823)
LOC106052529	30.1932	4.80828	0.884046	5.43895	5.35954e-08	9.90169e-07		uncharacterized LOC106052529(LOC106052529)
LOC106063938	7.95789	5.37268	0.988711	5.43403	5.50966e-08	1.01702e-06		uncharacterized LOC106063938(LOC106063938)
LOC106078717	2376.37	-1.20497	0.221867	-5.43103	5.60297e-08	1.03335e-06		transcription factor HES-1-B-like(LOC106078717)	BHLH domain-containing protein
LOC129923906	146.952	-1.22839	0.226329	-5.42746	5.71624e-08	1.0488e-06		uncharacterized LOC129923906(LOC129923906)
LOC129927639	124.099	-2.21968	0.408968	-5.42751	5.71441e-08	1.0488e-06		uncharacterized LOC129927639(LOC129927639)
LOC129925161	129.153	-1.17793	0.217024	-5.42763	5.71086e-08	1.0488e-06		uncharacterized LOC129925161(LOC129925161)
LOC106052486	192.083	1.22795	0.226233	5.42781	5.70506e-08	1.0488e-06		gamma-aminobutyric acid receptor subunit alpha-6-like(LOC106052486)	Uncharacterized protein
LOC129924746	36.13	-1.98461	0.36573	-5.42644	5.74889e-08	1.05297e-06		S-antigen protein-like(LOC129924746)
LOC129922845	44.2358	-1.14415	0.210843	-5.42656	5.74515e-08	1.05297e-06		uncharacterized LOC129922845(LOC129922845)
LOC106057969	853.854	1.28669	0.237228	5.42382	5.83373e-08	1.06668e-06		di-N-acetylchitobiase-like(LOC106057969)
LOC106080149	1305.33	1.3754	0.253582	5.42388	5.83203e-08	1.06668e-06		N-acylglucosamine 2-epimerase-like(LOC106080149)
LOC106080244	1482.13	-1.55649	0.28701	-5.42313	5.85642e-08	1.06991e-06		GTPase IMAP family member 9-like(LOC106080244)
LOC106054315	358.485	1.43906	0.26547	5.42081	5.93303e-08	1.08205e-06		endoplasmic reticulum resident protein 44-like(LOC106054315)	Thioredoxin domain-containing protein
LOC106072301	74.6335	-1.75581	0.324081	-5.41781	6.0333e-08	1.09753e-06	NR2E1	nuclear receptor subfamily 2 group E member 1-like(LOC106072301)
LOC129925378	122.818	-1.07761	0.198939	-5.41679	6.06792e-08	1.10194e-06		uncharacterized LOC129925378(LOC129925378)
LOC129926600	143.743	-1.31596	0.24295	-5.4166	6.0742e-08	1.10214e-06		uncharacterized LOC129926600(LOC129926600)
LOC106063030	2433.95	4.29838	0.793608	5.41625	6.08615e-08	1.10337e-06		uncharacterized LOC106063030(LOC106063030)	CUB domain-containing protein
LOC106056451	2009.11	-1.42305	0.262777	-5.41542	6.11451e-08	1.10757e-06		nucleolar protein 12-like(LOC106056451)	Nucleolar protein 12
LOC129923865	30.5067	-2.9895	0.55206	-5.41518	6.1226e-08	1.1081e-06		uncharacterized LOC129923865(LOC129923865)
LOC129928720	79.7215	-2.34827	0.433733	-5.41409	6.16017e-08	1.11395e-06		uncharacterized LOC129928720(LOC129928720)
LOC106057387	2314.83	-2.28913	0.422985	-5.41185	6.23765e-08	1.12605e-06		transmembrane protease serine 9-like(LOC106057387)
LOC106079045	231.647	1.33746	0.247223	5.40993	6.30488e-08	1.13582e-06		probable tubulin polyglutamylase TTLL9(LOC106079045)
LOC129923060	87.7735	-1.42346	0.263225	-5.40778	6.38114e-08	1.14613e-06		uncharacterized LOC129923060(LOC129923060)
LOC106054831	885.813	-1.00855	0.186496	-5.40792	6.37622e-08	1.14613e-06		zinc finger protein GLI4-like(LOC106054831)
LOC106051473	1315.03	1.14473	0.211754	5.40594	6.44677e-08	1.15597e-06		uncharacterized LOC106051473(LOC106051473)
LOC106068153	2737.31	-1.32038	0.24443	-5.4019	6.59393e-08	1.17839e-06		DNA ligase 1-like(LOC106068153)
LOC129922888	83.2484	-1.10009	0.203701	-5.40049	6.64574e-08	1.18666e-06		uncharacterized LOC129922888(LOC129922888)
LOC106064183	1014.22	1.24634	0.230807	5.39993	6.66683e-08	1.18943e-06		dynein heavy chain domain-containing protein 1-like(LOC106064183)
LOC129928359	124.802	-1.37892	0.255741	-5.39188	6.97242e-08	1.24187e-06		uncharacterized LOC129928359(LOC129928359)
LOC106051542	290.534	1.01969	0.189132	5.39145	6.98918e-08	1.24382e-06		N-acyl-phosphatidylethanolamine-hydrolyzing phospholipase D-like(LOC106051542)
LOC106063356	826.661	1.04191	0.193329	5.38932	7.07245e-08	1.25654e-06		membralin-like(LOC106063356)
LOC106063160	1451.63	2.39817	0.445412	5.38416	7.27826e-08	1.29203e-06		titin homolog(LOC106063160)
LOC106059050	185.997	1.00506	0.186735	5.3823	7.35408e-08	1.3044e-06		torsin-1A-like(LOC106059050)
LOC106062209	2679.79	1.21359	0.225505	5.38164	7.38107e-08	1.3081e-06		cytoplasmic dynein 2 heavy chain 1-like(LOC106062209)
LOC106078349	268.499	-1.08739	0.202132	-5.3796	7.46509e-08	1.32189e-06		EKC/KEOPS complex subunit LAGE3-like(LOC106078349)	EKC/KEOPS complex subunit LAGE3-like
LOC106079600	60.0074	-1.52997	0.284525	-5.37729	7.56163e-08	1.33566e-06		cholecystokinin receptor type A-like(LOC106079600)	Gastrin/cholecystokinin type B receptor (Cholecystokinin-2 receptor)
LOC129922586	428.834	-1.03041	0.191652	-5.37644	7.5971e-08	1.34081e-06		uncharacterized LOC129922586(LOC129922586)
LOC106073867	116.656	1.88437	0.350708	5.37305	7.74141e-08	1.36515e-06		uncharacterized LOC106073867(LOC106073867)	Palmitoyltransferase (EC 2.3.1.225)
LOC106076318	158.723	1.02127	0.190083	5.37276	7.7542e-08	1.36515e-06		putative methyltransferase-like protein 7A(LOC106076318)	Methyltransferase type 11 domain-containing protein
LOC106070646	955.717	-1.45831	0.271769	-5.36601	8.04987e-08	1.41486e-06		uncharacterized LOC106070646(LOC106070646)
LOC106050134	21.282	5.33469	0.995126	5.36081	8.28485e-08	1.45138e-06		heparan sulfate glucosamine 3-O-sulfotransferase 1-like(LOC106050134)
LOC106060117	38.6758	1.55063	0.289432	5.35748	8.4392e-08	1.47372e-06		WD repeat-containing protein 27-like(LOC106060117)	Anaphase-promoting complex subunit 4 WD40 domain-containing protein
LOC106062065	10597.3	2.41677	0.451328	5.3548	8.56493e-08	1.49431e-06		uncharacterized LOC106062065(LOC106062065)
LOC106058096	186.033	1.522	0.284299	5.35352	8.62607e-08	1.50252e-06		polypeptide N-acetylgalactosaminyltransferase 2-like(LOC106058096)	Polypeptide N-acetylgalactosaminyltransferase (EC 2.4.1.41) (Polypeptide GalNAc transferase) (GalNAc-T) (pp-GaNTase) (ppGalNAcT) (Protein-UDP acetylgalactosaminyltransferase) (UDP-GalNAc:polypeptide N-acetylgalactosaminyltransferase) (UDP-N-acetyl-alpha-D-galactosamine:polypeptide N-acetylgalactosaminyltransferase) (UDP-N-acetyl-galactosamine:polypeptide N-acetylgalactosaminyltransferase)
LOC129926373	167.56	-1.94776	0.364079	-5.34984	8.80311e-08	1.52997e-06		uncharacterized LOC129926373(LOC129926373)
LOC106053334	381.017	1.3018	0.24336	5.34927	8.831e-08	1.5332e-06		hepatocyte growth factor receptor-like(LOC106053334)
LOC129921849	5.96852	5.55175	1.03862	5.3453	9.0265e-08	1.56332e-06		uncharacterized LOC129921849(LOC129921849)
LOC106060599	51.3727	-1.41595	0.26496	-5.34401	9.09102e-08	1.57067e-06		uncharacterized LOC106060599(LOC106060599)
LOC106068051	1185.43	-1.25464	0.2348	-5.34345	9.11929e-08	1.57428e-06		UBX domain-containing protein 1-like(LOC106068051)
LOC106074934	2756.04	1.79773	0.336538	5.34183	9.20142e-08	1.58717e-06		aminopeptidase N-like(LOC106074934)
LOC129922039	85.4242	-1.13887	0.213238	-5.34086	9.2506e-08	1.59436e-06		uncharacterized LOC129922039(LOC129922039)
LOC129928039	260.835	-1.12129	0.20999	-5.33972	9.30898e-08	1.60313e-06		uncharacterized LOC129928039(LOC129928039)
LOC106068718	121.75	-1.03584	0.19401	-5.33912	9.34007e-08	1.60629e-06		uncharacterized LOC106068718(LOC106068718)
LOC106056938	2040.93	1.00057	0.187406	5.33907	9.34242e-08	1.60629e-06		HEAT repeat-containing protein 5B-like(LOC106056938)	HEAT repeat-containing protein 5B
LOC106069577	457.384	-1.0191	0.190979	-5.33621	9.4911e-08	1.62923e-06		WD repeat-containing protein 25-like(LOC106069577)
LOC129928673	80.8735	-1.08335	0.203054	-5.33529	9.53938e-08	1.6362e-06		uncharacterized LOC129928673(LOC129928673)
LOC106068555	7527.03	-1.60279	0.300473	-5.33423	9.59492e-08	1.6444e-06		uncharacterized LOC106068555(LOC106068555)
LOC106078151	1049.85	-1.04992	0.196841	-5.33385	9.61536e-08	1.64658e-06		39S ribosomal protein L42, mitochondrial-like(LOC106078151)
LOC106073636	169.204	1.77096	0.332266	5.32994	9.82429e-08	1.67832e-06		delta-like protein C(LOC106073636)
LOC129927145	62.0995	-1.75184	0.32875	-5.3288	9.88634e-08	1.68756e-06		uncharacterized LOC129927145(LOC129927145)
LOC106056549	1367.27	1.48832	0.279352	5.32775	9.94348e-08	1.6946e-06		contactin-like(LOC106056549)
LOC106068861	1972.98	1.6449	0.30888	5.32535	1.00757e-07	1.71502e-06		glycerol-3-phosphate dehydrogenase [NAD(+)], cytoplasmic-like(LOC106068861)
LOC106066143	4627.5	2.57278	0.483126	5.32529	1.00794e-07	1.71502e-06		uncharacterized LOC106066143(LOC106066143)
LOC106066775	353.623	1.67993	0.315776	5.32001	1.03762e-07	1.76131e-06		laminin subunit gamma-1-like(LOC106066775)
LOC106070694	41.1977	5.53769	1.04089	5.32013	1.03695e-07	1.76131e-06		dopamine beta-hydroxylase-like(LOC106070694)
LOC106079032	2443.4	2.60582	0.489807	5.32008	1.03719e-07	1.76131e-06		protein FAM78B-like(LOC106079032)
LOC129922526	194.084	-1.15867	0.21785	-5.31866	1.04535e-07	1.77303e-06		uncharacterized LOC129922526(LOC129922526)
LOC129926671	137.7	3.99501	0.751498	5.31606	1.06036e-07	1.7942e-06	MIP3.4	molluscan insulin-related peptide 3-like(LOC129926671)
LOC106078187	366.826	-1.03384	0.194485	-5.3158	1.06191e-07	1.79539e-06		polypeptide N-acetylgalactosaminyltransferase 2-like(LOC106078187)	Polypeptide N-acetylgalactosaminyltransferase (EC 2.4.1.-) (Protein-UDP acetylgalactosaminyltransferase)
LOC106054688	191.796	1.29679	0.243987	5.31501	1.0665e-07	1.80173e-06		uncharacterized LOC106054688(LOC106054688)	RBR-type E3 ubiquitin transferase (EC 2.3.2.31)
LOC129927486	427.163	-1.11479	0.20977	-5.31436	1.07033e-07	1.80677e-06		uncharacterized LOC129927486(LOC129927486)
LOC106061729	56.962	1.14094	0.214746	5.31297	1.07855e-07	1.81765e-06		uncharacterized LOC106061729(LOC106061729)
LOC106069869	229.332	2.55769	0.481413	5.31287	1.0791e-07	1.81765e-06		uncharacterized LOC106069869(LOC106069869)	Sulfatase N-terminal domain-containing protein
LOC106062572	311.225	1.92447	0.36223	5.31283	1.07934e-07	1.81765e-06		ficolin-2-like(LOC106062572)
LOC106058639	5740.89	-1.06138	0.199809	-5.31196	1.08453e-07	1.82495e-06	GST3.3	glutathione S-transferase 3-like(LOC106058639)	Glutathione transferase
LOC106076641	159.603	1.88599	0.355224	5.30929	1.10052e-07	1.85041e-06		bestrophin-4-like(LOC106076641)
LOC129922000	88.243	-1.43164	0.269794	-5.30643	1.11791e-07	1.8752e-06		uncharacterized LOC129922000(LOC129922000)
LOC106070641	8473.86	-1.34885	0.254304	-5.30408	1.13244e-07	1.89595e-06		apoptotic chromatin condensation inducer in the nucleus-like(LOC106070641)	SAP domain-containing protein
LOC129922849	221.176	-1.53625	0.28964	-5.304	1.13295e-07	1.89595e-06		uncharacterized LOC129922849(LOC129922849)
LOC106076438	1553.93	9.48111	1.78772	5.30346	1.13627e-07	1.90002e-06	BPI.3	uncharacterized LOC106076438(LOC106076438)	LBP/BPI2 (Uncharacterized protein LOC106076438 precursor)
LOC129925743	10131	-1.49554	0.282103	-5.3014	1.14918e-07	1.9201e-06		kunitz-type serine protease inhibitor HMGS1-like(LOC129925743)
LOC106080256	7681.83	-1.32668	0.250296	-5.30046	1.15514e-07	1.92704e-06		RNA-binding protein 25-like(LOC106080256)
LOC106074736	52.8205	-1.33986	0.253187	-5.29197	1.21005e-07	2.01549e-06		class E basic helix-loop-helix protein 22-like(LOC106074736)
LOC106072952	3688.2	1.16704	0.220639	5.28935	1.22755e-07	2.04304e-06		dual specificity tyrosine-phosphorylation-regulated kinase 2-like(LOC106072952)	dual-specificity kinase (EC 2.7.12.1)
LOC106057698	81.1822	2.99227	0.565932	5.28734	1.2411e-07	2.06398e-06		beta-1,3-galactosyltransferase 5-like(LOC106057698)
LOC106072171	493.2	-1.34597	0.254674	-5.28507	1.25655e-07	2.08804e-06		uncharacterized LOC106072171(LOC106072171)	Uncharacterized protein
LOC106058819	293.053	-1.13956	0.21563	-5.28482	1.25831e-07	2.08935e-06		allatostatin-A receptor-like(LOC106058819)
LOC129926988	25.9366	3.06075	0.579387	5.28275	1.27262e-07	2.10982e-06		uncharacterized LOC129926988(LOC129926988)
LOC129922058	90.0379	-1.33565	0.252929	-5.28071	1.28684e-07	2.13007e-06		uncharacterized LOC129922058(LOC129922058)
LOC106055753	109.857	2.43039	0.460253	5.28056	1.28787e-07	2.13013e-06		fibropellin-1-like(LOC106055753)	EGF-like domain-containing protein
LOC129924768	100.527	-1.17995	0.223555	-5.27812	1.30518e-07	2.15542e-06		uncharacterized LOC129924768(LOC129924768)
LOC106067190	55.81	4.244	0.804288	5.27671	1.31521e-07	2.16831e-06		uncharacterized LOC106067190(LOC106067190)
LOC106062915	176.078	1.18457	0.224484	5.27687	1.31408e-07	2.16831e-06		transmembrane protein 138-like(LOC106062915)
LOC106075832	278.1	1.32367	0.25091	5.27549	1.32403e-07	2.17979e-06		regulating synaptic membrane exocytosis protein 1-like(LOC106075832)
LOC106059768	80.4333	1.22003	0.231307	5.27447	1.33137e-07	2.19019e-06		uncharacterized LOC106059768(LOC106059768)
LOC106073961	135.911	1.04302	0.197757	5.27426	1.33291e-07	2.19104e-06		carboxypeptidase N subunit 2-like(LOC106073961)	LRRCT domain-containing protein
LOC129922035	6253.06	1.9374	0.367363	5.27379	1.33632e-07	2.19495e-06		uncharacterized LOC129922035(LOC129922035)
LOC129928008	100.755	1.67151	0.317585	5.2632	1.41572e-07	2.32358e-06		uncharacterized LOC129928008(LOC129928008)
LOC106077366	23468.2	9.5104	1.80775	5.26091	1.43342e-07	2.3508e-06		uncharacterized LOC106077366(LOC106077366)
LOC129924634	676.046	-1.27639	0.242637	-5.2605	1.43665e-07	2.35429e-06		uncharacterized LOC129924634(LOC129924634)
LOC129922151	155.882	-1.40239	0.266603	-5.26021	1.43889e-07	2.35501e-06		uncharacterized LOC129922151(LOC129922151)
LOC106061348	999.787	-1.02684	0.195211	-5.26016	1.4393e-07	2.35501e-06		RNA-binding protein Musashi homolog 2-like(LOC106061348)
LOC106071301	110.721	-1.27283	0.242024	-5.2591	1.44761e-07	2.3668e-06		uncharacterized LOC106071301(LOC106071301)	Uncharacterized protein
LOC106054019	60.6218	-1.50375	0.286098	-5.25606	1.47171e-07	2.40436e-06		apolipoprotein(a)-like(LOC106054019)
LOC106069844	151.034	1.09048	0.207512	5.25501	1.48016e-07	2.41632e-06		type II phosphatidylinositol 4,5-bisphosphate 4-phosphatase-like(LOC106069844)	Phosphatidylinositol-4,5-bisphosphate 4-phosphatase (EC 3.1.3.78)
LOC106057028	151.438	-1.23448	0.235073	-5.25148	1.50883e-07	2.46123e-06		uncharacterized LOC106057028(LOC106057028)
LOC106070051	201.923	6.81173	1.29758	5.24958	1.52449e-07	2.48487e-06		uncharacterized LOC106070051(LOC106070051)
LOC129927281	405.239	-1.39449	0.265706	-5.24822	1.53578e-07	2.50136e-06		uncharacterized LOC129927281(LOC129927281)
LOC106075989	932.72	-1.07757	0.20537	-5.24694	1.54644e-07	2.51488e-06		glutaminyl-peptide cyclotransferase-like protein(LOC106075989)
LOC106071485	34.4655	1.84756	0.352196	5.24584	1.55573e-07	2.52806e-06		PH domain-containing protein DDB_G0274775-like(LOC106071485)	PH domain-containing protein DDB_G0274775-like
LOC129924126	188.452	-1.32535	0.252782	-5.24305	1.57946e-07	2.55882e-06		uncharacterized LOC129924126(LOC129924126)
LOC106060930	1904.89	2.17155	0.414425	5.2399	1.60666e-07	2.60091e-06		adenosine deaminase AGSA-like(LOC106060930)
LOC106060182	164.576	-1.40668	0.268541	-5.23823	1.62121e-07	2.62183e-06		heat shock protein 30C-like(LOC106060182)	Heat shock protein 30C-like
LOC129928721	68.9578	-1.11754	0.213346	-5.23814	1.62204e-07	2.62183e-06		uncharacterized LOC129928721(LOC129928721)
LOC106071534	1948.79	1.19118	0.227484	5.23632	1.63811e-07	2.64379e-06		protein GOLM2-like(LOC106071534)
LOC106079758	211.32	2.01724	0.385314	5.23532	1.64703e-07	2.65417e-06		uncharacterized LOC106079758(LOC106079758)
LOC129923868	37.9441	8.22463	1.57111	5.23492	1.65058e-07	2.65789e-06		uncharacterized LOC129923868(LOC129923868)
LOC106067159	94.4986	2.18318	0.417253	5.23227	1.67443e-07	2.69019e-06		ATP-binding cassette sub-family E member 1-like(LOC106067159)
LOC129923945	52.7481	-1.11638	0.213373	-5.23208	1.67616e-07	2.69094e-06		uncharacterized LOC129923945(LOC129923945)
LOC106061673	2412.08	-1.27233	0.243264	-5.23025	1.69276e-07	2.71556e-06		uncharacterized LOC106061673(LOC106061673)
LOC106077896	1678.28	-1.26821	0.242553	-5.22858	1.70819e-07	2.73619e-06		uncharacterized LOC106077896(LOC106077896)	C2H2-type domain-containing protein
LOC106078154	675.908	1.14298	0.218617	5.22824	1.7113e-07	2.73911e-06		tumor susceptibility gene 101 protein-like(LOC106078154)	Tumor susceptibility gene 101 protein-like
LOC129924510	48.2373	1.41193	0.270075	5.2279	1.71446e-07	2.74211e-06		kinesin-like protein KIF19(LOC129924510)
LOC106067241	8.74316	6.10323	1.16756	5.22733	1.71973e-07	2.74848e-06		chymotrypsin-like elastase family member 2B(LOC106067241)
LOC106061181	2063.21	7.9018	1.51263	5.22389	1.75202e-07	2.79588e-06		uncharacterized LOC106061181(LOC106061181)
LOC106063077	312.565	-1.1781	0.225655	-5.2208	1.78155e-07	2.83241e-06		uncharacterized LOC106063077(LOC106063077)	UspA domain-containing protein
LOC106068569	7207.98	-1.11171	0.213111	-5.21658	1.8226e-07	2.88905e-06		transcription elongation regulator 1-like(LOC106068569)
LOC106079323	76.6038	1.91402	0.366944	5.2161	1.82729e-07	2.89434e-06		uncharacterized LOC106079323(LOC106079323)
LOC106080030	3620.1	-1.05149	0.201603	-5.21567	1.83157e-07	2.8971e-06		poly(ADP-ribose) glycohydrolase-like(LOC106080030)
LOC106058486	1049.02	2.39647	0.459502	5.21537	1.83447e-07	2.8971e-06		ctenidin-1-like(LOC106058486)	Uncharacterized protein
LOC106058419	12222.1	4.26841	0.818392	5.2156	1.83218e-07	2.8971e-06		CD109 antigen-like(LOC106058419)
LOC106064439	145.65	1.84495	0.353834	5.21416	1.8465e-07	2.91395e-06		uncharacterized LOC106064439(LOC106064439)
LOC106054480	265.334	1.61973	0.31073	5.21265	1.8616e-07	2.9356e-06		UPF0193 protein EVG1-like(LOC106054480)	Uncharacterized protein
LOC106061228	279.64	-1.09423	0.210099	-5.20817	1.90716e-07	2.99857e-06		uncharacterized LOC106061228(LOC106061228)
LOC129923005	288.923	5.4173	1.04013	5.20827	1.90608e-07	2.99857e-06		uncharacterized LOC129923005(LOC129923005)
LOC129922015	126.155	-1.53067	0.293988	-5.20659	1.92348e-07	3.0202e-06		uncharacterized LOC129922015(LOC129922015)
LOC106072655	3768.16	4.21755	0.810046	5.20656	1.92375e-07	3.0202e-06		serpin B6-like(LOC106072655)
LOC106068908	220.6	-1.42877	0.274488	-5.20522	1.93765e-07	3.03755e-06		uncharacterized LOC106068908(LOC106068908)
LOC129922973	313.852	-1.01639	0.195274	-5.20496	1.94037e-07	3.03958e-06		uncharacterized LOC129922973(LOC129922973)
LOC106051398	100.802	1.42133	0.273346	5.19974	1.99565e-07	3.11701e-06		maltase 1-like(LOC106051398)
LOC106053703	867.218	1.24257	0.238986	5.19935	1.99986e-07	3.12131e-06		mucin-5AC-like(LOC106053703)
LOC106063041	495.147	5.25188	1.01048	5.19742	2.02071e-07	3.15154e-06		angiotensin-converting enzyme-like(LOC106063041)
LOC106067369	789.779	1.67132	0.321664	5.19585	2.03785e-07	3.17594e-06		monocarboxylate transporter 10-like(LOC106067369)	Major facilitator superfamily (MFS) profile domain-containing protein
LOC129921741	149.264	1.073	0.206547	5.19494	2.04788e-07	3.18924e-06		amphiphysin-like(LOC129921741)
LOC129925908	25.7261	3.12415	0.601639	5.19274	2.07227e-07	3.2112e-06		uncharacterized LOC129925908(LOC129925908)
LOC106066393	60.967	-1.58679	0.305553	-5.19319	2.06722e-07	3.2112e-06		uncharacterized LOC106066393(LOC106066393)
LOC106073590	986.233	1.58255	0.304764	5.19271	2.07252e-07	3.2112e-06		uncharacterized LOC106073590(LOC106073590)
LOC106056338	488.931	1.31448	0.253185	5.19177	2.08305e-07	3.22283e-06		uncharacterized LOC106056338(LOC106056338)	C2 domain-containing protein
LOC106062485	5268.72	2.39214	0.460912	5.19001	2.10285e-07	3.2511e-06		uncharacterized LOC106062485(LOC106062485)	Death domain-containing protein
LOC106079304	1838.32	-1.29447	0.249437	-5.18958	2.10774e-07	3.2563e-06		voltage-dependent T-type calcium channel subunit alpha-1G-like(LOC106079304)	Ion transport domain-containing protein
LOC106067081	3015.61	1.71799	0.331079	5.18906	2.11361e-07	3.26302e-06		multiple epidermal growth factor-like domains protein 6(LOC106067081)
LOC129922346	53.7979	-1.45696	0.281046	-5.18407	2.171e-07	3.34193e-06		uncharacterized LOC129922346(LOC129922346)
LOC106078071	240.538	6.58694	1.27177	5.17935	2.22659e-07	3.42255e-06		endothelin-converting enzyme 2-like(LOC106078071)
LOC106055482	96.3214	-1.27507	0.246199	-5.17901	2.2307e-07	3.42394e-06		uncharacterized LOC106055482(LOC106055482)	Uncharacterized protein
LOC106055487	147.09	1.67202	0.323231	5.17283	2.30569e-07	3.53141e-06		uncharacterized LOC106055487(LOC106055487)	GPR180/TMEM145 transmembrane domain-containing protein
LOC106078405	985.243	-1.16843	0.225953	-5.1711	2.32717e-07	3.55701e-06		thrombospondin type-1 domain-containing protein 4-like(LOC106078405)
LOC106075362	1167.65	4.26851	0.825437	5.1712	2.32589e-07	3.55701e-06		CD109 antigen-like(LOC106075362)
LOC106065694	35.1344	1.99944	0.386767	5.16962	2.34568e-07	3.57728e-06		uncharacterized LOC106065694(LOC106065694)	Fibronectin type-III domain-containing protein
LOC106055224	1187.58	1.03105	0.199444	5.16962	2.3457e-07	3.57728e-06		sushi, von Willebrand factor type A, EGF and pentraxin domain-containing protein 1-like(LOC106055224)
LOC129926997	52.5213	-1.36526	0.264088	-5.16971	2.34462e-07	3.57728e-06		uncharacterized LOC129926997(LOC129926997)
LOC106064876	68.5314	1.89402	0.367091	5.15955	2.47545e-07	3.75902e-06		uncharacterized LOC106064876(LOC106064876)	EamA domain-containing protein
LOC129928144	101.221	-1.18156	0.229043	-5.15868	2.48696e-07	3.77112e-06		uncharacterized LOC129928144(LOC129928144)
LOC106063011	816.553	-1.29925	0.251877	-5.15829	2.49222e-07	3.77427e-06		uncharacterized LOC106063011(LOC106063011)
LOC106052839	195.487	1.01697	0.197153	5.15826	2.49257e-07	3.77427e-06		USP6 N-terminal-like protein(LOC106052839)
LOC106065748	804.435	4.86423	0.943829	5.15372	2.55368e-07	3.86405e-06		uncharacterized LOC106065748(LOC106065748)	Uncharacterized protein
LOC106060487	1935.28	3.57815	0.694407	5.15281	2.5661e-07	3.88008e-06		sodium-dependent phosphate transport protein 2B-like(LOC106060487)
LOC106080162	28.5635	5.20949	1.0112	5.15178	2.58022e-07	3.89867e-06		uncharacterized LOC106080162(LOC106080162)
LOC106051554	1792.79	1.60195	0.311047	5.15018	2.60233e-07	3.92929e-06		lysosome membrane protein 2-like(LOC106051554)
LOC129927597	137.148	2.26056	0.438988	5.14949	2.61196e-07	3.94105e-06		uncharacterized LOC129927597(LOC129927597)
LOC129923200	182.268	-1.76054	0.341969	-5.14825	2.62928e-07	3.96437e-06		kinesin-like protein KIF15(LOC129923200)
LOC106050793	117.915	1.26788	0.246294	5.14784	2.63496e-07	3.97014e-06		uncharacterized LOC106050793(LOC106050793)
LOC106062666	934.334	1.14528	0.222497	5.1474	2.64115e-07	3.9754e-06		serine/threonine-protein phosphatase 6 regulatory ankyrin repeat subunit B-like(LOC106062666)
LOC129923624	439.947	-1.90614	0.370325	-5.1472	2.64402e-07	3.9754e-06		uncharacterized LOC129923624(LOC129923624)
LOC129926169	123.511	-1.43826	0.279426	-5.1472	2.64405e-07	3.9754e-06		uncharacterized LOC129926169(LOC129926169)
LOC106073844	322.695	-1.50941	0.293283	-5.14658	2.65272e-07	3.98562e-06		uncharacterized LOC106073844(LOC106073844)
LOC106056113	224.18	1.27931	0.248604	5.14598	2.6613e-07	3.99288e-06		slowpoke-binding protein-like(LOC106056113)
LOC129923977	1000	2.42859	0.471982	5.1455	2.66803e-07	3.99736e-06		uncharacterized LOC129923977(LOC129923977)
LOC106074311	498.586	1.59632	0.31023	5.14558	2.66691e-07	3.99736e-06		ATP-dependent 6-phosphofructokinase-like(LOC106074311)
LOC106067908	3649.6	5.13797	0.99866	5.14486	2.67719e-07	4.00826e-06		uncharacterized LOC106067908(LOC106067908)
LOC106056270	1041.05	-1.26263	0.245553	-5.14197	2.71872e-07	4.06758e-06		solute carrier family 15 member 4-like(LOC106056270)
LOC106051252	125.898	1.30245	0.253382	5.14024	2.74383e-07	4.10228e-06		zinc finger protein 420-like(LOC106051252)
LOC129927459	201.461	1.53967	0.299633	5.13851	2.76929e-07	4.13744e-06		zinc finger protein 605-like(LOC129927459)
LOC106071097	91.9483	2.10161	0.409163	5.13637	2.80099e-07	4.18186e-06		A disintegrin and metalloproteinase with thrombospondin motifs 10-like(LOC106071097)
LOC106056809	306.611	1.58806	0.309285	5.13462	2.82719e-07	4.21509e-06		transforming growth factor-beta receptor-associated protein 1-like(LOC106056809)
LOC106074282	97.8146	-1.12091	0.218674	-5.12594	2.96054e-07	4.40466e-06		opioid-binding protein/cell adhesion molecule homolog(LOC106074282)
LOC129924414	295.901	-2.2688	0.442647	-5.12553	2.96698e-07	4.40808e-06		uncharacterized LOC129924414(LOC129924414)
LOC106069081	845.501	3.1982	0.624023	5.12513	2.97335e-07	4.41448e-06		uncharacterized LOC106069081(LOC106069081)
LOC106050245	222.493	1.00934	0.196955	5.12472	2.97984e-07	4.42102e-06		ankyrin repeat domain-containing protein 45-like(LOC106050245)
LOC106065644	1005.26	-1.82785	0.356819	-5.12263	3.01306e-07	4.46721e-06		sorbitol dehydrogenase-like(LOC106065644)
LOC129927681	67.4046	-1.01708	0.198557	-5.12236	3.0174e-07	4.47053e-06		uncharacterized LOC129927681(LOC129927681)
LOC106055811	207.566	1.04743	0.20449	5.12218	3.02028e-07	4.47169e-06		uncharacterized protein CXorf58-like(LOC106055811)	Uncharacterized protein
LOC106069376	3171.01	2.13278	0.416691	5.11839	3.0816e-07	4.54985e-06		uncharacterized LOC106069376(LOC106069376)	Uncharacterized protein
LOC106067208	309.708	1.6708	0.326459	5.11794	3.08892e-07	4.55749e-06		acanthoscurrin-2-like(LOC106067208)
LOC106076039	7.42594	5.87731	1.14842	5.11775	3.09209e-07	4.55902e-06		uncharacterized LOC106076039(LOC106076039)
LOC106058170	819.844	-1.23405	0.241272	-5.11478	3.14107e-07	4.62804e-06		tudor and KH domain-containing protein(LOC106058170)	Tudor and KH domain-containing protein
LOC106056589	28.4425	7.81002	1.52724	5.11381	3.1572e-07	4.64217e-06	CD209	CD209 antigen-like protein D(LOC106056589)	C-type lectin domain-containing protein
LOC106061956	200.05	2.08178	0.407086	5.11386	3.15645e-07	4.64217e-06		uncharacterized LOC106061956(LOC106061956)	Uncharacterized protein
LOC106072131	1507.04	-1.05319	0.205987	-5.11289	3.17265e-07	4.65525e-06		DNA-directed RNA polymerase III subunit RPC7-like(LOC106072131)	DNA-directed RNA polymerase III subunit
LOC106064267	204.392	-2.21169	0.432685	-5.11155	3.19518e-07	4.6851e-06		uncharacterized LOC106064267(LOC106064267)	Ig-like domain-containing protein
LOC129921781	186.949	-1.03854	0.20324	-5.10993	3.22271e-07	4.72221e-06		uncharacterized LOC129921781(LOC129921781)
LOC106079697	123.2	5.02227	0.983188	5.10815	3.25335e-07	4.76383e-06		acid-sensing ion channel 1-like(LOC106079697)	Uncharacterized protein
LOC106060682	614.604	-1.24461	0.243721	-5.10671	3.27817e-07	4.79598e-06		cytochrome c oxidase assembly factor 7 homolog(LOC106060682)	Cytochrome c oxidase assembly factor 7 homolog
LOC106064053	65.8841	-1.31146	0.256816	-5.10662	3.2798e-07	4.79598e-06		uncharacterized LOC106064053(LOC106064053)	Uncharacterized protein
LOC106057033	727.969	-1.30351	0.255283	-5.10612	3.28843e-07	4.8053e-06		active regulator of SIRT1-like(LOC106057033)	Uncharacterized protein
LOC106075296	312.679	1.12464	0.220336	5.10422	3.3217e-07	4.8506e-06		acyl-CoA dehydrogenase family member 11-like(LOC106075296)
LOC129923091	94.8524	-1.1698	0.229222	-5.10336	3.33683e-07	4.86936e-06		uncharacterized LOC129923091(LOC129923091)
LOC129924910	57.3683	4.94293	0.96869	5.1027	3.34848e-07	4.88301e-06		uncharacterized LOC129924910(LOC129924910)
LOC129922455	94.2773	-1.22292	0.239815	-5.09944	3.40657e-07	4.96094e-06		uncharacterized LOC129922455(LOC129922455)
LOC106074108	3114.49	1.15487	0.226522	5.09825	3.42804e-07	4.98539e-06		tektin-4-like(LOC106074108)	Tektin
LOC129928241	55.5103	-1.51944	0.298068	-5.09762	3.43949e-07	4.99863e-06		uncharacterized LOC129928241(LOC129928241)
LOC106057571	349.012	-1.50194	0.294748	-5.09566	3.47535e-07	5.04731e-06		molluscan insulin-related peptide 3-like(LOC106057571)
LOC129924592	63.3693	-1.05782	0.207624	-5.09488	3.48971e-07	5.06126e-06		uncharacterized LOC129924592(LOC129924592)
LOC106055392	4031.25	-1.06367	0.208816	-5.0938	3.50966e-07	5.08674e-06		ABC transporter F family member 4-like(LOC106055392)	Aprataxin and PNK-like factor PBZ domain-containing protein
LOC106068169	117.821	-1.95431	0.383702	-5.09328	3.51914e-07	5.09701e-06		glutamic acid-rich protein-like(LOC106068169)
LOC106074918	851.557	1.0983	0.215674	5.09243	3.53503e-07	5.11656e-06		protein crumbs-like(LOC106074918)
LOC106070105	2947.83	3.01134	0.59144	5.09154	3.55175e-07	5.13227e-06		kielin/chordin-like protein(LOC106070105)
LOC129923910	84.8107	-1.09602	0.215257	-5.09168	3.549e-07	5.13227e-06		uncharacterized LOC129923910(LOC129923910)
LOC129924982	75.0087	-1.39237	0.273471	-5.09146	3.55311e-07	5.13227e-06		uncharacterized LOC129924982(LOC129924982)
LOC106071457	63.607	-1.30102	0.25554	-5.09126	3.55695e-07	5.13434e-06		uncharacterized LOC106071457(LOC106071457)
LOC106073373	515.954	1.00069	0.196614	5.0896	3.5882e-07	5.17245e-06		chondroitin sulfate synthase 2-like(LOC106073373)	Hexosyltransferase (EC 2.4.1.-)
LOC129922987	91.0074	2.45322	0.482172	5.08785	3.6215e-07	5.2134e-06		uncharacterized LOC129922987(LOC129922987)
LOC106058576	108.434	1.1294	0.222002	5.08735	3.63104e-07	5.2236e-06		GPI mannosyltransferase 3-like(LOC106058576)	Mannosyltransferase (EC 2.4.1.-)
LOC106050507	1482.6	-1.22484	0.241032	-5.08164	3.74183e-07	5.37573e-06		uncharacterized LOC106050507(LOC106050507)
LOC129926454	149.187	-1.22668	0.241424	-5.08104	3.75379e-07	5.38928e-06		uncharacterized LOC129926454(LOC129926454)
LOC129924164	45.1685	-1.12286	0.221045	-5.07977	3.77897e-07	5.41814e-06		uncharacterized LOC129924164(LOC129924164)
LOC106052399	111.416	2.33416	0.459498	5.07981	3.77813e-07	5.41814e-06		uncharacterized LOC106052399(LOC106052399)	Apextrin C-terminal domain-containing protein
LOC106061474	1155.6	1.13327	0.22313	5.07898	3.79467e-07	5.43699e-06		spartin-like(LOC106061474)	Spartin-like
LOC106074738	15.7787	6.95946	1.37076	5.07707	3.83293e-07	5.48444e-06		aquaporin AQPAn.G-like(LOC106074738)
LOC106067169	629.115	-1.27775	0.251692	-5.07664	3.84164e-07	5.49321e-06		uncharacterized LOC106067169(LOC106067169)
LOC106071803	212.567	-2.08451	0.410737	-5.07504	3.8742e-07	5.53196e-06		LIM/homeobox protein Lhx9-like(LOC106071803)	Uncharacterized protein
LOC106065021	278.852	1.12827	0.222323	5.07492	3.87652e-07	5.53196e-06		uncharacterized LOC106065021(LOC106065021)	Lebercilin domain-containing protein
LOC106075522	209.436	-1.74747	0.344358	-5.07458	3.88363e-07	5.53839e-06		transmembrane protease serine 13-like(LOC106075522)
LOC106080145	185.415	-2.33795	0.460754	-5.07419	3.89158e-07	5.54602e-06		uncharacterized LOC106080145(LOC106080145)
LOC106069714	1862.83	1.32554	0.261324	5.07241	3.92812e-07	5.59435e-06		kinesin-like protein KIF15(LOC106069714)
LOC106060627	174.612	1.27171	0.250866	5.06929	3.99306e-07	5.68305e-06		uncharacterized LOC106060627(LOC106060627)
LOC129928615	454.775	-1.31583	0.259661	-5.06747	4.0313e-07	5.73364e-06		probable peptidyl-glycine alpha-amidating monooxygenase pamn-1(LOC129928615)
LOC106074925	95.5741	3.51986	0.695071	5.06404	4.10474e-07	5.8342e-06		uncharacterized LOC106074925(LOC106074925)	Sulfatase N-terminal domain-containing protein
LOC106051096	283.686	1.94896	0.384884	5.06374	4.11107e-07	5.8393e-06		acidic phospholipase A2 E-like(LOC106051096)	Phospholipase A2 (EC 3.1.1.4)
LOC106058580	721.464	2.12286	0.419304	5.06281	4.13121e-07	5.86011e-06		uncharacterized LOC106058580(LOC106058580)
LOC106068689	497.827	-1.70024	0.336017	-5.05996	4.19338e-07	5.93644e-06		uncharacterized LOC106068689(LOC106068689)
LOC106064976	225.923	2.19553	0.433946	5.05945	4.20461e-07	5.94839e-06		cytochrome P450 10-like(LOC106064976)
LOC106056763	2134.94	1.14162	0.225718	5.05772	4.2431e-07	5.99886e-06		centrosomal protein of 95 kDa-like(LOC106056763)
LOC106076301	97.897	1.67859	0.332126	5.05408	4.32468e-07	6.11016e-06		uncharacterized LOC106076301(LOC106076301)
LOC106055311	903.245	2.04214	0.404248	5.05169	4.37925e-07	6.18316e-06		uncharacterized LOC106055311(LOC106055311)
LOC106059455	1016.92	-3.77538	0.747573	-5.05018	4.41387e-07	6.22791e-06		fibrinogen-like protein A(LOC106059455)
LOC129925257	479.96	-2.71733	0.538275	-5.04821	4.45965e-07	6.28834e-06		histone H2B, gonadal(LOC129925257)
LOC129922023	64.5777	-1.30023	0.257644	-5.04662	4.49705e-07	6.33688e-06		uncharacterized LOC129922023(LOC129922023)
LOC106075693	709.975	4.64736	0.921014	5.04592	4.51347e-07	6.35162e-06		uncharacterized LOC106075693(LOC106075693)
LOC106053600	152.712	4.43312	0.878544	5.04599	4.51187e-07	6.35162e-06		uncharacterized LOC106053600(LOC106053600)
LOC106068103	129.919	-1.68835	0.334621	-5.04555	4.52214e-07	6.35963e-06		uncharacterized LOC106068103(LOC106068103)
LOC106079734	16.264	4.7532	0.942228	5.04464	4.54384e-07	6.38594e-06		amiloride-sensitive sodium channel subunit gamma-like(LOC106079734)
LOC106057746	409.154	-2.7479	0.545014	-5.0419	4.60934e-07	6.46946e-06		uncharacterized LOC106057746(LOC106057746)
LOC106060230	4299.12	3.86432	0.766954	5.03853	4.69109e-07	6.57554e-06		uncharacterized LOC106060230(LOC106060230)
LOC129927195	384.352	-1.73791	0.34499	-5.03758	4.71466e-07	6.60425e-06		uncharacterized LOC129927195(LOC129927195)
LOC106056244	714.595	1.08892	0.216232	5.0359	4.75615e-07	6.65799e-06		nephrocystin-4-like(LOC106056244)
LOC106062029	238.535	-1.36316	0.270752	-5.03473	4.78512e-07	6.68975e-06		C-factor-like(LOC106062029)
LOC106058280	278.76	-1.00679	0.200019	-5.03345	4.8173e-07	6.73033e-06		regulator of G-protein signaling 9-binding protein-like(LOC106058280)	Uncharacterized protein
[truncated: 1,967 more rows]

## Sheet: SG_v_FF_Gene_count_DE_pval_0.01
								Gene name
	baseMean	log2FoldChange	lfcSE	stat	pvalue	padj	Gene symbol	DAVID	UniProt	HMMScan	InterProScan	NCBI
[truncated: 493 more rows]
