# Supplementary material for: Dietary variations drive divergent phenotypic, transcriptomic, and metatranscriptomic profiles in Biomphalaria glabrata, a schistosomiasis vector snail
Source: Parasit Vectors. 2026 Apr 30;19:251. doi: 10.1186/s13071-026-07403-3 (PMC13276955; doi:10.1186/s13071-026-07403-3)
Supplement: Supplementary file 7 — Additional file 7. Additional file 7: Table S2. List of top 20 upregulated and top 20 downregulated differentially expressed genes (DEGs) in pairwise comparisons. FL vs. FF (Sheet 1), FL vs. SG (Sheet 2), SG vs. FF (Sheet 3). Tables include chromosome number and number of exonic sites for each protein-coding gene, curated from NCBI Batch Entrez. Top genes were ranked based on significance padj level. NA* = not applicable. [file 13071_2026_7403_MOESM7_ESM.xlsx]

## Sheet: FL vs FF
Gene ID	Gene name	Protein name	Chr no.	No. exons	Status	log2FC	padj
LOC106073546	BPI.1	Bactericidal permeability-increasing protein	7	16	Up	18.9386	6.07e-100
LOC106065101	PNLIP	Pancreatic triacylglycerol lipase	1	13	Up	13.1585	7.14e-88
LOC106051577	Cu-Zn SOD	Superoxide dismutase [Cu-Zn]	6	7	Up	12.574	4.62e-86
LOC106073545	BPI.2	Bactericidal permeability-increasing protein	7	16	Up	16.0418	3.33e-85
LOC106072034	MUC5AC	Mucin-5AC	11	44	Up	14.1493	7.68e-82
LOC106059147	APLY-A	Aplysianin-A	17	9	Up	11.3184	1.34e-79
LOC106057640	FP1	Adhesive plaque matrix protein	6	4	Up	20.2512	5.89e-77
LOC106073291	ACE	Angiotensin-converting enzyme	1	15	Up	11.0514	7.46e-77
LOC106050462	-	Uncharacterised	9	7	Up	12.048	2.43e-70
LOC106071742	SERPINB3	Serpin B3	17	3	Up	15.052	6.83e-70
LOC106074327	HCL-1	Hemocyanin 1	8	23	Up	13.4537	1.85e-60
LOC106071208	TEMPT	Temptin	6	4	Up	14.2124	3.89e-60
LOC106072155	-	Uncharacterised	6	7	Up	16.9065	2.95e-59
LOC106066229	DUF1647	Domain of unknown function 1647	9	8	Up	8.08568	6.85e-58
LOC106076093	-	Uncharacterised	9	12	Up	16.5923	4.59e-57
LOC106054804	VIT	Vitrin/VWFA domain-containing protein	11	10	Up	18.5604	6.52e-55
LOC106062982	VWCE	VWFC and EGF domain-containing protein	13	4	Up	15.2609	7.84e-55
LOC106055785	-	Uncharacterised	15	3	Up	15.1991	2.99e-54
LOC106054522	TYR	Tyrosinase copper-binding domain-containing protein	9	12	Up	18.2062	4.61e-54
LOC106054791	-	Uncharacterised	11	3	Up	16.3295	5.29e-54
LOC106057373	YaJO	1-deoxyxylulose-5-phosphate synthase YajO	12	10	Down	-6.03305	5.82e-92
LOC129922453	C-FACTOR	C-factor	13	4	Down	-4.28743	4.6e-85
LOC106057301	PIR.1	Pirin	8	10	Down	-3.50744	1.96e-71
LOC106068283	GST3.1	Glutathione S-transferase 3-like	8	7	Down	-4.33108	2.06e-63
LOC106072984	MOCS2B	Molybdopterin synthase catalytic subunit 1	1	5	Down	-1.49721	7.88e-52
LOC106061875	GST7.1	Probable glutathione S-transferase 7	8	6	Down	-2.74921	3.58e-50
LOC106077796	GLEC	Galactose-binding lectin domain-containing protein	6	13	Down	-2.16729	3.66e-49
LOC106058003	HTATIP2	Oxidoreductase HTATIP2	10	7	Down	-2.14746	2.55e-47
LOC106064108	AZR	FMN-dependent NADPH-azoreductase	17	3	Down	-2.78044	3.95e-46
LOC106058396	PIF	Protein PIF-like	13	7	Down	-3.41411	3.88e-44
LOC106058395	GOLGA6L24	Golgin subfamily A member 6-like protein 24	13	7	Down	-5.00097	2.96e-43
LOC106062911	-	Uncharacterised	12	2	Down	-4.48224	3.93e-40
LOC106068298	ABHD5	1-acylglycerol-3-phosphate O-acyltransferase ABHD5	7	11	Down	-1.32513	3.6e-39
LOC106070177	NHR1	Nuclear hormone receptor family NR1 subfamily	10	10	Down	-2.05135	7.42e-37
LOC106057231	DLD.1	D-lactate dehydratase	2	7	Down	-1.85973	8.14e-32
LOC106071879	TG	Thyroglobulin type-1 domain-containing protein	9	13	Down	-2.05553	5.5e-31
LOC106060264	-	Uncharacterised	3	4	Down	-1.78378	2.25e-30
LOC106079590	GCLC.1	Glutamate--cysteine ligase catalytic subunit-like	17	17	Down	-2.31334	1.1e-29
LOC106057934	-	Uncharacterised	2	8	Down	-1.77353	1.98e-29
LOC106067481	-	Uncharacterised	11	5	Down	-2.50648	1.14e-28

## Sheet: FL vs SG
Gene ID	Gene name	Protein name	Chr no.	No. exons	Status	log2FC	padj
LOC106079466	NOS	Nitric oxide synthase	12	37	Up	2.61758	5.07e-50
LOC106073546	BPI.1	Bactericidal permeability-increasing protein	7	16	Up	18.4669	1.06e-44
LOC106057640	FP1	Adhesive plaque matrix protein	6	4	Up	19.2594	1.2e-40
LOC106073545	BPI.2	Bactericidal permeability-increasing protein	7	16	Up	15.4482	2.73e-38
LOC129921674	-	Uncharacterised	11	6	Up	4.6695	1.72e-36
LOC106051577	Cu-Zn SOD	Superoxide dismutase [Cu-Zn]	6	7	Up	11.9746	2.28e-35
LOC106073291	ACE	Angiotensin-converting enzyme	1	15	Up	10.235	4.11e-33
LOC106072034	MUC5AC	Mucin-5AC	11	44	Up	13.4395	5.6e-33
LOC106059147	APLY-A	Aplysianin-A	17	9	Up	11.2565	1.41e-32
LOC106065101	PNLIP	Pancreatic triacylglycerol lipase	1	13	Up	12.2899	2.1e-31
LOC106066229	DUF1647	Domain of unknown function 1647	9	8	Up	7.05443	2.62e-31
LOC106071208	TEMPT	Temptin	6	4	Up	13.9438	4.05e-31
LOC106058520	TRISR	Trissin receptor	5	6	Up	3.84964	4.38e-30
LOC106076093	-	Uncharacterised	9	12	Up	15.953	9.34e-28
LOC106067057	MFSD	Major facilitator superfamily profile domain-containing	4	15	Up	2.27005	1.09e-27
LOC106074327	HCL-1	Hemocyanin 1	8	23	Up	12.6598	1.25e-27
LOC106072155	-	Uncharacterised	6	7	Up	16.2191	1.69e-27
LOC106071533	SNX27	Sorting nexin-27	1	12	Up	1.74379	2.11e-27
LOC106054791	-	Uncharacterised	11	3	Up	15.9647	2.57e-27
LOC106053048	SERPINB6.1	Serpin B6	17	3	Up	15.7361	2.67e-27
LOC106061875	GST7.1	Probable glutathione S-transferase 7	8	6	Down	-3.42179	1.18e-147
LOC129922453	C-FACTOR	C-factor	13	4	Down	-4.19244	2.69e-83
LOC106057373	YaJO	1-deoxyxylulose-5-phosphate synthase YajO	12	10	Down	-6.39001	5.44e-76
LOC106068283	GST3.1	Glutathione S-transferase 3	8	7	Down	-5.1683	6.65e-73
LOC106064108	AZR	FMN-dependent NADPH-azoreductase	17	3	Down	-3.12624	2.41e-59
LOC106057301	PIR.1	Pirin	8	10	Down	-3.12445	6.85e-52
LOC106058003	HTATIP2	Oxidoreductase HTATIP2	10	7	Down	-2.24771	2.72e-49
LOC106056890	XDH	Xanthine dehydrogenase/oxidase-like	7	42	Down	-3.7644	1.42e-40
LOC106071398	lncRNA	NA*	1	4	Down	-2.45075	2.13e-40
LOC106078889	CRYZ	Zeta-crystallin	16	9	Down	-3.2205	4.29e-40
LOC106072984	MOCS2B	Molybdopterin synthase catalytic subunit 1	1	5	Down	-1.78035	5.57e-36
LOC106057783	CHRNA1	Acetylcholine receptor subunit alpha	8	8	Down	-5.02147	1.64e-33
LOC106058395	GOLGA6L24	Golgin subfamily A member 6-like protein 24	13	7	Down	-5.07506	1.74e-31
LOC106079590	GCLC.1	Glutamate--cysteine ligase catalytic subunit	17	17	Down	-2.39502	1.99e-31
LOC106056253	CPLANE2	Ciliogenesis and planar polarity effector 2	2	7	Down	-1.52116	4.05e-31
LOC106057231	DLD	D-lactate dehydratase	2	7	Down	-1.89386	1.55e-30
LOC106052254	PRDX1	Peroxiredoxin 1	5	12	Down	-1.43267	3.3e-24
LOC106057300	PIR.2	Pirin	8	9	Down	-2.44444	7.15e-23
LOC106071283	DBH	Dopamine beta-hydroxylase	9	12	Down	-1.1589	1.93e-21
LOC106078669	YFEX	Dye-decolorizing peroxidase YfeX	1	12	Down	-1.81716	3.27e-21

## Sheet: SG vs FF
Gene ID	Gene name	Protein name	Chr no.	No. exons	Status	log2FC	padj
LOC106076503	-	Uncharacterised	8	6	Up	2.45959	1.41e-19
LOC106057167	-	Uncharacterised	15	2	Up	6.96094	6.55e-17
LOC106058181	EFHC2	EF hand 2 domain-containing protein	7	4	Up	5.1551	6.15e-14
LOC106075950	MUC2	Mucin-2	4	4	Up	3.22017	1.41e-12
LOC106055274	MCT2	Monocarboxylate transporter 2	14	13	Up	1.29136	4.07e-12
LOC106071022	lncRNA.1	NA*	6	2	Up	2.39175	5.56e-11
LOC106057420	YOAJ	Expansin-YoaJ-like	13	7	Up	2.66457	1.28e-09
LOC106058013	SORL	Sortilin-related receptor	4	12	Up	2.63165	7.45e-09
LOC106072103	-	Uncharacterised	2	14	Up	1.90338	7.45e-09
LOC106073623	SH3b	Sh3_bac_9 domain-containing protein	14	7	Up	2.25319	7.56e-09
LOC106075287	CYP2J2	Cytochrome P450 2J2	13	3	Up	1.94566	9.74e-09
LOC106076387	VLDLR.1	Very low-density lipoprotein receptor	4	7	Up	2.15021	1.53e-08
LOC106066745	GLUD	Glutamate dehydrogenase, mitochondrial	2	12	Up	1.02155	1.53e-08
LOC129922528	GEPRP.1	Glycine, glutamate and proline-rich protein	13	7	Up	2.78287	2.33e-08
LOC106061725	NLGN4	Neuroligin 4	7	10	Up	1.77889	2.33e-08
LOC106060631	CDO1	Cysteine dioxygenase type 1	18	9	Up	3.24742	2.8e-08
LOC129926534	-	Uncharacterised	5	7	Up	1.75885	3e-08
LOC106058955	LDLR	Low-density lipoprotein receptor	4	4	Up	1.74507	4.05e-08
LOC129922665	-	Uncharacterised	14	5	Up	3.10596	5.9e-08
LOC106079873	lncRNA.4	NA*	6	2	Up	1.90369	5.9e-08
LOC106077953	AQP	Aquaporin	7	6	Down	-5.80241	1.3e-23
LOC106060487	SLC34A2	Sodium-dependent phosphate transport protein 2B	7	9	Down	-3.43242	2.2e-18
LOC106058486	CTEN1	Ctenidin-1	7	3	Down	-1.90879	6.91e-16
LOC106058750	lncRNA.2	NA*	1	3	Down	-3.00578	1.14e-10
LOC129922321	lncRNA.3	NA*	1	3	Down	-4.17474	1.28e-09
LOC106060264	-	Uncharacterised	3	4	Down	-1.12835	3.95e-09
LOC106066608	CTEN3	Ctenidin-3	7	3	Down	-1.84348	3.04e-08
LOC106079867	-	Uncharacterised	7	5	Down	-1.7311	6.4e-08
LOC106058717	GPR158/179	G-protein coupled receptor 158/179	7	19	Down	-1.76129	1.1e-07
LOC106069701	AERA	Aerolysin	14	2	Down	-1.36774	1.98e-07
LOC106064993	NLP30	Neuropeptide-like protein 30	5	4	Down	-1.95994	2.83e-07
LOC106070622	CAV1	Caveolin-1	4	2	Down	-1.75586	3.62e-07
LOC106050543	COL12A1.2	Collagen alpha-1(XII) chain	11	9	Down	-4.22496	5.12e-07
LOC106057542	IG-like	Ig-like domain-containing protein	6	11	Down	-2.02488	7.44e-07
LOC106063241	TLR4	Toll-like receptor 4	14	4	Down	-1.44534	1.87e-06
LOC106073993	CHRNA10	Neuronal acetylcholine receptor subunit alpha-10	1	14	Down	-1.14026	1.99e-06
LOC106067584	-	Uncharacterised	13	7	Down	-1.32774	2.21e-06
LOC129927368	lncRNA.8	NA*	7	2	Down	-5.61831	2.78e-06
LOC106059303	BCAT	Branched-chain-amino-acid aminotransferase, cytosolic	10	11	Down	-1.55645	5.16e-06
LOC106055350	-	Uncharacterised	3	6	Down	-2.57246	7.52e-06
