# Supplementary material for: Dietary variations drive divergent phenotypic, transcriptomic, and metatranscriptomic profiles in Biomphalaria glabrata, a schistosomiasis vector snail
Source: Parasit Vectors. 2026 Apr 30;19:251. doi: 10.1186/s13071-026-07403-3 (PMC13276955; doi:10.1186/s13071-026-07403-3)
Supplement: Supplementary file 13 — Additional file 13. Text S1. Indicator taxa result summary. In this multilevel pattern analysis, IndVal stat represents how strongly a taxon indicates a group, A (specificity) indicates the taxon exclusivity to the group, B (fidelity) indicates the degree of consistency of the taxa in that group, and p-value shows the significance of the association. [file 13071_2026_7403_MOESM13_ESM.txt]

 Multilevel pattern analysis
 ---------------------------

 Association function: IndVal.g
 Significance level (alpha): 0.05

 Total number of species: 104
 Selected number of species: 6 
 Number of species associated to 1 group: 3 
 Number of species associated to 2 groups: 3 

 List of species associated to each combination: 

 Group FF_group  #sps.  1 
                              A      B  stat p.value   
Candidatus Cloacimonadia 0.9002 0.8333 0.866   0.004 **

 Group FL_group  #sps.  2 
                  A   B  stat p.value  
Fimbriimonadia  1.0 0.6 0.775   0.022 *
Dehalococcoidia 1.0 0.6 0.775   0.018 *

 Group FF_group+SG_group  #sps.  2 
                          A      B  stat p.value   
Candidatus Brocadiia 0.9582 0.9167 0.937   0.003 **
Chlorobiia           0.8982 0.9167 0.907   0.044 * 

 Group FL_group+SG_group  #sps.  1 
                  A      B  stat p.value  
Atribacteria 0.8845 0.9091 0.897   0.019 *
---
Signif. codes:  0 ‘***’ 0.001 ‘**’ 0.01 ‘*’ 0.05 ‘.’ 0.1 ‘ ’ 1 
